# Supplementary material for: Widely Targeted Metabolomics Decodes Metabolic Remodeling and Functional Shifts in Ganoderma lucidum-Fermented Green Tea Infusion
Source: Foods. 2025 Aug 18;14(16):2855. doi: 10.3390/foods14162855 (PMC12385791; doi:10.3390/foods14162855)
Supplement: Supplementary file 1 [file foods-14-02855-s001.zip]

Archive with 13 entries (13 files):
- Figure_S7.png
- Table S1 Total metabolites table.xlsx
- Table S2 table of overall differential metabolites.xlsx
- Table S3 rOAV for volatile aroma compounds in tea infusion.xlsx
- Figure_S1.png
- Figure_S2.png
- Figure_S3.png
- Figure_S4.png
- Figure_S5a.png
- Figure_S5b.png
- Figure_S5c.png
- Figure_S5d.png
- Figure_S6.png
