# Supplementary material for: Widely Targeted Metabolomics Decodes Metabolic Remodeling and Functional Shifts in Ganoderma lucidum-Fermented Green Tea Infusion
Source: Foods. 2025 Aug 18;14(16):2855. doi: 10.3390/foods14162855 (PMC12385791; doi:10.3390/foods14162855)
Supplement: Supplementary file 1 [file foods-14-02855-s001.zip › Table S1 Total metabolites table.xlsx]

## Sheet: Sheet1
Index	Platform	Q1 (Da)	Q3 (Da)	Quantitative ion	Qualitative ion	Molecular weight (Da)	Formula	Ionization model	Compounds	Class I	Class II	CAS	Level	NIST_RI	Odor	Threshold	CK-1	CK-2	CK-3	Treat-d4-1	Treat-d4-2	Treat-d4-3	Treat-d8-1	Treat-d8-2	Treat-d8-3	Treat-d12-1	Treat-d12-2	Treat-d12-3	QC01	QC02	QC03	cpd_ID	kegg_map	mw_cpd_ID	mw_map
zjgp122327	UPLC-MS/MS	286.09	124.04	-	-	285.085	C12H15NO7	[M+H]+	Pyridine-4-formyl-O-β-D-glucopyranoside*	Others	Others	-	1	-	-	-	174870	51856.5	55433.2	70855.4	119024	101890	277338	227804	248082	160110	125539	230375	209732	220110	230725	-	-	-	-
pma1751	UPLC-MS/MS	286.09	124.04	-	-	285.085	C12H15NO7	[M+H]+	N-(beta-D-Glucosyl)nicotinate*	Others	Vitamin	-	1	-	-	-	97857.4	83524.8	103985	97033.6	36277.3	103284	138235	82070.8	157066	148816	151245	148691	94265.4	91386.8	112435	-	-	-	-
Hmgp002327	UPLC-MS/MS	188.07	118.06	-	-	187.063	C11H9NO2	[M+H]+	3-amino-2-naphthoic acid*	Alkaloids	Alkaloids	-	1	-	-	-	8.80918e+06	8.5494e+06	8.82848e+06	7.64425e+06	3.60038e+06	7.34936e+06	7.01684e+06	6.01572e+06	6.68656e+06	6.07348e+06	6.16971e+06	5.96598e+06	7.19727e+06	7.0492e+06	6.90802e+06	-	-	-	-
Lahp002608	UPLC-MS/MS	188.07	118.07	-	-	187.063	C11H9NO2	[M+H]+	3,5-Dihydro-2H-Furo[3,2-C]Quinolin-4-One*	Alkaloids	Quinoline alkaloids	-	1	-	-	-	6.23642e+06	5.28236e+06	5.49258e+06	5.19089e+06	2.24569e+06	5.19408e+06	4.61704e+06	3.95175e+06	4.87464e+06	3.91805e+06	3.88315e+06	3.87849e+06	4.45042e+06	4.9764e+06	4.68448e+06	-	-	-	-
Smcp001137	UPLC-MS/MS	188.07	118.06	-	-	187.063	C11H9NO2	[M+H]+	naphthisoxazol A*	Alkaloids	Alkaloids	-	1	-	-	-	4.36357e+07	4.92842e+07	4.71358e+07	4.01893e+07	1.90652e+07	4.20657e+07	3.82528e+07	3.86673e+07	4.0417e+07	4.24278e+07	3.01025e+07	2.93159e+07	4.6176e+07	3.85537e+07	3.63118e+07	-	-	-	-
Hmmp001310	UPLC-MS/MS	188.071	118.065	-	-	187.063	C11H9NO2	[M+H]+	3-Indoleacrylic acid*	Alkaloids	Plumerane	1204-06-4	1	-	-	-	5.0232e+07	4.59434e+07	4.6528e+07	4.34658e+07	1.93123e+07	4.4335e+07	4.34796e+07	3.48322e+07	4.06181e+07	3.29096e+07	3.18813e+07	3.06906e+07	4.59898e+07	4.3821e+07	3.72347e+07	C21283	-	C21283	-
Lmdp004892	UPLC-MS/MS	535.11	287.05	-	-	534.101	C24H22O14	[M+H]+	Kaempferol-3-O-(6''-malonyl)galactoside*	Flavonoids	Flavonols	-	1	-	-	-	3.39581e+06	3.07382e+06	3.18279e+06	2.57568e+06	630867	2.83775e+06	1.53749e+06	2.05711e+06	2.21155e+06	1.43659e+06	925758	1.70618e+06	4.74016e+06	4.75124e+06	3.84412e+06	-	-	CM00477	MetMap113
pmp000587	UPLC-MS/MS	535.11	287.05	-	-	534.101	C24H22O14	[M+H]+	Luteolin-7-O-(6''-malonyl)glucoside*	Flavonoids	Flavones	-	1	-	-	-	4.34643e+06	3.76632e+06	4.61222e+06	3.17889e+06	628660	3.12119e+06	2.1545e+06	2.30638e+06	2.01885e+06	2.28735e+06	1.58926e+06	1.42799e+06	2.8891e+06	2.75781e+06	3.1655e+06	C10103	-	C10103	MetMap105
Lmmp003817	UPLC-MS/MS	535.11	287.05	-	-	534.101	C24H22O14	[M+H]+	Kaempferol-3-O-(6''-malonyl)glucoside*	Flavonoids	Flavonols	81149-02-2	1	-	-	-	3.67263e+06	3.10717e+06	3.2093e+06	2.86973e+06	507344	2.87343e+06	1.88675e+06	1.8729e+06	1.96643e+06	1.82407e+06	1.33329e+06	1.30195e+06	3.09281e+06	2.67873e+06	2.53021e+06	-	-	CM00478	MetMap113
Wcjp001256	UPLC-MS/MS	268.1	136.06	-	-	267.097	C10H13N5O4	[M+H]+	9-Alpha-Ribofuranosyladenine*	Nucleotides and derivatives	Nucleotides and derivatives	-	1	-	-	-	1.61979e+06	789368	1.38263e+06	1.68797e+07	7.89617e+06	1.75238e+07	2.10792e+07	1.8131e+07	1.90724e+07	1.87678e+07	1.94601e+07	1.87515e+07	1.29772e+07	1.31029e+07	1.20937e+07	-	-	-	-
Zmsp001773	UPLC-MS/MS	268.11	136.07	-	-	267.097	C10H13N5O4	[M+H]+	9-Arabinosyladenine*	Nucleotides and derivatives	Nucleotides and derivatives	-	1	-	-	-	1.76439e+06	1.79588e+06	1.50437e+06	1.78825e+07	9.55809e+06	1.83283e+07	2.16497e+07	1.93596e+07	1.91513e+07	1.89852e+07	1.89805e+07	1.79558e+07	1.42008e+07	1.35333e+07	1.32481e+07	-	-	-	-
pme0230	UPLC-MS/MS	268.1	136.06	-	-	267.097	C10H13N5O4	[M+H]+	Adenosine*	Nucleotides and derivatives	Nucleotides and derivatives	58-61-7	1	-	-	-	2.19821e+06	1.8524e+06	1.74135e+06	2.0391e+07	1.04421e+07	2.05038e+07	2.19954e+07	2.02681e+07	2.37221e+07	1.98406e+07	1.96285e+07	2.01661e+07	1.51015e+07	1.48641e+07	1.47219e+07	C00212	ko00230,ko01100,ko01232,ko02010	C00212	-
Lmsp004166	UPLC-MS/MS	611.16	303.05	-	-	610.153	C27H30O16	[M+H]+	Quercetin-3-O-glucoside-7-O-rhamnoside*	Flavonoids	Flavonols	-	1	-	-	-	4.63027e+07	4.30991e+07	4.5333e+07	3.86317e+07	1.9796e+07	3.62665e+07	3.43261e+07	4.01335e+07	3.60406e+07	4.1635e+07	3.81513e+07	3.91859e+07	4.50995e+07	5.13095e+07	4.48658e+07	-	-	CM00600	MetMap115
Zbsp004301	UPLC-MS/MS	611.16	303.05	-	-	610.153	C27H30O16	[M+H]+	Quercetin-7-O-rutinoside*	Flavonoids	Flavonols	147714-62-3	1	-	-	-	3.03703e+07	3.25737e+07	2.93443e+07	2.44958e+07	1.22832e+07	2.43179e+07	2.21226e+07	2.85147e+07	2.4221e+07	2.02137e+07	2.62223e+07	2.14079e+07	3.2542e+07	3.37412e+07	3.32355e+07	-	-	CM00602	MetMap116
MWSHY0067	UPLC-MS/MS	611.16	303.05	-	-	610.153	C27H30O16	[M+H]+	Quercetin-3-O-rutinoside (Rutin)*	Flavonoids	Flavonols	153-18-4	1	-	-	-	4.36606e+07	4.27614e+07	3.66391e+07	3.71385e+07	1.70676e+07	3.53388e+07	3.06861e+07	4.19869e+07	3.33628e+07	3.69254e+07	4.00927e+07	4.00497e+07	4.76843e+07	4.83183e+07	4.75767e+07	C05625	ko00944,ko01100,ko01110	C05625	-
Lmjp002461	UPLC-MS/MS	611.16	303.05	-	-	610.153	C27H30O16	[M+H]+	Quercetin-3-O-neohesperidoside*	Flavonoids	Flavonols	29662-79-1	1	-	-	-	4.37128e+07	4.14174e+07	2.29913e+07	3.98419e+07	2.15049e+07	3.41566e+07	2.99903e+07	3.96548e+07	3.58779e+07	3.75416e+07	3.09182e+07	4.10542e+07	4.03048e+07	4.68246e+07	5.25767e+07	-	-	CM00601	MetMap115
Lmmp003091	UPLC-MS/MS	611.16	303.05	-	-	610.153	C27H30O16	[M+H]+	Quercetin-3-O-(4''-O-glucosyl)rhamnoside*	Flavonoids	Flavonols	59262-54-3	1	-	-	-	3.89637e+07	4.10527e+07	3.80746e+07	3.88641e+07	1.78988e+07	3.16713e+07	3.87103e+07	3.9376e+07	4.09371e+07	3.54024e+07	3.56964e+07	3.84275e+07	4.60191e+07	3.78828e+07	4.81686e+07	C17563	-	C17563	MetMap116
Smgp004575	UPLC-MS/MS	465.1	303.05	-	-	464.096	C21H20O12	[M+H]+	Quercetin-5-O-β-D-glucoside*	Flavonoids	Flavonols	-	1	-	-	-	5.95649e+07	4.98211e+07	4.81133e+07	2.48558e+07	4.29015e+06	2.22435e+07	1.49791e+07	1.78881e+07	1.81317e+07	1.43e+07	9.49522e+06	1.13216e+07	4.0236e+07	3.33435e+07	4.40993e+07	-	-	CM00568	MetMap116
MWSHY0046	UPLC-MS/MS	465.1	303.05	-	-	464.096	C21H20O12	[M+H]+	Quercetin-3-O-glucoside (Isoquercitrin)*	Flavonoids	Flavonols	482-35-9	1	-	-	-	6.59866e+07	5.1664e+07	4.90822e+07	2.63927e+07	4.81703e+06	2.58431e+07	1.42943e+07	1.82352e+07	1.75268e+07	1.2432e+07	1.27619e+07	1.5195e+07	3.90506e+07	4.48457e+07	4.4109e+07	C05623	ko00944,ko01100,ko01110	C05623	-
Lmdp003286	UPLC-MS/MS	465.1	303.06	-	-	464.096	C21H20O12	[M+H]+	Quercetin-3-O-alloside; Isohyperoside*	Flavonoids	Flavonols	35589-21-0	1	-	-	-	6.20948e+07	4.84341e+07	5.41519e+07	2.49997e+07	4.29177e+06	1.88923e+07	1.40575e+07	1.87119e+07	1.33755e+07	1.23654e+07	1.29505e+07	1.28278e+07	3.69614e+07	3.52607e+07	3.83568e+07	-	-	CM00680	MetMap116
MWSHY0113	UPLC-MS/MS	465.1	303.06	-	-	464.096	C21H20O12	[M+H]+	Quercetin-3-O-galactoside (Hyperin)*	Flavonoids	Flavonols	482-36-0	1	-	-	-	6.39021e+07	5.00361e+07	5.46558e+07	2.50708e+07	4.42299e+06	2.00552e+07	1.36847e+07	2.00274e+07	1.40056e+07	1.20752e+07	1.35354e+07	1.21302e+07	3.54486e+07	3.91453e+07	3.98516e+07	C10073	-	C10073	-
Zmdp000292	UPLC-MS/MS	189.14	70.07	-	-	188.127	C7H16N4O2	[M+H]+	Arginine methyl ester*	Amino acids and derivatives	Amino acids and derivatives	-	1	-	-	-	1.4471e+06	1.56054e+06	1.35037e+06	1.36004e+06	644647	1.39064e+06	1.19648e+06	1.22006e+06	1.20819e+06	1.09428e+06	1.16032e+06	1.12101e+06	1.26441e+06	1.36518e+06	1.38438e+06	-	-	-	-
Zmjp000182	UPLC-MS/MS	189.13	70.07	-	-	188.127	C7H16N4O2	[M+H]+	N-Monomethyl-L-arginine*	Amino acids and derivatives	Amino acids and derivatives	17035-90-4	1	-	-	-	1.44549e+06	1.29234e+06	1.36487e+06	1.07057e+06	731424	1.31495e+06	1.05419e+06	1.08249e+06	1.03063e+06	954356	1.08799e+06	1.10372e+06	1.30617e+06	1.31737e+06	1.39073e+06	C03884	-	C03884	-
Lmmp001947	UPLC-MS/MS	481.1	319.05	-	-	480.09	C21H20O13	[M+H]+	Gossypetin-3-O-glucoside*	Flavonoids	Flavonols	-	1	-	-	-	4.30025e+07	3.27307e+07	4.25228e+07	3.57551e+06	777980	3.25129e+06	691947	568178	563508	209832	234919	169903	1.3535e+07	1.60905e+07	1.51276e+07	-	-	-	-
Lmpp003465	UPLC-MS/MS	481.1	319.04	-	-	480.09	C21H20O13	[M+H]+	Myricetin-3-O-β-D-glucoside*	Flavonoids	Flavonols	19833-12-6	1	-	-	-	5.34151e+07	3.73235e+07	4.2566e+07	3.98872e+06	732817	3.46586e+06	495141	503497	525858	228244	295572	131293	1.48747e+07	1.39123e+07	1.50281e+07	-	-	-	-
Lmfp003403	UPLC-MS/MS	481.1	319.05	-	-	480.09	C21H20O13	[M+H]+	Quercetagetin-7-O-glucoside(Quercetagitrin)*	Flavonoids	Flavonols	548-75-4	1	-	-	-	4.08113e+07	4.4199e+07	4.072e+07	2.91663e+06	934917	3.83638e+06	456284	512760	431733	156721	244799	199556	1.18957e+07	1.45724e+07	1.59966e+07	-	-	CM00577	MetMap116
Lmdp002969	UPLC-MS/MS	481.1	319.06	-	-	480.09	C21H20O13	[M+H]+	Myricetin-3-O-galactoside*	Flavonoids	Flavonols	15648-86-9	1	-	-	-	4.33862e+07	4.09302e+07	4.25002e+07	3.74117e+06	505238	3.74556e+06	572860	492702	383633	205610	174250	166925	1.51973e+07	1.56871e+07	1.6794e+07	-	-	-	-
Lcsp002417	UPLC-MS/MS	318.2	159.11	-	-	317.195	C14H27N3O5	[M+H]+	Ser-Val-Leu	Amino acids and derivatives	Amino acids and derivatives	-	1	-	-	-	69882.5	84933.6	111446	1.0938e+06	588563	941260	1.22695e+06	1.25389e+06	1.11093e+06	1.03364e+06	899346	1.05778e+06	801857	714056	679717	-	-	-	-
MW0156979	UPLC-MS/MS	318.2	159.11	-	-	317.195	C14H27N3O5	[M+H]+	Ser-Val-Ile	Amino acids and derivatives	Amino acids and derivatives	-	3	-	-	-	82456.4	90452	46533.1	906957	456212	959650	979633	960088	855844	884772	618685	811963	668201	685898	512056	-	-	-	-
Wbtp004753	UPLC-MS/MS	303.05	229.05	-	-	302.043	C15H10O7	[M+H]+	1,2,3,7,8-pentahydroxy-6-methylanthracene-9,10-dione*	Flavonoids	Other Flavonoids	-	2	-	-	-	116984	98304.7	42726.7	47698.8	14173.5	37660.1	31086.9	49202.3	121553	52293.4	35585.3	39917.6	24476	52405.5	48534.2	-	-	-	-
Wbtp004961	UPLC-MS/MS	303.05	229.05	-	-	302.043	C15H10O7	[M+H]+	1,2,4,5-tetrahydroxy-7-(hydroxymethyl)anthracene-9,10-dione*	Flavonoids	Other Flavonoids	-	2	-	-	-	63363.3	59006.8	47231.4	22300.1	9335.33	22300.1	21648.7	32335.3	27914	1867.07	1867.07	1867.07	57241.4	32554.3	53740.2	-	-	-	-
Laxp005049	UPLC-MS/MS	303.05	229.05	-	-	302.043	C15H10O7	[M+H]+	Bracteatin*	Flavonoids	Other Flavonoids	3260-50-2	2	-	-	-	438527	532308	422337	225887	26509.3	255090	140637	126567	213638	121934	134131	114469	260495	257715	288837	C08577	-	C08577	-
pmb0681	UPLC-MS/MS	403.1	367.08	-	-	402.095	C20H18O9	[M+H]+	Apigenin-8-C-Arabinoside*	Flavonoids	Flavones	-	1	-	-	-	447464	345878	311646	166310	27324.3	159759	111067	126287	121980	121109	114649	173845	312438	242592	228831	-	-	CM00666	MetMap104
Zbsp005056	UPLC-MS/MS	403.1	367.08	-	-	402.095	C20H18O9	[M+H]+	Apigenin-6-C-arabinoside*	Flavonoids	Flavones	-	1	-	-	-	506165	391783	409098	189402	28811.3	176760	141264	153329	120788	143120	110858	111615	372267	275050	256201	-	-	CM00667	MetMap104
WaYp007548	UPLC-MS/MS	230.25	62.06	-	-	229.241	C14H31NO	[M+H]+	2-Aminotetradecan-1-ol*	Lipids	Sphingolipids	-	1	-	-	-	448842	344440	295454	166985	388118	255324	461304	537806	526069	352573	292079	408035	144422	157124	150929	-	-	-	-
Walp007095	UPLC-MS/MS	230.25	62.06	-	-	229.241	C14H31NO	[M+H]+	2-Amino-7-methyltridecan-1-ol*	Lipids	Sphingolipids	-	1	-	-	-	451181	387747	255719	167208	388490	209657	452491	540919	503907	343574	277052	373965	144128	131924	153544	-	-	-	-
Lcsp003066	UPLC-MS/MS	374.23	243.13	-	-	373.221	C17H31N3O6	[M+H]+	Leu-Glu-Ile	Amino acids and derivatives	Amino acids and derivatives	-	1	-	-	-	2840.86	2840.86	14204.3	350826	156869	419119	299699	307008	433381	464223	405216	461723	266407	198370	201553	-	-	-	-
MW0151419	UPLC-MS/MS	374.23	243.13	-	-	373.221	C17H31N3O6	[M+H]+	Ile-Glu-Leu	Amino acids and derivatives	Amino acids and derivatives	-	3	-	-	-	6413.17	32065.9	6413.17	327671	126801	477332	322681	373479	522506	488081	343334	362476	198104	239885	146473	-	-	-	-
Lmtp002822	UPLC-MS/MS	535.14	499.12	-	-	534.137	C25H26O13	[M+H]+	Apigenin-6-C-arabinoside-8-C-xyloside*	Flavonoids	Flavones	-	1	-	-	-	8.78745e+06	8.47774e+06	7.99192e+06	6.41203e+06	2.26203e+06	5.88107e+06	5.53998e+06	6.40261e+06	6.92695e+06	5.93601e+06	4.88898e+06	5.83764e+06	5.65557e+06	7.27642e+06	7.09482e+06	-	-	CM00086	MetMap104
Lmtp002942	UPLC-MS/MS	535.14	499.12	-	-	534.137	C25H26O13	[M+H]+	Apigenin-6,8-di-C-arabinoside*	Flavonoids	Flavones	-	1	-	-	-	6.5452e+06	6.53479e+06	5.7071e+06	3.99923e+06	1.84729e+06	4.72176e+06	3.89132e+06	3.60793e+06	4.772e+06	3.25728e+06	2.68861e+06	4.39646e+06	5.3901e+06	6.13826e+06	4.56944e+06	-	-	CM00084	MetMap104
Lahp003422	UPLC-MS/MS	459.09	139.04	-	-	458.085	C22H18O11	[M+H]+	3,5,3',4',5'-penta-hydroxyflavan-7-gallate*	Flavonoids	Flavanols	-	1	-	-	-	4.03576e+07	3.4952e+07	2.63618e+07	1.10294e+06	563865	706509	184534	181100	175203	87912.9	83094.4	81156	4.82792e+06	5.18319e+06	3.81709e+06	-	-	-	-
MWSHY0094	UPLC-MS/MS	459.09	139.04	-	-	458.085	C22H18O11	[M+H]+	Gallocatechin gallate*	Flavonoids	Flavanols	4233-96-9	1	-	-	-	5.05367e+07	4.52526e+07	4.77318e+07	1.19422e+06	470716	712687	171448	198469	167369	107628	102372	128830	5.31856e+06	6.62885e+06	5.87473e+06	-	-	-	-
Lcsp003132	UPLC-MS/MS	316.22	157.13	-	-	315.216	C15H29N3O4	[M+H]+	Ala-Ile-Leu	Amino acids and derivatives	Amino acids and derivatives	-	1	-	-	-	57630.5	12648.6	59030.6	538677	266265	637596	511989	543417	583622	470961	414758	304164	287342	238116	426656	-	-	-	-
MW0152202	UPLC-MS/MS	316.22	157.13	-	-	315.216	C15H29N3O4	[M+H]+	Leu-Ala-Leu	Amino acids and derivatives	Amino acids and derivatives	84676-47-1	3	-	-	-	68603.1	104347	107704	818922	324167	883564	749182	756909	656693	656775	534211	548143	533891	506065	471425	-	-	-	-
Zbjp003056	UPLC-MS/MS	611.16	449.11	-	-	610.153	C27H30O16	[M+H]+	Orientin-7-O-glucoside*	Flavonoids	Flavones	-	1	-	-	-	657686	1.17327e+06	1.04131e+06	1.22168e+06	829320	1.18182e+06	1.05475e+06	340358	1.1277e+06	1.17822e+06	479780	1.07099e+06	1.03975e+06	448011	566051	-	-	CM00187	MetMap105
Zbzp003056	UPLC-MS/MS	611.17	449.11	-	-	610.153	C27H30O16	[M+H]+	Isoorientin-7-O-glucoside*	Flavonoids	Flavones	-	1	-	-	-	1.11639e+06	1.55756e+06	1.16113e+06	1.51446e+06	1.34054e+06	1.54902e+06	1.45889e+06	1.7244e+06	1.20466e+06	1.40381e+06	1.06304e+06	956366	1.24787e+06	970721	749108	-	-	CM00186	MetMap105
Lahp003147	UPLC-MS/MS	219.15	131.05	-	-	218.142	C13H18N2O	[M+H]+	N,N-cinnamoylbutanediamine*	Alkaloids	Phenolamine	-	1	-	-	-	3.37966e+06	3.86439e+06	3.93055e+06	2.36526e+06	836277	2.58571e+06	2.42428e+06	1.55157e+06	2.39792e+06	2.55438e+06	2.16807e+06	1.65223e+06	2.61277e+06	1.69242e+06	2.48373e+06	-	-	-	-
Qagp003587	UPLC-MS/MS	219.15	131.05	-	-	218.142	C13H18N2O	[M+H]+	N-Monocinnamoylputrescine*	Alkaloids	Phenolamine	-	1	-	-	-	5.81155e+06	5.26016e+06	5.27875e+06	3.87211e+06	1.57371e+06	3.53749e+06	3.35811e+06	3.13817e+06	3.53789e+06	3.54156e+06	3.26574e+06	3.08443e+06	3.81018e+06	3.76543e+06	3.81254e+06	-	-	-	-
CYp003670	UPLC-MS/MS	219.148	131.05	-	-	218.142	C13H18N2O	[M+H]+	N-trans-Cinnamoylputrescine*	Alkaloids	Phenolamine	-	1	-	-	-	6.26406e+06	6.10314e+06	5.24273e+06	3.32219e+06	1.38502e+06	3.94292e+06	4.17933e+06	2.87775e+06	4.01898e+06	3.33124e+06	3.16631e+06	3.24347e+06	4.21921e+06	4.25898e+06	3.95279e+06	-	-	-	-
Lmsp003655	UPLC-MS/MS	521.2	131.05	-	-	520.194	C26H32O11	[M+H]+	Dehydrodiconiferyl alcohol-gamma'-O-glucoside*	Lignans and Coumarins	Lignans	-	1	-	-	-	446793	319117	551028	476913	263488	476849	508422	465119	459341	412469	468822	296193	396330	409088	570658	-	-	-	-
Zmcp102703	UPLC-MS/MS	521.2	131.05	-	-	520.194	C26H32O11	[M+H]+	saikolignanoside D*	Lignans and Coumarins	Lignans	-	1	-	-	-	405266	493889	477658	587983	257012	502993	419935	431274	458853	347276	273276	364828	314805	429107	233286	-	-	-	-
Cmsp003083	UPLC-MS/MS	521.2	131.05	-	-	520.194	C26H32O11	[M+H]+	Dehydrodiconiferyl alcohol-4-O-glucoside*	Lignans and Coumarins	Lignans	107870-88-2	1	-	-	-	181307	203003	148792	220391	156357	143598	216665	84183.5	137886	128054	76334.3	107125	132434	159615	161421	-	-	-	-
Lhmp121004	UPLC-MS/MS	521.2	131.05	-	-	520.194	C26H32O11	[M+H]+	Symplocosin*	Lignans and Coumarins	Lignans	11042-30-1	1	-	-	-	255759	227189	258191	277073	152960	425004	265751	243224	300891	213136	228150	269801	146173	193918	262133	-	-	-	-
Lmfp009701	UPLC-MS/MS	353.27	261.22	-	-	352.261	C21H36O4	[M+H]+	Glycerol 9,11,13-octadecatrienoyl ester*	Lipids	Glycerol ester	-	1	-	-	-	13333.4	13333.4	13333.4	66666.8	75934.2	85416.5	212767	248890	249064	104055	75839.7	73045.7	248593	237281	82390.1	-	-	-	-
Lmsp010763	UPLC-MS/MS	353.27	261.22	-	-	352.261	C21H36O4	[M+H]+	Monolinolenin*	Lipids	Glycerol ester	75685-85-7	1	-	-	-	4286.98	4286.98	4286.98	148058	43406.6	77137.9	65482.6	125718	111538	43892.2	45160.2	21434.9	129645	123730	84711.1	-	-	-	-
Wcdp010162	UPLC-MS/MS	353.27	261.22	-	-	352.261	C21H36O4	[M+H]+	1-Monolinolenoyl-Rac-Glycerol*	Lipids	Glycerol ester	18465-99-1	1	-	-	-	5234.99	5234.99	5234.99	198160	26174.9	75667.4	52507.3	68293.8	67595.9	5234.99	5234.99	5234.99	221502	213601	87058.6	-	-	-	-
Zmlp003063	UPLC-MS/MS	741.23	433.12	-	-	740.216	C33H40O19	[M+H]+	Luteolin-7-O-(2''-O-rhamnosyl)rutinoside*	Flavonoids	Flavones	-	1	-	-	-	391021	711730	397222	723600	470967	499589	313243	579188	619169	409530	495364	663477	271128	333216	187448	-	-	CM00199	MetMap105
mws1035	UPLC-MS/MS	741.22	433.11	-	-	740.216	C33H40O19	[M+H]+	Kaempferol-3-O-robinoside-7-O-rhamnoside (Robinin)*	Flavonoids	Flavonols	301-19-9	1	-	-	-	190714	144255	188058	156842	116692	143002	246550	147943	112768	136732	131713	125473	198167	88068.9	229524	C10178	-	C10178	MetMap113,MetMap114
Lmmp002463	UPLC-MS/MS	625.18	317.07	-	-	624.169	C28H32O16	[M+H]+	Sexangularetin-3-O-glucoside-7-O-rhamnoside*	Flavonoids	Flavonols	-	1	-	-	-	230222	251609	254543	171075	72968.2	208814	145704	191225	197516	214241	200339	215129	288058	247868	314514	-	-	-	-
Zblp004717	UPLC-MS/MS	625.17	317.07	-	-	624.169	C28H32O16	[M+H]+	3'-methoxyquercetin-3-O-L-rhamnosyl(1→2)-glucopyranoside*	Flavonoids	Flavonols	-	1	-	-	-	250356	254126	297896	186169	71707.8	212588	177702	237773	296831	256822	231559	273000	281767	292726	276276	-	-	CM00608	MetMap115,MetMap116
MWSHY0064	UPLC-MS/MS	625.17	317.07	-	-	624.169	C28H32O16	[M+H]+	Isorhamnetin-3-O-neohesperidoside*	Flavonoids	Flavonols	55033-90-4	1	-	-	-	244065	199636	268518	208810	81259.2	217618	199039	188930	215129	199752	215218	222677	294332	371882	407604	-	-	-	-
MWSHY0135	UPLC-MS/MS	625.18	317.08	-	-	624.169	C28H32O16	[M+H]+	Isorhamnetin-3-O-rutinoside (Narcissin)*	Flavonoids	Flavonols	604-80-8	1	-	-	-	300637	313428	227427	252304	62171.5	204236	245240	289224	237217	222454	205508	251167	273859	464176	467804	-	-	-	-
Lskp211385	UPLC-MS/MS	357.13	307.09	-	-	356.126	C20H20O6	[M+H]+	dihydrosesamin*	Lignans and Coumarins	Lignans	-	1	-	-	-	3381.39	3381.39	3381.39	3381.39	3381.39	3381.39	34666.4	26222.2	31606.8	32729.1	46214.3	44511.4	19667.5	16906.9	20782.1	-	-	-	-
Wbwp006397	UPLC-MS/MS	357.13	307.1	-	-	356.126	C20H20O6	[M+H]+	(3r,4r)-3-(2h-1,3-benzodioxol-5-ylmethyl)-4-[(4-hydroxy-3-methoxyphenyl)methyl]oxolan-2-one*	Lignans and Coumarins	Lignans	-	1	-	-	-	4502.16	4502.16	4502.16	4502.16	4502.16	4502.16	36979.6	38663.1	35602	46617.3	47149.6	43060.2	22510.8	28282.8	30012.7	-	-	-	-
Lhhp102904	UPLC-MS/MS	357.13	307.09	-	-	356.126	C20H20O6	[M+H]+	Horsfieldin*	Lignans and Coumarins	Lignans	-	1	-	-	-	3846.96	3846.96	3846.96	3846.96	3846.96	3846.96	31206.2	23708.5	26249.7	47784.7	51820.4	56071.8	20724.8	19234.8	25505.8	-	-	-	-
Lazn003443	UPLC-MS/MS	595.16	449.11	-	-	594.159	C27H30O15	[M+H]+	Orientin-2''-O-rhamnoside*	Flavonoids	Flavones	-	1	-	-	-	732154	1.24579e+06	1.16044e+06	781047	591741	1.25872e+06	764649	1.10198e+06	1.05107e+06	954053	1.02161e+06	1.25869e+06	768814	871661	619571	-	-	CM00178	MetMap105
Lmnp002413	UPLC-MS/MS	595.17	449.11	-	-	594.159	C27H30O15	[M+H]+	Luteolin-6-C-glucoside-7-O-rhamnoside*	Flavonoids	Flavones	-	1	-	-	-	936183	752111	699523	817401	532166	999185	920003	895648	990407	869076	934478	1.10716e+06	771532	601741	1.07387e+06	-	-	CM00177	MetMap105
Zbqp003309	UPLC-MS/MS	360.21	201.12	-	-	359.206	C16H29N3O6	[M+H]+	Asp-Ile-Leu	Amino acids and derivatives	Amino acids and derivatives	-	1	-	-	-	75263.6	85731.3	72621.9	792919	359061	1.05299e+06	700228	1.0639e+06	1.29141e+06	1.25188e+06	1.01234e+06	1.13587e+06	434847	654082	376501	-	-	-	-
MW0146148	UPLC-MS/MS	360.21	201.12	-	-	359.206	C16H29N3O6	[M+H]+	Asp-Ile-Ile	Amino acids and derivatives	Amino acids and derivatives	-	3	-	-	-	135903	122357	176152	775890	498451	1.08166e+06	1.37842e+06	1.06071e+06	1.48926e+06	1.11683e+06	1.32868e+06	1.42953e+06	703533	931789	826986	-	-	-	-
Wbwp010459	UPLC-MS/MS	343.15	163.07	-	-	342.147	C20H22O5	[M+H]+	5-[(2r,3s,4s,5s)-5-(2h-1,3-benzodioxol-5-yl)-3,4-dimethyloxolan-2-yl]-2-methoxyphenol*	Lignans and Coumarins	Lignans	-	1	-	-	-	1.39512e+06	1.32381e+06	1.36833e+06	1.37397e+06	1.35235e+06	1.30622e+06	1.29004e+06	1.24206e+06	1.21433e+06	1.26353e+06	1.20273e+06	1.2388e+06	1.21209e+06	1.20476e+06	1.20276e+06	-	-	-	-
Qmzp101807	UPLC-MS/MS	343.15	163.07	-	-	342.147	C20H22O5	[M+H]+	Avicennol*	Lignans and Coumarins	Coumarins	56110-68-0	1	-	-	-	688826	643395	676374	683869	697053	726512	675851	639661	632829	643600	632932	638004	578431	582990	579812	-	-	-	-
MW0152491	UPLC-MS/MS	332.21	173.13	-	-	331.211	C15H29N3O5	[M+H]+	Leu-Ser-Ile	Amino acids and derivatives	Amino acids and derivatives	-	3	-	-	-	75806.8	119790	84587.2	1.0741e+06	635504	1.16425e+06	1.12019e+06	1.08412e+06	1.29861e+06	1.12019e+06	1.16505e+06	1.00082e+06	728443	808750	784324	-	-	-	-
Lcsp003090	UPLC-MS/MS	332.22	173.13	-	-	331.211	C15H29N3O5	[M+H]+	Ser-Leu-Leu	Amino acids and derivatives	Amino acids and derivatives	10329-74-5	1	-	-	-	91520	161771	86306.8	1.23456e+06	525791	1.14316e+06	1.06124e+06	1.12116e+06	1.19953e+06	895990	833210	957923	817729	641668	1.36055e+06	-	-	-	-
MW0107430	UPLC-MS/MS	247.13	86.1	-	-	246.122	C10H18N2O5	[M+H]+	Ile-Asp	Amino acids and derivatives	Amino acids and derivatives	-	3	-	-	-	2.28816e+06	2.04153e+06	1.87354e+06	2.11094e+06	1.11616e+06	2.39044e+06	2.56159e+06	2.66101e+06	2.60599e+06	2.72413e+06	2.80279e+06	2.70735e+06	2.13071e+06	1.64062e+06	1.98693e+06	-	-	-	-
MWS201437	UPLC-MS/MS	247.13	86.1	-	-	246.122	C10H18N2O5	[M+H]+	Leu-Asp	Amino acids and derivatives	Amino acids and derivatives	32949-40-9	1	-	-	-	2.3284e+06	2.5828e+06	2.24058e+06	3.25294e+06	1.47137e+06	3.60264e+06	3.84652e+06	3.94082e+06	3.45774e+06	4.16442e+06	3.93632e+06	3.89604e+06	3.08334e+06	2.64907e+06	3.16565e+06	-	-	-	-
pmb3068	UPLC-MS/MS	337.09	163.04	-	-	338.1	C16H18O8	[M-H]-	1-O-p-Coumaroylquinic acid*	Phenolic acids	Phenolic acids	-	1	-	-	-	710589	855501	624237	886104	757326	909850	700362	753227	938992	855657	924779	818190	1.08281e+06	774456	791882	-	-	-	-
Zbfn003303	UPLC-MS/MS	337.09	163.04	-	-	338.1	C16H18O8	[M-H]-	3-(Hydroxycinnamoyl)-quinic acid*	Phenolic acids	Phenolic acids	-	1	-	-	-	4.56154e+07	4.72398e+07	5.01887e+07	5.35537e+07	4.01147e+07	5.56307e+07	6.10802e+07	7.21968e+07	8.09055e+07	4.04802e+07	7.98058e+07	4.82282e+07	5.70215e+07	5.6169e+07	6.3731e+07	-	-	-	-
pmn001367	UPLC-MS/MS	315.07	153.02	-	-	316.079	C13H16O9	[M-H]-	Protocatechuic acid-4-O-glucoside*	Phenolic acids	Phenolic acids	-	1	-	-	-	2.19495e+06	2.0498e+06	2.37653e+06	1.13614e+06	691031	1.11553e+06	599282	518135	669550	272086	232806	234525	1.21336e+06	1.11216e+06	1.19542e+06	-	-	-	-
pmb2871	UPLC-MS/MS	315.072	153.019	-	-	316.079	C13H16O9	[M-H]-	1-O-Gentisoyl-β-D-glucoside*	Phenolic acids	Phenolic acids	23445-11-6	1	-	-	-	846226	894276	594285	531041	223403	289326	239180	196476	286077	103874	105041	94612.9	469144	406387	403505	-	-	-	-
Zahn007990	UPLC-MS/MS	197.12	153.13	-	-	198.126	C11H18O3	[M-H]-	5-hydroxy-3,4-dimethyl-5-pentylfuran-2(5H)-one*	Others	Others	-	1	-	-	-	138213	126536	109113	126118	40438.1	130892	124755	121211	108618	127672	123607	124752	118268	118835	122080	-	-	-	-
Lmxn008846	UPLC-MS/MS	197.12	153.13	-	-	198.126	C11H18O3	[M-H]-	Hydroxydihydrobovolide*	Others	Lactones	6067-11-4	1	-	-	-	230442	212652	227905	220552	81804.5	235528	229412	210260	221296	250124	248263	254170	203818	233499	241905	-	-	-	-
Waln011524	UPLC-MS/MS	554.35	255.23	-	-	555.354	C26H54NO9P	[M-H]-	1-(2,3-dihydroxypropoxy)-3-(((2-(dimethylamino)ethoxy)(hydroxy)phosphoryl)oxy)propan-2-yl palmitate*	Lipids	LPE	-	1	-	-	-	649339	774398	763245	808582	176556	846599	116725	155825	129285	20501.6	20232.8	25512.7	155971	154639	157161	-	-	-	-
Waln011222	UPLC-MS/MS	554.34	255.23	-	-	555.354	C26H54NO9P	[M-H]-	2-(2,3-dihydroxypropoxy)-3-(((2-(dimethylamino)ethoxy)(hydroxy)phosphoryl)oxy)propyl palmitate*	Lipids	LPE	-	1	-	-	-	692300	793255	873187	867436	201696	871021	125595	157687	128935	22696.6	16662.5	23560.6	177085	171310	158085	-	-	-	-
Wchn003157	UPLC-MS/MS	483.08	271.05	-	-	484.085	C20H20O14	[M-H]-	1,6-Di-O-Galloyl-D-Glucose*	Phenolic acids	Phenolic acids	-	1	-	-	-	4.29564e+06	3.85154e+06	3.53598e+06	1.71582e+06	1.26948e+06	1.57882e+06	789323	978796	1.08587e+06	759075	832358	488449	2.32273e+06	2.47326e+06	2.62687e+06	-	-	-	-
Yaan002980	UPLC-MS/MS	483.08	271.05	-	-	484.085	C20H20O14	[M-H]-	2,3-di-O-galloyl--d-glucose*	Phenolic acids	Phenolic acids	-	1	-	-	-	4.85563e+06	2.7676e+06	1.51797e+06	2.02981e+06	903324	1.6793e+06	749715	660798	759372	725740	565184	572543	1.3485e+06	2.42012e+06	2.35343e+06	-	-	-	-
Labn004865	UPLC-MS/MS	433.11	271.06	-	-	434.121	C21H22O10	[M-H]-	Hydroxy isoliquiritigenin glucoside*	Flavonoids	Chalcones	-	1	-	-	-	2.34656e+06	2.35573e+06	2.70423e+06	188547	135214	168582	36683.1	37231.9	27829.2	5565.85	5565.85	45376.5	821746	891204	998486	-	-	-	-
mws1179	UPLC-MS/MS	433.11	271.07	-	-	434.121	C21H22O10	[M-H]-	Naringenin-7-O-glucoside (Prunin)*	Flavonoids	Flavanones	529-55-5	1	-	-	-	2.15752e+06	1.26239e+06	1.73276e+06	104726	91800.8	107847	17034.8	19860.8	20683.3	3406.97	3406.97	3406.97	452738	540803	628687	C09099	ko00941,ko01100	C09099	-
Lmmn004951	UPLC-MS/MS	329.23	171.1	-	-	330.241	C18H34O5	[M-H]-	2-Hydroxy-4-methyl-3-undecanoyloxypentanoic acid methyl ester*	Lipids	Free fatty acids	-	1	-	-	-	647865	658585	667883	974693	461233	1.04819e+06	1.13713e+06	1.20603e+06	1.06527e+06	1.37408e+06	1.42535e+06	1.37213e+06	1.08476e+06	1.1499e+06	1.16733e+06	-	-	-	-
Lmln007483	UPLC-MS/MS	329.23	171.101	-	-	330.241	C18H34O5	[M-H]-	6,9,10-Trihydroxyoctadec-7-enoic acid; Sanleng acid*	Lipids	Free fatty acids	-	1	-	-	-	636696	620980	627652	848611	428509	979256	1.10609e+06	1.02766e+06	1.02149e+06	1.25677e+06	1.35006e+06	1.26519e+06	987285	1.00982e+06	1.03264e+06	-	-	-	-
Lmyn003256	UPLC-MS/MS	633.07	301	-	-	634.081	C27H22O18	[M-H]-	Isocorilagin*	Tannins	Tannin	-	1	-	-	-	1.27571e+06	812304	743743	194918	67442.3	140992	13476.3	14514.4	22137.3	2695.26	2695.26	2695.26	328928	328422	276710	-	-	-	-
Zbsn002779	UPLC-MS/MS	633.08	301	-	-	634.081	C27H22O18	[M-H]-	1-O-Galloyl-6-O-Luteoyl-Alpha-D-Glucose*	Tannins	Tannin	-	1	-	-	-	1.17276e+06	616343	669609	151266	65277.3	129528	13055.5	13055.5	13055.5	13055.5	13055.5	13055.5	320654	305628	426978	-	-	-	-
Lmyn002764	UPLC-MS/MS	633.073	301	-	-	634.081	C27H22O18	[M-H]-	Phyllanemblinin B*	Tannins	Tannin	-	1	-	-	-	902289	1.3002e+06	626811	101154	53805.2	207041	15009	16008	26462	15869.9	9592.76	17917	432262	226972	409146	-	-	-	-
Hmqn003212	UPLC-MS/MS	633.08	301.01	-	-	634.081	C27H22O18	[M-H]-	Sanguiin H4*	Tannins	Tannin	84316-77-8	1	-	-	-	980757	633954	1.30633e+06	159102	72708	153361	23838.4	36267.3	13479.4	2695.88	14513.6	2695.88	371916	289053	391743	-	-	-	-
Cmhn001271	UPLC-MS/MS	633.08	301	-	-	634.081	C27H22O18	[M-H]-	Gemin D*	Tannins	Tannin	84744-46-7	1	-	-	-	1.01817e+06	903963	813024	113694	48732.2	169524	2903.34	22343.6	2903.34	2903.34	2903.34	14516.7	358224	328687	297470	-	-	-	-
Zbsn002848	UPLC-MS/MS	633.071	300.998	-	-	634.081	C27H22O18	[M-H]-	Isostrictinin*	Tannins	Tannin	87392-62-9	1	-	-	-	1.12836e+06	909550	1.11854e+06	203010	82224.1	226406	29448.2	25507.6	23189.8	11178.2	15513.7	19695.5	413440	255872	473108	-	-	-	-
Zaln004082	UPLC-MS/MS	335.08	179.03	-	-	336.084	C16H16O8	[M-H]-	3-O-caffeoylshikimic acid*	Phenolic acids	Phenolic acids	-	1	-	-	-	397702	237372	347776	310327	411269	381015	209676	273767	188328	179154	106828	173550	220345	462424	270341	-	-	-	-
Zaln004057	UPLC-MS/MS	335.08	179.03	-	-	336.084	C16H16O8	[M-H]-	4-caffeoylshikimic acid*	Phenolic acids	Phenolic acids	-	1	-	-	-	159094	262425	350775	359526	457450	307627	215721	267458	269842	112097	198152	257165	277671	382253	508839	-	-	-	-
Zajn002491	UPLC-MS/MS	451.12	289.07	-	-	452.132	C21H24O11	[M-H]-	catechin-4-β-D-galactopyranoside*	Flavonoids	Flavanols	-	1	-	-	-	1.42971e+06	1.59372e+06	1.10396e+06	795426	634356	710054	288692	252079	357386	167119	172491	186120	600889	649306	674601	-	-	-	-
Zmdn002400	UPLC-MS/MS	451.13	289.07	-	-	452.132	C21H24O11	[M-H]-	Epicatechin-3'-O-β-D-glucopyranoside*	Flavonoids	Flavanols	-	1	-	-	-	1.52251e+06	1.53196e+06	1.26815e+06	769615	619487	787673	308558	342917	362658	196260	220295	205311	850988	672292	715796	-	-	-	-
Zmdn002353	UPLC-MS/MS	451.126	289.073	-	-	452.132	C21H24O11	[M-H]-	Epicatechin-6-C-β-D-glucopyranoside*	Flavonoids	Flavanols	-	1	-	-	-	1.49158e+06	1.54741e+06	1.15322e+06	603542	616604	812903	280893	282722	321937	206845	198170	216817	710139	656839	663737	-	-	-	-
Labn003910	UPLC-MS/MS	401.14	269.1	-	-	402.153	C18H26O10	[M-H]-	Benzyl β-primeveroside*	Phenolic acids	Phenolic acids	-	1	-	-	-	330319	215098	298280	217445	224574	206781	253978	205091	236127	254281	232956	227748	198464	223415	224571	-	-	-	-
Cmjn004337	UPLC-MS/MS	401.14	269.1	-	-	402.153	C18H26O10	[M-H]-	Benzyl-(2''-O-xylosyl)glucoside*	Phenolic acids	Phenolic acids	-	1	-	-	-	117639	129538	90322.8	109323	97439.2	117652	73933	90626.9	118826	123581	96013.3	119087	70123.5	101018	101004	-	-	-	-
Wcsn010254	UPLC-MS/MS	277.22	277.22	-	-	278.225	C18H30O2	[M-H]-	4-[3-(4,8-dimethylnona-3,7-dienyl)-3-methyloxiran-2-yl]butan-2-one*	Others	Others	-	1	-	-	-	146220	294088	184707	831139	141891	861382	1.16257e+06	1.51391e+06	1.38314e+06	1.07481e+06	843673	844362	1.17579e+06	1.1571e+06	1.27648e+06	-	-	-	-
Wcsn010224	UPLC-MS/MS	277.22	277.22	-	-	278.225	C18H30O2	[M-H]-	14-hydroxy-2,6,10-trimethylpentadeca-2,5,10-trien-4-one*	Others	Others	-	1	-	-	-	143304	260985	179348	827906	172376	815599	1.12074e+06	1.47844e+06	1.33471e+06	1.03076e+06	788146	857311	1.05964e+06	1.15205e+06	1.1885e+06	-	-	-	-
Hmln000659	UPLC-MS/MS	331.07	169.01	-	-	332.074	C13H16O10	[M-H]-	3-O-Galloyl-D-glucose*	Phenolic acids	Phenolic acids	-	1	-	-	-	2.55074e+07	2.03926e+07	2.01479e+07	1.23014e+07	1.12166e+07	1.43649e+07	8.60028e+06	1.79738e+06	1.11844e+07	1.51875e+06	8.22665e+06	1.98719e+06	1.3357e+07	1.18127e+07	1.49505e+07	-	-	-	-
Lmfn000604	UPLC-MS/MS	331.07	169.01	-	-	332.074	C13H16O10	[M-H]-	6-O-Galloyl-β-D-glucose*	Phenolic acids	Phenolic acids	13186-19-1	1	-	-	-	2.25925e+07	1.48106e+07	1.37827e+07	6.35676e+06	1.10276e+07	1.31104e+07	6.85189e+06	7.0617e+06	8.2579e+06	6.47373e+06	7.45587e+06	6.80962e+06	6.89769e+06	1.06616e+07	8.14225e+06	-	-	-	-
Lmfn000797	UPLC-MS/MS	483.08	169.01	-	-	484.085	C20H20O14	[M-H]-	2,3-Di-O-Galloyl-β-D-Glucose*	Phenolic acids	Phenolic acids	-	1	-	-	-	5.38681e+06	4.23307e+06	4.88278e+06	2.37965e+06	1.53775e+06	2.19895e+06	1.35326e+06	1.48366e+06	1.42907e+06	875135	990885	1.01888e+06	2.74844e+06	3.27154e+06	3.73657e+06	-	-	-	-
pmn001629	UPLC-MS/MS	483.08	169.05	-	-	484.085	C20H20O14	[M-H]-	Digalloylglucose*	Phenolic acids	Phenolic acids	-	1	-	-	-	1.14378e+07	1.08598e+07	1.06245e+07	4.76703e+06	3.23671e+06	5.74449e+06	2.68532e+06	2.76098e+06	2.63654e+06	2.11655e+06	1.99408e+06	2.23349e+06	6.54661e+06	5.86225e+06	5.76299e+06	-	-	-	-
Lmfn001344	UPLC-MS/MS	467.08	169.01	-	-	468.09	C20H20O13	[M-H]-	Maplexin C (2,3-Di-O-Galloyl-1,5-Anhydro-D-Glucitol)*	Phenolic acids	Phenolic acids	-	1	-	-	-	72479.4	48733.6	58793.1	155468	60014.6	144945	128324	165269	136211	97542.8	75985.9	94952.1	143074	129342	105206	-	-	-	-
Lmfn001258	UPLC-MS/MS	467.08	169.01	-	-	468.09	C20H20O13	[M-H]-	Maplexin D (2,4-Di-O-Galloyl-1,5-Anhydro-D-Glucitol)*	Phenolic acids	Phenolic acids	1355573-86-2	1	-	-	-	57285.7	99471	49873.2	135593	56202.5	169490	147390	160172	167019	72479.4	91768.1	151516	170522	168144	100531	-	-	-	-
HJN055	UPLC-MS/MS	435.13	273.08	-	-	436.137	C21H24O10	[M-H]-	Dihydrocharcone-4'-O-glucoside*	Flavonoids	Chalcones	-	1	-	-	-	292091	247341	331034	105584	43673.5	93919.9	91508.1	118474	88496.5	83302.6	60502.6	116156	335491	219367	228771	-	-	-	-
Zbpn005555	UPLC-MS/MS	435.13	273.08	-	-	436.137	C21H24O10	[M-H]-	Phloretin-4'-O-glucoside (Trilobatin)*	Flavonoids	Chalcones	4192-90-9	1	-	-	-	319617	250542	264866	136080	57012.6	98552.6	97374.2	99708.5	103237	110556	72404.2	89169.3	181490	273432	195921	-	-	-	-
Lmbn001162	UPLC-MS/MS	339.07	177.02	-	-	340.079	C15H16O9	[M-H]-	Esculetin-7-O-glucoside*	Lignans and Coumarins	Coumarins	-	1	-	-	-	744051	910311	633321	6648.02	33240.1	6648.02	6648.02	6648.02	6648.02	6648.02	6648.02	6648.02	322474	352828	279525	-	-	-	-
mws1015	UPLC-MS/MS	339.07	177.02	-	-	340.079	C15H16O9	[M-H]-	Esculin (6,7-Dihydroxycoumarin-6-O-glucoside)*	Lignans and Coumarins	Coumarins	531-75-9	1	-	-	-	872626	728450	760337	40080.4	28349.5	46946.5	5669.9	5669.9	5669.9	5669.9	5669.9	5669.9	483981	201747	503914	C09264	-	C09264	-
Zmpn002553	UPLC-MS/MS	339.07	177.02	-	-	340.079	C15H16O9	[M-H]-	Cichoriin*	Lignans and Coumarins	Coumarins	531-58-8	1	-	-	-	1.2169e+06	1.06137e+06	967569	34146.4	22488.4	35192.8	4497.69	4497.69	32981.1	4497.69	4497.69	4497.69	306096	277276	320573	C09206	-	C09206	-
Cmyn001328	UPLC-MS/MS	339.069	177.018	-	-	340.079	C15H16O9	[M-H]-	Daphnin*	Lignans and Coumarins	Coumarins	486-55-5	1	-	-	-	697381	1.12154e+06	701408	36721.9	7344.38	7344.38	7344.38	7344.38	7344.38	7344.38	7344.38	7344.38	392252	304337	291775	C01421	-	C01421	-
Wchn001161	UPLC-MS/MS	481.07	301	-	-	482.07	C20H18O14	[M-H]-	2,3-O-(S)-hexahydroxydiphenoyl-D-glucose*	Phenolic acids	Phenolic acids	-	1	-	-	-	569846	451673	444724	363689	232401	357480	51616.4	43254.1	65102.7	26531.5	30215	27115.6	311555	238580	220039	-	-	-	-
Lmsn000842	UPLC-MS/MS	481.06	301	-	-	482.07	C20H18O14	[M-H]-	4,6-(S)-Hexahydroxydiphenoyl-β-D-glucose*	Phenolic acids	Phenolic acids	36378-48-0	1	-	-	-	453255	600177	497228	345157	284929	453033	63324.9	59216.2	43250.4	8650.08	8650.08	8650.08	328914	247074	292405	-	-	-	-
Lmgn002091	UPLC-MS/MS	173.05	93.03	-	-	174.053	C7H10O5	[M-H]-	2-Methyl-3-oxoadipic acid*	Organic acids	Organic acids	-	1	-	-	-	90453.9	78780.2	64393.3	97650.2	63006.4	118686	123205	97548.3	85359.4	151716	139538	159656	93550.5	100002	67451.1	C18307	-	C18307	-
Lmgn002184	UPLC-MS/MS	173.05	93.03	-	-	174.053	C7H10O5	[M-H]-	2-Oxoheptanedionic acid*	Organic acids	Organic acids	17126-90-8	1	-	-	-	122091	107198	134172	110615	88612.6	128524	153431	156843	151640	144965	152140	197899	151646	174663	146155	C16588	ko01100,ko01210,ko01240	C16588	-
Hmcn001884	UPLC-MS/MS	463.09	301.03	-	-	464.096	C21H20O12	[M-H]-	6-Hydroxyluteolin 5-glucoside*	Flavonoids	Flavones	-	1	-	-	-	9.42344e+06	9.66533e+06	8.10518e+06	3.95381e+06	1.34654e+06	4.11379e+06	2.91545e+06	3.09998e+06	2.51656e+06	2.69574e+06	1.73072e+06	2.05791e+06	7.14252e+06	6.91886e+06	6.91121e+06	-	-	CM00165	MetMap105
mws0856	UPLC-MS/MS	463.09	301.04	-	-	464.096	C21H20O12	[M-H]-	Quercetin-4'-O-glucoside (Spiraeoside)*	Flavonoids	Flavonols	20229-56-5	1	-	-	-	9.66915e+06	8.74997e+06	8.86872e+06	3.98527e+06	978957	4.71043e+06	2.51872e+06	3.66234e+06	2.72131e+06	2.1067e+06	2.30876e+06	2.35179e+06	5.96378e+06	7.57072e+06	5.9705e+06	-	-	CM00567	MetMap116
Zmhn001793	UPLC-MS/MS	341.09	179.03	-	-	342.095	C15H18O9	[M-H]-	6-O-Caffeoyl-D-glucose*	Phenolic acids	Phenolic acids	-	1	-	-	-	2.20642e+06	786463	917856	137604	188973	85687.8	68466.5	13693.3	13693.3	13693.3	13693.3	13693.3	351854	429211	260377	-	-	-	-
pmn001420	UPLC-MS/MS	341.09	179.04	-	-	342.095	C15H18O9	[M-H]-	1-O-Caffeoyl-β-D-glucose*	Phenolic acids	Phenolic acids	14364-08-0	1	-	-	-	842295	1.44078e+06	876538	341312	257487	545857	208000	225120	215078	142862	196885	114283	480209	346159	393906	C10433	-	C10433	-
Hmtn001302	UPLC-MS/MS	299.078	137.024	-	-	300.084	C13H16O8	[M-H]-	Glucosyloxybenzoic acid*	Phenolic acids	Phenolic acids	-	1	-	-	-	1.78163e+06	1.52919e+06	1.7564e+06	2.8318e+06	2.42592e+06	2.64263e+06	2.42978e+06	2.21846e+06	2.35829e+06	1.48492e+06	1.81147e+06	1.75338e+06	1.38735e+06	1.71293e+06	1.4115e+06	-	-	-	-
Zmhn001926	UPLC-MS/MS	299.08	137.02	-	-	300.084	C13H16O8	[M-H]-	1-O-Salicyloyl-β-D-glucose*	Phenolic acids	Phenolic acids	60517-74-0	1	-	-	-	1.98766e+06	1.68278e+06	1.7535e+06	2.69403e+06	2.31578e+06	2.82525e+06	2.65304e+06	2.38368e+06	2.19212e+06	1.40474e+06	1.6453e+06	1.60348e+06	1.35836e+06	1.8221e+06	1.46753e+06	-	-	-	-
Yaap001430	UPLC-MS/MS	333.08	171.03	-	-	332.074	C13H16O10	[M+H]+	3-O-galloyl-beta-d-glucose*	Phenolic acids	Phenolic acids	-	1	-	-	-	402825	394494	306979	197715	217003	188881	97659.3	99052.6	137875	106480	46207.1	59888.1	120005	106805	153732	-	-	-	-
MWS20201	UPLC-MS/MS	333.08	171.03	-	-	332.074	C13H16O10	[M+H]+	1-O-Galloyl-β-D-glucose*	Phenolic acids	Phenolic acids	58511-73-2	1	-	-	-	290844	258968	324875	179654	186826	183140	84696.4	112744	76152.9	64401.8	33198.4	73271	94214.6	144617	119837	C01158	ko00999	C01158	-
Zmcp102201	UPLC-MS/MS	205.09	149.02	-	-	204.079	C12H12O3	[M+H]+	Senkyunolide B*	Others	Lactones	93236-67-0	1	-	-	-	1.92472e+07	1.92313e+07	1.92983e+07	1.8338e+07	1.60686e+07	1.73462e+07	1.69366e+07	1.63389e+07	1.48037e+07	1.53474e+07	1.69931e+07	1.61819e+07	1.72641e+07	1.75007e+07	1.33665e+07	C09921	-	C09921	-
Zahp011689	UPLC-MS/MS	205.09	149.02	-	-	204.079	C12H12O3	[M+H]+	2,2-dimethylchromene-6-carboxylic acid*	Others	Others	34818-56-9	1	-	-	-	2.20315e+07	1.98998e+07	2.05594e+07	2.07109e+07	1.9661e+07	2.52097e+07	2.14532e+07	2.04479e+07	1.85634e+07	1.71508e+07	1.91426e+07	1.92392e+07	2.09498e+07	1.89232e+07	1.98664e+07	-	-	-	-
MWSslk254	UPLC-MS/MS	595.17	287.06	-	-	594.159	C27H30O15	[M+H]+	Kaempferol-3-O-glucorhamnoside*	Flavonoids	Flavonols	40437-72-7	1	-	-	-	3.23122e+06	2.28708e+06	2.01619e+06	2.78637e+06	1.21744e+06	2.15615e+06	2.07215e+06	2.71648e+06	3.30042e+06	2.86092e+06	2.1653e+06	3.13438e+06	3.03489e+06	3.81295e+06	3.65649e+06	-	-	CM00488	MetMap113
MWSHY0061	UPLC-MS/MS	595.16	287.06	-	-	594.159	C27H30O15	[M+H]+	Kaempferol-3-O-neohesperidoside*	Flavonoids	Flavonols	32602-81-6	1	-	-	-	2.54303e+06	1.94551e+06	2.24676e+06	2.71757e+06	1.13155e+06	2.14087e+06	2.02383e+06	2.22548e+06	2.7831e+06	2.9303e+06	2.03839e+06	2.9244e+06	3.10288e+06	3.70329e+06	3.81094e+06	-	-	CM00489	MetMap113
Lmsp004670	UPLC-MS/MS	595.17	287.06	-	-	594.159	C27H30O15	[M+H]+	Kaempferol-3-O-glucoside-7-O-rhamnoside*	Flavonoids	Flavonols	2392-95-2	1	-	-	-	2.00272e+06	2.15661e+06	2.12167e+06	2.36197e+06	785402	2.19248e+06	2.0159e+06	2.53198e+06	2.81189e+06	2.738e+06	2.52117e+06	2.61475e+06	2.97534e+06	3.78082e+06	3.43363e+06	-	-	CM00487	MetMap113,MetMap114
MWSHY0080	UPLC-MS/MS	595.166	287.058	-	-	594.159	C27H30O15	[M+H]+	Luteolin-7-O-neohesperidoside (Lonicerin)*	Flavonoids	Flavones	25694-72-8	1	-	-	-	2.61775e+06	2.32726e+06	2.63414e+06	2.51713e+06	960282	2.08058e+06	2.39533e+06	2.02041e+06	2.72294e+06	2.2566e+06	2.30148e+06	2.9756e+06	3.47239e+06	4.24344e+06	2.91935e+06	C12630	ko00944	C12630	MetMap105
Lmxp011770	UPLC-MS/MS	279.16	149.02	-	-	278.152	C16H22O4	[M+H]+	Diisobutyl phthalate*	Phenolic acids	Phenolic acids	84-69-5	1	-	-	-	8.45297e+06	8.70742e+06	7.57179e+06	8.205e+06	8.02672e+06	7.67569e+06	7.26686e+06	7.23718e+06	6.92861e+06	6.81565e+06	6.6556e+06	6.02846e+06	7.51103e+06	7.27586e+06	5.79921e+06	C15205	-	C15205	-
MWSmce341	UPLC-MS/MS	279.16	149.03	-	-	278.152	C16H22O4	[M+H]+	Butyl isobutyl phthalate*	Phenolic acids	Phenolic acids	17851-53-5	1	-	-	-	1.09262e+07	6.59664e+06	1.09468e+07	9.69794e+06	1.00142e+07	9.98324e+06	9.53377e+06	9.90178e+06	7.32245e+06	9.35177e+06	9.09847e+06	8.49838e+06	7.47508e+06	9.05104e+06	7.85998e+06	-	-	-	-
MWSHC20164	UPLC-MS/MS	279.16	149.02	-	-	278.152	C16H22O4	[M+H]+	Dibutyl phthalate*	Phenolic acids	Phenolic acids	84-74-2	1	-	-	-	1.0486e+07	1.18889e+07	1.00282e+07	1.02928e+07	1.025e+07	9.42127e+06	9.69626e+06	9.70383e+06	7.82664e+06	9.24426e+06	8.7977e+06	8.45225e+06	9.39498e+06	9.24974e+06	8.46926e+06	-	-	-	-
MWSHY0065	UPLC-MS/MS	291.09	139.04	-	-	290.079	C15H14O6	[M+H]+	Catechin*	Flavonoids	Flavanols	154-23-4	1	-	-	-	3.87034e+07	3.41154e+07	3.68343e+07	1.94318e+07	1.2894e+07	2.13076e+07	9.63735e+06	1.30427e+07	1.14655e+07	1.1703e+07	7.3389e+06	1.01351e+07	2.23101e+07	2.90279e+07	2.17821e+07	C06562	ko00941,ko01110	C06562	-
MWSHY0174	UPLC-MS/MS	291.086	139.04	-	-	290.079	C15H14O6	[M+H]+	Epicatechin*	Flavonoids	Flavanols	490-46-0	1	-	-	-	3.83946e+07	4.19076e+07	4.31592e+07	9.29297e+06	9.79312e+06	1.0762e+07	2.85614e+06	3.99823e+06	2.93481e+06	2.98688e+06	3.07119e+06	2.94101e+06	1.35844e+07	1.81548e+07	1.96235e+07	C09727	ko00941,ko01100,ko01110	C09727	-
pme3967	UPLC-MS/MS	312.13	180.09	-	-	311.123	C12H17N5O5	[M+H]+	2-(Dimethylamino)guanosine*	Nucleotides and derivatives	Nucleotides and derivatives	2140-67-2	1	-	-	-	1.09743e+06	1.28116e+06	982628	1.75879e+06	719930	1.84926e+06	1.60899e+06	2.42423e+06	2.53144e+06	2.33557e+06	2.34063e+06	2.30707e+06	1.59159e+06	1.66968e+06	1.67552e+06	-	-	-	-
Lmcp002302	UPLC-MS/MS	312.13	180.09	-	-	311.123	C12H17N5O5	[M+H]+	N6-(2-Hydroxyethyl)adenosine*	Nucleotides and derivatives	Nucleotides and derivatives	4338-48-1	1	-	-	-	787077	1.31034e+06	873665	1.86288e+06	693120	1.81132e+06	1.53311e+06	1.61984e+06	1.68817e+06	2.25401e+06	1.87786e+06	1.80279e+06	1.36381e+06	1.74557e+06	1.66481e+06	-	-	-	-
pme3961	UPLC-MS/MS	252.11	136.06	-	-	251.102	C10H13N5O3	[M+H]+	2'-Deoxyadenosine*	Nucleotides and derivatives	Nucleotides and derivatives	958-09-8	1	-	-	-	301908	293920	229620	2.11689e+07	1.10702e+07	1.90137e+07	3.03159e+07	2.76919e+07	2.69758e+07	3.05391e+07	3.011e+07	2.66392e+07	1.68842e+07	1.63839e+07	1.77931e+07	C00559	ko00230,ko01100,ko01232,ko02010	C00559	-
mws1715	UPLC-MS/MS	252.11	136.06	-	-	251.102	C10H13N5O3	[M+H]+	Cordycepin (3'-Deoxyadenosine)*	Nucleotides and derivatives	Nucleotides and derivatives	73-03-0	1	-	-	-	144413	143772	131155	9.16204e+06	4.87166e+06	1.04639e+07	1.3591e+07	1.15549e+07	1.52992e+07	1.57511e+07	1.39146e+07	1.28843e+07	7.57499e+06	8.47792e+06	9.65145e+06	C08431	-	C08431	-
MWSmce116	UPLC-MS/MS	252.1	136.06	-	-	251.102	C10H13N5O3	[M+H]+	5'-Deoxyadenosine*	Nucleotides and derivatives	Nucleotides and derivatives	4754-39-6	1	-	-	-	231441	238866	211898	1.62843e+07	8.43379e+06	1.75743e+07	2.01202e+07	2.3116e+07	2.21728e+07	2.01632e+07	1.89223e+07	2.32151e+07	1.30511e+07	1.12161e+07	1.42421e+07	C05198	-	C05198	-
Xmyp005654	UPLC-MS/MS	449.11	287.06	-	-	448.101	C21H20O11	[M+H]+	Kaempferol-4'-O-glucoside*	Flavonoids	Flavonols	52222-74-9	1	-	-	-	7.6968e+06	6.79843e+06	6.73251e+06	3.80436e+06	1.18097e+06	3.41352e+06	3.21139e+06	3.53034e+06	2.87091e+06	3.06689e+06	2.71867e+06	2.918e+06	5.9636e+06	5.06164e+06	5.92662e+06	-	-	CM00461	MetMap114
Hmpp003270	UPLC-MS/MS	449.11	287.05	-	-	448.101	C21H20O11	[M+H]+	Luteolin-4'-O-glucoside*	Flavonoids	Flavones	6920-38-3	1	-	-	-	6.77435e+06	5.62949e+06	7.9254e+06	2.73807e+06	544330	2.69567e+06	2.14734e+06	2.83134e+06	2.01642e+06	2.08588e+06	2.12671e+06	1.42842e+06	4.88778e+06	3.72669e+06	4.7346e+06	-	-	CM00160	MetMap105
MWSHY0104	UPLC-MS/MS	449.11	287.06	-	-	448.101	C21H20O11	[M+H]+	Luteolin-7-O-glucoside (Cynaroside)*	Flavonoids	Flavones	5373-11-5	1	-	-	-	8.14921e+06	7.63637e+06	7.72412e+06	3.14503e+06	631810	3.12374e+06	2.4816e+06	2.68553e+06	2.66633e+06	2.56031e+06	2.191e+06	2.0342e+06	6.35479e+06	5.25667e+06	4.57973e+06	C03951	ko00944	C03951	MetMap105
MWSHY0136	UPLC-MS/MS	449.108	287.055	-	-	448.101	C21H20O11	[M+H]+	Kaempferol-3-O-glucoside (Astragalin)*	Flavonoids	Flavonols	480-10-4	1	-	-	-	8.60424e+06	7.73974e+06	7.57164e+06	3.01624e+06	692561	3.24943e+06	2.2271e+06	3.47381e+06	2.49358e+06	2.27209e+06	2.27988e+06	1.96596e+06	6.4283e+06	5.4444e+06	5.9876e+06	C12249	ko00944,ko01110	C12249	MetMap113
mws1587	UPLC-MS/MS	132.1	86.1	-	-	131.095	C6H13NO2	[M+H]+	L-Norleucine*	Amino acids and derivatives	Amino acids and derivatives	327-57-1	1	-	-	-	2.11882e+06	2.17904e+06	2.06733e+06	1.92994e+06	987006	1.81489e+06	1.80818e+06	1.91904e+06	1.85278e+06	1.73102e+06	1.62535e+06	1.86704e+06	1.69771e+06	1.47832e+06	1.58966e+06	C01933	-	C01933	-
mws0258	UPLC-MS/MS	132.1	86.1	-	-	131.095	C6H13NO2	[M+H]+	L-Isoleucine*	Amino acids and derivatives	Amino acids and derivatives	73-32-5	1	-	-	-	1.96365e+06	1.93749e+06	1.9063e+06	1.66658e+06	899235	1.91973e+06	1.64873e+06	1.76974e+06	1.6909e+06	1.75457e+06	1.52482e+06	1.72194e+06	1.53881e+06	1.48427e+06	1.46057e+06	C00407	ko00280,ko00290,ko00460,ko00960,ko00966,ko00970,ko01100,ko01110,ko01210,ko01230,ko02010	C00407	-
MWS1926	UPLC-MS/MS	132.1	86.1	-	-	131.095	C6H13NO2	[M+H]+	DL-Leucine*	Amino acids and derivatives	Amino acids and derivatives	328-39-2	1	-	-	-	2.92762e+07	2.7587e+07	2.76707e+07	2.53166e+07	1.31837e+07	2.42874e+07	2.40677e+07	2.54541e+07	2.4911e+07	2.43618e+07	2.25414e+07	2.27616e+07	2.27048e+07	2.19472e+07	2.2158e+07	-	-	-	-
mws0227	UPLC-MS/MS	132.102	86.0964	-	-	131.095	C6H13NO2	[M+H]+	L-Leucine*	Amino acids and derivatives	Amino acids and derivatives	61-90-5	1	-	-	-	2.08527e+06	2.15808e+06	2.00443e+06	1.68922e+06	956030	1.90211e+06	1.79932e+06	1.9182e+06	1.75464e+06	1.57559e+06	1.64884e+06	1.68923e+06	1.67549e+06	1.49276e+06	1.6327e+06	C00123	ko00280,ko00290,ko00966,ko00970,ko01100,ko01110,ko01210,ko01230,ko02010	C00123	-
MWS04555g	UPLC-MS/MS	132.102	86.0975	-	-	131.095	C6H13NO2	[M+H]+	D-Allo-Isoleucine*	Amino acids and derivatives	Amino acids and derivatives	1509-35-9	1	-	-	-	1.9797e+08	1.95488e+08	1.9124e+08	1.83275e+08	1.35354e+08	1.68419e+08	1.78378e+08	1.70871e+08	1.98336e+08	1.82393e+08	1.71987e+08	1.69484e+08	1.78177e+08	1.73501e+08	1.69364e+08	-	-	-	-
Yacp000453	UPLC-MS/MS	116.07	70.06	-	-	115.063	C5H9NO2	[M+H]+	3-hydroxy-1-methylpyrrolidin-2-one*	Alkaloids	Pyrrole alkaloids	132996-63-5	1	-	-	-	9.28393e+06	1.11248e+07	9.54687e+06	1.01553e+07	1.38363e+07	1.07776e+07	1.07638e+07	1.17616e+07	1.07678e+07	1.05011e+07	1.15633e+07	1.15871e+07	9.93876e+06	1.03956e+07	9.55618e+06	-	-	-	-
Lamp000484	UPLC-MS/MS	116.07	70.06	-	-	115.063	C5H9NO2	[M+H]+	4-Methylazetidine-2-Carboxylic acid*	Alkaloids	Alkaloids	1779725-63-1	1	-	-	-	5.72923e+06	6.02696e+06	5.72891e+06	5.75936e+06	6.688e+06	6.37629e+06	6.06753e+06	6.19925e+06	5.90431e+06	5.84734e+06	6.36875e+06	6.42565e+06	6.01392e+06	5.84597e+06	5.48436e+06	-	-	-	-
MWS4296	UPLC-MS/MS	223.11	120.08	-	-	222.1	C11H14N2O3	[M+H]+	Glycylphenylalanine*	Amino acids and derivatives	Amino acids and derivatives	3321-03-7	1	-	-	-	454602	523659	459799	1.76617e+06	802901	2.0444e+06	2.17942e+06	1.92027e+06	2.03726e+06	2.21056e+06	2.24217e+06	2.13243e+06	1.42388e+06	1.35474e+06	1.49796e+06	-	-	-	-
mws5042	UPLC-MS/MS	223.11	120.09	-	-	222.1	C11H14N2O3	[M+H]+	L-Glycyl-L-phenylalanine*	Amino acids and derivatives	Amino acids and derivatives	721-66-4	1	-	-	-	470336	505413	424936	1.65213e+06	802232	1.90428e+06	1.70432e+06	1.6957e+06	1.84202e+06	2.11107e+06	1.7883e+06	1.79284e+06	1.42571e+06	1.24843e+06	1.20553e+06	-	-	-	-
MWS04559g	UPLC-MS/MS	182.08	136.08	-	-	181.074	C9H11NO3	[M+H]+	3-Hydroxy-L-phenylalanine*	Amino acids and derivatives	Amino acids and derivatives	587-33-7	1	-	-	-	5.41104e+07	4.77353e+07	4.39885e+07	4.88352e+07	2.76563e+07	4.51691e+07	4.17187e+07	4.41871e+07	4.13308e+07	4.06155e+07	4.00646e+07	4.64745e+07	4.27797e+07	4.11274e+07	3.83537e+07	-	-	-	-
mws0250	UPLC-MS/MS	182.08	136.08	-	-	181.074	C9H11NO3	[M+H]+	L-Tyrosine*	Amino acids and derivatives	Amino acids and derivatives	60-18-4	1	-	-	-	5.35357e+07	4.99569e+07	4.33614e+07	4.57155e+07	2.89559e+07	4.66446e+07	4.11649e+07	4.65554e+07	4.41064e+07	3.85062e+07	4.05177e+07	4.00458e+07	4.36984e+07	3.9307e+07	3.82765e+07	C00082	ko00130,ko00261,ko00350,ko00360,ko00400,ko00460,ko00730,ko00940,ko00950,ko00965,ko00966,ko00970,ko00999,ko01100,ko01110,ko01210,ko01230,ko01240	C00082	-
mws1299	UPLC-MS/MS	449.11	299.05	-	-	448.101	C21H20O11	[M+H]+	Luteolin-8-C-glucoside (Orientin)*	Flavonoids	Flavones	28608-75-5	1	-	-	-	3.10051e+06	2.75982e+06	2.77007e+06	1.36837e+06	489205	1.6142e+06	1.24423e+06	1.32629e+06	1.31463e+06	1.14632e+06	1.21249e+06	1.15465e+06	1.85709e+06	1.89038e+06	1.95459e+06	C10114	-	C10114	MetMap105
MWSHY0016	UPLC-MS/MS	449.11	299.06	-	-	448.101	C21H20O11	[M+H]+	Luteolin-6-C-glucoside (Isoorientin)*	Flavonoids	Flavones	4261-42-1	1	-	-	-	2.01728e+06	2.20116e+06	1.82685e+06	979127	334495	1.09697e+06	1.01656e+06	878218	760986	663180	858869	619324	1.43842e+06	1.39409e+06	1.36831e+06	C01821	-	C01821	-
mws0009	UPLC-MS/MS	179.07	91.06	-	-	178.063	C10H10O3	[M+H]+	Coniferaldehyde*	Others	Aldehyde compounds	20649-42-7	1	-	-	-	5944.5	5944.5	33284.1	120699	29722.5	95211.2	125366	138289	147312	129382	188570	130418	125115	176701	147063	C02666	ko00940,ko01100,ko01110	C02666	-
Lhhp005648	UPLC-MS/MS	179.07	91.05	-	-	178.063	C10H10O3	[M+H]+	3,4-Methylenedioxy cinnamyl alcohol*	Others	Alcohol compounds	17581-86-1	1	-	-	-	818341	712108	688865	1.03458e+06	491828	896524	1.02488e+06	1.09389e+06	1.06151e+06	1.21589e+06	1.17897e+06	1.04185e+06	1.12536e+06	975262	975711	-	-	-	-
Yalp008047	UPLC-MS/MS	291.23	93.07	-	-	290.225	C19H30O2	[M+H]+	Methyl 12-phenyldodecanoate*	Lipids	Free fatty acids	38795-65-2	1	-	-	-	3592.49	3592.49	3592.49	57975.9	17962.5	53652.4	168844	153979	157146	131198	142265	121782	160213	170019	178273	-	-	-	-
CYp011235	UPLC-MS/MS	291.232	93.069	-	-	290.224	C19H30O2	[M+H]+	Moroctic Acid methyl ester*	Lipids	Free fatty acids	73097-00-4	1	-	-	-	3313.04	3313.04	3313.04	53806	16565.2	51675.5	132209	160569	151605	133858	127963	106279	170598	180587	154620	-	-	-	-
Hmlp003068	UPLC-MS/MS	627.15	303.05	-	-	626.148	C27H30O17	[M+H]+	Quercetin-3-O-(4''-glucosyl)glucoside; Meratin*	Flavonoids	Flavonols	27215-04-9	1	-	-	-	326128	346248	292338	113306	79418.9	119939	36845.3	19068.5	28374.6	3813.71	3813.71	3813.71	164178	261543	206580	-	-	-	-
Zmcp002666	UPLC-MS/MS	627.14	303.05	-	-	626.148	C27H30O17	[M+H]+	Quercetin-3,7-Di-O-glucoside*	Flavonoids	Flavonols	6892-74-6	1	-	-	-	339450	320836	432605	101658	87893.8	106953	21057.2	26482.5	25714.2	4211.44	4211.44	4211.44	198073	176506	190430	-	-	CM00611	MetMap115,MetMap116
Lmrj001698	UPLC-MS/MS	219.13	60.04	-	-	218.127	C9H18N2O4	[M+H]+	L-Seryl-L-Isoleucine	Amino acids and derivatives	Amino acids and derivatives	91086-51-0	1	-	-	-	143428	78927.7	125057	618524	457401	940251	955061	982637	1.05115e+06	1.16215e+06	1.38373e+06	1.03328e+06	706264	637416	696066	-	-	-	-
MW0109620	UPLC-MS/MS	219.13	60.04	-	-	218.127	C9H18N2O4	[M+H]+	Ser-Leu	Amino acids and derivatives	Amino acids and derivatives	6665-16-3	3	-	-	-	31163.7	135645	121983	890794	361679	1.04286e+06	925070	1.0314e+06	1.16015e+06	1.19085e+06	1.35187e+06	1.11001e+06	790334	664371	676543	-	-	-	-
mws0913	UPLC-MS/MS	447.09	285.04	-	-	448.101	C21H20O11	[M-H]-	Kaempferol-3-O-galactoside (Trifolin)	Flavonoids	Flavonols	23627-87-4	1	-	-	-	1.60298e+07	1.19656e+07	1.41019e+07	5.33648e+06	1.63625e+06	6.09693e+06	4.35571e+06	4.38521e+06	4.00502e+06	3.66078e+06	3.42765e+06	4.27361e+06	9.18292e+06	1.08209e+07	1.04434e+07	C12626	ko00944,ko01110	C12626	MetMap113
pmn001716	UPLC-MS/MS	447.09	285.04	-	-	448.101	C21H20O11	[M-H]-	Carthamone	Flavonoids	Chalcones	86579-00-2	2	-	-	-	8.22797e+06	8.40657e+06	8.01377e+06	3.9848e+06	1.11783e+06	3.27792e+06	2.54523e+06	3.61531e+06	2.84295e+06	2.39142e+06	2.02896e+06	2.37246e+06	6.49879e+06	6.7442e+06	7.51687e+06	C08598	-	C08598	-
Wafn011571	UPLC-MS/MS	295.23	195.14	-	-	296.235	C18H32O3	[M-H]-	alpha-Hydroxylinoleic acid*	Lipids	Free fatty acids	57818-44-7	1	-	-	-	24747.9	30314.9	30339.6	21586.6	13525.5	35986.5	33972.7	43854.7	45460.9	36541.7	33523.6	34557.5	37038.9	43479.4	41705.8	-	-	-	-
Lmbn005369	UPLC-MS/MS	295.23	195.14	-	-	296.235	C18H32O3	[M-H]-	13(S)-HODE;13(S)-Hydroxyoctadeca-9Z,11E-dienoic acid*	Lipids	Free fatty acids	10219-69-9	1	-	-	-	48671.2	62481.2	44462.8	32591.8	27341.4	43510.9	60255.8	60790.3	74663.6	67014.2	58567.2	59081.5	76505.2	84131.5	81166.4	C14762	ko00591	C14762	-
Rfmb091	UPLC-MS/MS	295.23	195.14	-	-	296.235	C18H32O3	[M-H]-	9S-Hydroxy-10E,12Z-octadecadienoic acid*	Lipids	Free fatty acids	15514-85-9	1	-	-	-	56104.6	70077.6	55696.9	40139.6	20829.8	43881.4	72827.5	79893.3	70979.4	80552	57465.7	69409.8	83829.6	80688.4	91123.6	C14767	ko00591	C14767	-
MWS1709	UPLC-MS/MS	133.01	71.01	-	-	134.022	C4H6O5	[M-H]-	D-Malic acid*	Organic acids	Organic acids	636-61-3	1	-	-	-	7.33102e+06	7.31081e+06	8.37729e+06	8.08643e+06	4.84157e+06	8.72854e+06	8.22624e+06	8.05537e+06	7.87274e+06	4.17267e+06	3.6366e+06	7.89998e+06	8.68256e+06	8.67334e+06	9.04356e+06	C00497	ko00650,ko01100	C00497	-
mws0275	UPLC-MS/MS	133.01	71.01	-	-	134.022	C4H6O5	[M-H]-	L-Malic acid*	Organic acids	Organic acids	97-67-6	1	-	-	-	2.62951e+07	2.60094e+07	1.04989e+07	1.05714e+07	5.69319e+06	8.26559e+06	1.09791e+07	1.1326e+07	1.03112e+07	1.53356e+07	1.16469e+07	1.1925e+07	1.05117e+07	1.28289e+07	1.21147e+07	C00149	ko00020,ko00620,ko00630,ko00710,ko01100,ko01110,ko01200	C00149	-
MWS0813	UPLC-MS/MS	128.04	82.03	-	-	129.043	C5H7NO3	[M-H]-	5-Oxoproline*	Amino acids and derivatives	Amino acids and derivatives	149-87-1	1	-	-	-	210735	590594	254034	206978	131990	169145	206283	178087	201043	181015	183982	205494	214446	168441	211524	C02237	ko00470,ko01100	C02237	-
mws0263	UPLC-MS/MS	128.035	82.0298	-	-	129.043	C5H7NO3	[M-H]-	5-Oxo-L-Proline*	Amino acids and derivatives	Amino acids and derivatives	98-79-3	1	-	-	-	264928	270847	216830	204960	104605	177623	191627	202766	223487	205583	194575	218275	221973	228476	219632	C01879	ko00480,ko01100	C01879	-
Lmsn000381	UPLC-MS/MS	341.11	89.02	-	-	342.116	C12H22O11	[M-H]-	D-Maltose*	Others	Saccharides	69-79-4	1	-	-	-	465823	303555	521294	313650	150698	344682	292018	274714	289161	336819	346384	321410	335998	404494	498990	C01971	-	C01971	-
MA10039641	UPLC-MS/MS	341.11	89.02	-	-	342.116	C12H22O11	[M-H]-	D-Lactose*	Others	Saccharides	63-42-3	1	-	-	-	439009	378728	365249	400002	173697	346814	307806	361707	315252	320137	343964	367003	359541	303549	406425	C01970	-	C01970	-
mws5038	UPLC-MS/MS	341.109	89.0249	-	-	342.116	C12H22O11	[M-H]-	Isomaltulose*	Others	Saccharides	13718-94-0	1	-	-	-	260288	450355	422695	337591	253241	314048	280854	346809	303583	336196	279734	326901	283665	412765	433375	C01742	-	C01742	-
pme3705	UPLC-MS/MS	193.04	72.99	-	-	194.043	C6H10O7	[M-H]-	D-Glucoronic acid*	Others	Saccharides	6556-12-3	1	-	-	-	163809	170009	185066	1.37493e+06	962691	1.43537e+06	3.63492e+06	3.38589e+06	3.76718e+06	1.01862e+07	1.16286e+07	1.05668e+07	3.49507e+06	4.16184e+06	4.3799e+06	C00191	ko00040,ko00053,ko00520,ko00562,ko01100,ko01240,ko01250	C00191	-
mws1189	UPLC-MS/MS	193.04	72.99	-	-	194.043	C6H10O7	[M-H]-	D-Galacturonic acid*	Others	Saccharides	685-73-4	1	-	-	-	100523	178869	173082	1.04183e+06	843707	692542	2.49078e+06	2.72909e+06	2.04661e+06	9.30795e+06	8.43823e+06	8.88635e+06	3.00039e+06	2.73305e+06	3.48301e+06	C00333	ko00040,ko00053,ko00520,ko01100,ko01240,ko01250,ko02010	C00333	-
mws0097	UPLC-MS/MS	357.13	151.04	-	-	358.142	C20H22O6	[M-H]-	Pinoresinol*	Lignans and Coumarins	Lignans	487-36-5	1	-	-	-	283323	257393	269630	463585	159970	482935	702313	584167	534414	603354	575001	534076	496508	584587	558894	C05366	ko00999,ko01100,ko01110	C05366	-
MWSHC20189	UPLC-MS/MS	357.13	151.04	-	-	358.142	C20H22O6	[M-H]-	Epipinoresinol*	Lignans and Coumarins	Lignans	24404-50-0	1	-	-	-	204228	201720	178886	323579	128967	313308	487309	449462	366205	477167	517181	429379	393223	391230	374384	-	-	-	-
Wcdn006883	UPLC-MS/MS	357.13	151.04	-	-	358.142	C20H22O6	[M-H]-	(+)-epipinoresinol*	Lignans and Coumarins	Lignans	18779-41-4	1	-	-	-	429403	347114	445524	794344	290374	733149	1.06151e+06	800160	939805	929628	939174	918622	756459	850536	867240	-	-	-	-
Zmhn002301	UPLC-MS/MS	325.09	163.04	-	-	326.1	C15H18O8	[M-H]-	p-Coumaric acid-4-O-glucoside*	Phenolic acids	Phenolic acids	117405-48-8	1	-	-	-	3.17649e+06	3.29639e+06	4.12603e+06	1.28798e+06	1.22071e+06	956349	199999	346457	269263	169204	235964	203734	1.2921e+06	1.40071e+06	1.57314e+06	C06739	-	C06739	-
pmn001419	UPLC-MS/MS	325.093	163.04	-	-	326.1	C15H18O8	[M-H]-	1-O-p-Coumaroyl-β-D-glucose*	Phenolic acids	Phenolic acids	7139-64-2	1	-	-	-	5.13971e+06	8.61863e+06	8.40393e+06	2.84239e+06	2.75605e+06	2.64827e+06	2.04744e+06	2.3549e+06	537369	433935	477671	514504	3.08787e+06	3.75367e+06	5.20011e+06	C16827	-	C16827	-
MWSmce230	UPLC-MS/MS	183.03	124.02	-	-	184.037	C8H8O5	[M-H]-	Methyl gallate*	Phenolic acids	Phenolic acids	99-24-1	1	-	-	-	2.77599e+06	2.73469e+06	2.74638e+06	4.4129e+06	2.0046e+06	3.53916e+06	1.26436e+07	1.36274e+07	1.26456e+07	2.74715e+07	2.51654e+07	2.52187e+07	1.6739e+07	2.23815e+07	2.36722e+07	-	-	-	-
HJN037	UPLC-MS/MS	183.03	124.02	-	-	184.037	C8H8O5	[M-H]-	3,5-Dihydroxy-4-methoxybenzoic acid; 4-O-Methylgallic Acid*	Phenolic acids	Phenolic acids	4319-02-2	1	-	-	-	3.70893e+06	3.99519e+06	3.76631e+06	6.12861e+06	2.39787e+06	6.01651e+06	1.9115e+07	2.02211e+07	2.16677e+07	3.63218e+07	4.5024e+07	3.80763e+07	2.88034e+07	2.96864e+07	2.91732e+07	-	-	-	-
mws1164	UPLC-MS/MS	179.06	59.01	-	-	180.063	C6H12O6	[M-H]-	D-Fructose*	Others	Saccharides	57-48-7	1	-	-	-	1.29433e+06	1.07136e+06	1.38289e+06	1.35661e+06	992185	1.54814e+06	1.19436e+06	1.32665e+06	1.13088e+06	907700	1.02321e+06	1.0251e+06	1.26393e+06	1.37712e+06	1.35346e+06	C05003	-	C05003	-
pmf0139	UPLC-MS/MS	179.06	59.01	-	-	180.063	C6H12O6	[M-H]-	D-Galactose*	Others	Saccharides	59-23-4	1	-	-	-	1.05588e+06	1.04822e+06	1.15121e+06	1.01723e+06	731583	1.12346e+06	984504	921246	925730	830309	796965	821580	884833	1.05001e+06	1.06601e+06	C00124	ko00052,ko01100	C00124	-
pmf0138	UPLC-MS/MS	179.06	59.01	-	-	180.063	C6H12O6	[M-H]-	D-Mannose*	Others	Saccharides	3458-28-4	1	-	-	-	1.36451e+06	1.0907e+06	1.21274e+06	1.62337e+06	1.09035e+06	1.6723e+06	1.3326e+06	1.15246e+06	1.19229e+06	918341	934119	970105	1.17859e+06	1.21984e+06	1.37741e+06	C00159	ko00051,ko00052,ko00520,ko01100,ko01250,ko02010	C00159	-
mws4170	UPLC-MS/MS	179.056	59.0139	-	-	180.063	C6H12O6	[M-H]-	D-Glucose*	Others	Saccharides	50-99-7	1	-	-	-	1.22338e+06	1.33898e+06	1.31274e+06	1.64252e+06	1.04047e+06	1.7489e+06	1.40068e+06	1.41983e+06	1.33556e+06	1.08002e+06	1.13391e+06	1.11656e+06	1.24596e+06	1.5404e+06	1.5072e+06	C00031	ko00010,ko00030,ko00052,ko00500,ko00520,ko01100,ko01110,ko02010	C00031	-
Zamn00402	UPLC-MS/MS	179.056	59.0139	-	-	180.063	C6H12O6	[M-H]-	sorbose*	Others	Saccharides	3615-56-3	1	-	-	-	1.40541e+06	1.44678e+06	1.53756e+06	1.75381e+06	1.26837e+06	1.71239e+06	1.35128e+06	1.38705e+06	1.64756e+06	1.19095e+06	1.14548e+06	1.23745e+06	1.48636e+06	1.6716e+06	1.63558e+06	C01452	-	C01452	-
Lmln010063	UPLC-MS/MS	205.16	189.13	-	-	206.167	C14H22O	[M-H]-	2,6-Di-tert-butylphenol*	Phenolic acids	Phenolic acids	128-39-2	1	-	-	-	955239	493578	200718	202380	745892	204693	461910	784135	561568	183655	140684	730600	202719	180236	222125	-	-	-	-
Lmbn013410	UPLC-MS/MS	205.16	189.127	-	-	206.167	C14H22O	[M-H]-	2,4-Di-Tert-Butylphenol*	Phenolic acids	Phenolic acids	96-76-4	1	-	-	-	855340	478436	206165	200844	757299	186453	490234	722454	511392	194866	151308	729848	220293	173379	234359	-	-	-	-
mws2108	UPLC-MS/MS	353.09	191.06	-	-	354.095	C16H18O9	[M-H]-	Cryptochlorogenic acid (4-O-Caffeoylquinic acid)*	Phenolic acids	Phenolic acids	905-99-7	1	-	-	-	2.32575e+07	1.86876e+07	2.06029e+07	1.51206e+07	1.56125e+07	2.06061e+07	9.37523e+06	1.21618e+07	1.10882e+07	9.0148e+06	8.30413e+06	1.11852e+07	1.86544e+07	1.27919e+07	1.6984e+07	-	-	-	-
pme1816	UPLC-MS/MS	353.09	191.06	-	-	354.095	C16H18O9	[M-H]-	Neochlorogenic acid (5-O-Caffeoylquinic acid)*	Phenolic acids	Phenolic acids	906-33-2	1	-	-	-	3.60209e+07	2.9515e+07	3.40335e+07	2.34763e+07	1.78886e+07	2.81335e+07	1.72213e+07	1.68195e+07	1.5428e+07	1.34098e+07	1.37976e+07	1.36705e+07	1.91595e+07	1.73275e+07	1.8811e+07	C17147	-	C17147	-
mws0178	UPLC-MS/MS	353.09	191.06	-	-	354.095	C16H18O9	[M-H]-	Chlorogenic acid (3-O-Caffeoylquinic acid)*	Phenolic acids	Phenolic acids	327-97-9	1	-	-	-	2.851e+07	2.71867e+07	2.44342e+07	1.75214e+07	1.48716e+07	2.33059e+07	1.24693e+07	1.31478e+07	1.43206e+07	1.0878e+07	1.08049e+07	1.15175e+07	1.57918e+07	1.77491e+07	2.13132e+07	C00852	ko00940,ko00941,ko00945,ko01110	C00852	-
Lmbn000193	UPLC-MS/MS	103	59.01	-	-	104.011	C3H4O4	[M-H]-	Tartronate semialdehyde*	Organic acids	Organic acids	2480-77-5	1	-	-	-	1.15737e+06	1.03379e+06	764428	1.83051e+06	5.31737e+06	1.80788e+06	3.09305e+06	3.01493e+06	3.05927e+06	1.84733e+06	2.05951e+06	3.23823e+06	1.56942e+06	1.5332e+06	1.5489e+06	C01146	ko00053,ko00630,ko01100	C01146	-
ML10172161	UPLC-MS/MS	103.004	59.0136	-	-	104.011	C3H4O4	[M-H]-	Hydroxypyruvic acid*	Organic acids	Organic acids	1113-60-6	1	-	-	-	1.13819e+06	1.07455e+06	1.84047e+06	1.7846e+06	5.70782e+06	720950	3.25765e+06	3.2871e+06	3.10298e+06	1.81345e+06	2.14434e+06	3.06098e+06	624681	1.56382e+06	1.55917e+06	C00168	ko00260,ko00630,ko01100,ko01110,ko01200	C00168	-
mws1397	UPLC-MS/MS	441.08	169.02	-	-	442.09	C22H18O10	[M-H]-	Epicatechin gallate*	Flavonoids	Flavanols	1257-08-5	1	-	-	-	2.5244e+07	3.30019e+07	2.83632e+07	2.9015e+06	200656	2.63869e+06	1.18983e+06	1.17531e+06	1.15629e+06	438364	489487	420820	4.91329e+06	3.70259e+06	4.80341e+06	-	-	-	-
mws0355	UPLC-MS/MS	441.08	169.01	-	-	442.09	C22H18O10	[M-H]-	Catechin gallate*	Flavonoids	Flavanols	130405-40-2	1	-	-	-	3.17885e+07	3.21085e+07	3.11642e+07	2.89645e+06	204160	3.42376e+06	1.17777e+06	1.31685e+06	1.19042e+06	466318	457092	410430	4.65484e+06	5.36494e+06	4.56929e+06	-	-	-	-
MWS2442	UPLC-MS/MS	259.02	96.97	-	-	260.03	C6H13O9P	[M-H]-	D-Fructose 6-Phosphate*	Others	Saccharides	643-13-0	1	-	-	-	1.62758e+06	1.72161e+06	1.8328e+06	1.31389e+06	1.74289e+06	1.71506e+06	1.12492e+06	1.46182e+06	1.38365e+06	990748	966719	1.08879e+06	1.14596e+06	1.50027e+06	1.3445e+06	C00085	ko00052,ko00500,ko00710,ko01100,ko01110,ko01200	C00085	-
mws1090	UPLC-MS/MS	259.02	96.97	-	-	260.03	C6H13O9P	[M-H]-	D-Glucose-1-phosphate*	Others	Saccharides	59-56-3	1	-	-	-	2.0857e+06	1.89261e+06	1.90364e+06	1.60116e+06	1.65141e+06	1.46206e+06	1.19941e+06	1.15576e+06	1.40716e+06	983275	1.33962e+06	1.1345e+06	1.32236e+06	1.47354e+06	1.52081e+06	C00103	ko00010,ko00040,ko00052,ko00500,ko00520,ko00561,ko01100,ko01110,ko01240,ko01250	C00103	-
mws2220	UPLC-MS/MS	457.08	169.01	-	-	458.085	C22H18O11	[M-H]-	Gallocatechin 3-O-gallate*	Flavonoids	Flavanols	5127-64-0	1	-	-	-	8.98015e+07	8.92263e+07	9.16923e+07	3.42302e+06	633589	2.25267e+06	906682	683984	462819	284836	374250	317519	1.24513e+07	1.55896e+07	1.27407e+07	-	-	-	-
MWSHC2016	UPLC-MS/MS	457.08	169.01	-	-	458.085	C22H18O11	[M-H]-	Epigallocatechin-3-O-gallate*	Flavonoids	Flavanols	989-51-5	1	-	-	-	9.29071e+07	7.51478e+07	6.82171e+07	2.72498e+06	576271	1.95367e+06	775568	799301	434534	260984	245537	233968	1.02015e+07	1.32538e+07	1.17614e+07	C09731	-	C09731	-
Zmhn002422	UPLC-MS/MS	355.1	193.05	-	-	356.111	C16H20O9	[M-H]-	1-O-Feruloyl-β-D-glucose*	Phenolic acids	Phenolic acids	7196-71-6	1	-	-	-	324944	426575	696468	465176	278844	355335	296793	308463	404898	252003	258320	267417	305033	333490	481194	C17759	-	C17759	-
MWSHC2062	UPLC-MS/MS	355.1	193.05	-	-	356.111	C16H20O9	[M-H]-	Ferulic β-glucoside*	Phenolic acids	Phenolic acids	14364-12-6	1	-	-	-	370528	355284	431249	342476	266467	444168	263432	249824	377826	252003	245462	295568	292176	283953	385729	-	-	-	-
pmn001384	UPLC-MS/MS	515.12	353.09	-	-	516.127	C25H24O12	[M-H]-	Isochlorogenic acid C*	Phenolic acids	Phenolic acids	57378-72-0	1	-	-	-	1.8785e+06	1.61466e+06	1.81763e+06	367425	99892.4	377510	110412	168639	117097	55139.7	54709	70335.6	858397	731953	863690	-	-	-	-
pmn001382	UPLC-MS/MS	515.12	353.09	-	-	516.127	C25H24O12	[M-H]-	Isochlorogenic acid A*	Phenolic acids	Phenolic acids	2450-53-5	1	-	-	-	2.08802e+06	1.63514e+06	1.7418e+06	528869	68304.5	513180	146146	186656	166762	82402.3	87545	77573.4	442988	869826	1.02962e+06	-	-	-	-
mws0183	UPLC-MS/MS	153.02	109.03	-	-	154.027	C7H6O4	[M-H]-	3,4-Dihydroxybenzoic acid (Protocatechuic acid)*	Phenolic acids	Phenolic acids	99-50-3	1	-	-	-	3.58398e+06	3.70941e+06	3.73251e+06	3.38052e+06	2.54493e+06	3.62e+06	3.64646e+06	3.14106e+06	3.30437e+06	3.5896e+06	3.24566e+06	3.42954e+06	3.2523e+06	3.22793e+06	3.74528e+06	C00230	ko00400,ko01100,ko01110	C00230	-
MWSHC20168	UPLC-MS/MS	153.02	109.03	-	-	154.027	C7H6O4	[M-H]-	Methyl cumalate*	Phenolic acids	Phenolic acids	6018-41-3	1	-	-	-	1.58824e+06	1.51394e+06	1.64298e+06	1.74098e+06	1.08043e+06	1.82953e+06	1.68949e+06	1.52849e+06	1.49299e+06	1.27789e+06	1.39173e+06	1.67707e+06	1.58e+06	1.68221e+06	1.71664e+06	-	-	-	-
mws0180	UPLC-MS/MS	153.02	109.03	-	-	154.027	C7H6O4	[M-H]-	2,5-Dihydroxybenzoic acid; Gentisic Acid*	Phenolic acids	Phenolic acids	490-79-9	1	-	-	-	1.5782e+06	1.78657e+06	1.59181e+06	1.4601e+06	1.10545e+06	1.66414e+06	1.77017e+06	1.88588e+06	1.5993e+06	1.51925e+06	1.71663e+06	1.59341e+06	1.62644e+06	1.7281e+06	1.57747e+06	C00628	ko00350,ko01100	C00628	-
mws0639	UPLC-MS/MS	153.019	109.029	-	-	154.027	C7H6O4	[M-H]-	2,3-Dihydroxybenzoic Acid*	Phenolic acids	Phenolic acids	303-38-8	1	-	-	-	4.81862e+06	5.21634e+06	5.25923e+06	5.24847e+06	3.98001e+06	5.90962e+06	4.70083e+06	4.87093e+06	5.28811e+06	6.19153e+06	5.48975e+06	4.95897e+06	5.38515e+06	5.30608e+06	5.42755e+06	C00196	ko01110	C00196	-
Lmbn002648	UPLC-MS/MS	163.04	119.05	-	-	164.047	C9H8O3	[M-H]-	α-Hydroxycinnamic Acid*	Phenolic acids	Phenolic acids	5801-57-0	1	-	-	-	1.4431e+07	1.35059e+07	1.30442e+07	1.37367e+07	7.59719e+06	1.33227e+07	1.4307e+07	1.46817e+07	1.44581e+07	1.26483e+07	1.33763e+07	1.48317e+07	1.33664e+07	1.29255e+07	1.25007e+07	C02763	ko00360,ko01100	C02763	-
Lmmn001643	UPLC-MS/MS	163.04	119.05	-	-	164.047	C9H8O3	[M-H]-	2-Hydroxycinnamic acid*	Phenolic acids	Phenolic acids	583-17-5	1	-	-	-	1.37275e+07	1.26246e+07	1.35194e+07	1.37516e+07	6.28144e+06	1.34482e+07	1.36397e+07	1.40031e+07	1.36833e+07	1.54846e+07	1.43171e+07	1.57575e+07	1.20928e+07	1.31336e+07	1.24776e+07	C01772	ko00360,ko00999,ko01100,ko01110	C01772	-
MWSmce248	UPLC-MS/MS	163.045	119.054	-	-	164.047	C9H8O3	[M-H]-	3-Hydroxycinnamic Acid*	Phenolic acids	Phenolic acids	14755-02-3	1	-	-	-	1.05441e+07	1.07026e+07	1.13276e+07	1.60019e+07	4.39318e+06	1.02549e+07	1.15227e+07	1.65347e+07	1.65681e+07	1.61637e+07	1.15255e+07	1.65274e+07	1.40999e+07	1.50132e+07	1.41154e+07	C12621	ko00360,ko01100	C12621	-
pme0519	UPLC-MS/MS	341.11	119.03	-	-	342.116	C12H22O11	[M-H]-	D-Sucrose*	Others	Saccharides	57-50-1	1	-	-	-	764883	1.07142e+06	1.31728e+06	1.03825e+06	435496	891972	969757	753462	849428	660450	809770	741922	736876	811858	987153	C00089	ko00052,ko00500,ko01100,ko01110,ko02010	C00089	-
mws0264	UPLC-MS/MS	341.11	119.03	-	-	342.116	C12H22O11	[M-H]-	D-Trehalose*	Others	Saccharides	99-20-7	1	-	-	-	135250	132341	164404	173068	86542.5	173075	120712	123624	139636	139611	212342	94055.7	141065	208717	176715	C01083	ko00500,ko01100,ko01110,ko02010	C01083	-
Lmbn002644	UPLC-MS/MS	119.05	93.03	-	-	120.058	C8H8O	[M-H]-	4-Methylbenzaldehyde*	Others	Aldehyde compounds	104-87-0	1	-	-	-	192237	186439	194571	267580	209133	250898	241587	361073	247854	288364	272753	305224	211835	251991	276653	C06758	ko01100	C06758	-
Lmbn002737	UPLC-MS/MS	119.05	93.03	-	-	120.058	C8H8O	[M-H]-	3-Methylbenzaldehyde*	Others	Aldehyde compounds	620-23-5	1	-	-	-	51975.4	32455.9	32993.2	99581.5	40218	91207.6	80428	63005	93239.8	93531.6	93529.5	103917	54705.1	61645.8	64344	C07209	ko01100	C07209	-
Lcsn003955	UPLC-MS/MS	287.05	125.03	-	-	288.063	C15H12O6	[M-H]-	Maesopsin*	Flavonoids	Other Flavonoids	5989-16-2	2	-	-	-	71478.5	77967.6	54977.7	85912	5621.77	112228	67282.8	73678.6	39595.2	61204.8	23831.4	38456.8	197421	155926	164910	-	-	-	-
Lamn006527	UPLC-MS/MS	287.05	125.02	-	-	288.063	C15H12O6	[M-H]-	Drimiopsin C*	Flavonoids	Other Flavonoids	773850-90-1	2	-	-	-	114356	141506	93986	126132	31893.2	140989	89055.9	118756	73704.8	70490.3	75841.9	60882.5	259513	244099	275568	-	-	-	-
Lmsn003088	UPLC-MS/MS	635.09	169.01	-	-	636.096	C27H24O18	[M-H]-	1,4,6-Tri-O-galloyl-β-D-glucose*	Phenolic acids	Phenolic acids	94513-58-3	1	-	-	-	233111	107913	211862	186235	23089.4	182351	147495	107241	142992	135294	188317	143857	182376	228292	231892	-	-	-	-
Zmdn003203	UPLC-MS/MS	635.09	169.01	-	-	636.096	C27H24O18	[M-H]-	1,2,6-Tri-O-galloyl-β-D-glucose*	Phenolic acids	Phenolic acids	79886-49-0	1	-	-	-	108526	183632	151877	159223	14268.7	219549	108422	95459.1	35606.9	176377	151129	98975.6	220100	124595	182414	C04360	-	C04360	-
Lacp003991	UPLC-MS/MS	389.21	209.15	-	-	388.209	C19H32O8	[M+H]+	Blumenol B Glucoside*	Terpenoids	Sesquiterpenoids	-	3	-	-	-	327050	278505	316424	264534	160834	377906	321944	480149	415348	270944	298426	411173	296853	427646	349159	-	-	-	-
Wbmp003419	UPLC-MS/MS	389.22	209.15	-	-	388.21	C19H32O8	[M+H]+	Dihydrovomifoliol-O-β-D-glucoside*	Terpenoids	Sesquiterpenoids	-	3	-	-	-	558698	634151	628918	760911	536702	850732	808768	673376	987359	857133	987609	975580	519158	729334	669534	-	-	-	-
Qmyp101304	UPLC-MS/MS	265.14	143.08	-	-	264.136	C15H20O4	[M+H]+	1β-Hydroxy-1,2-dihydro-α-mountain year*	Terpenoids	Sesquiterpenoids	-	3	-	-	-	12120.9	9927.21	18834.9	1985.44	1985.44	1985.44	20548.8	22392.8	17831.9	10965.8	24745.9	25336.1	16442.3	21403.8	17128.3	-	-	-	-
Qatp005562	UPLC-MS/MS	265.144	143.085	-	-	264.136	C15H20O4	[M+H]+	Costunolide Diepoxide*	Terpenoids	Sesquiterpenoids	-	3	-	-	-	57854.4	55803.4	55808.9	51100.6	25336.1	55137.3	40021.4	53140	42057.8	55137.3	48415.3	57435.7	26656.1	28093	32669.9	-	-	-	-
Lhcp090207	UPLC-MS/MS	209.15	149.1	-	-	208.146	C13H20O2	[M+H]+	(3R,6R,7E)-3-hydroxy-4,7-megastigmadien-9-one*	Terpenoids	Monoterpenoids	-	3	-	-	-	169979	152451	157843	115971	82194.6	157100	154529	180381	182146	233249	73752.9	161624	135581	132851	122485	-	-	-	-
Lhcp090206	UPLC-MS/MS	209.15	149.1	-	-	208.146	C13H20O2	[M+H]+	9-Hydroxy-5-megastigmen-4-one*	Terpenoids	Monoterpenoids	27185-79-1	3	-	-	-	245159	214830	213235	202607	130434	198928	189924	189247	187645	197998	188200	211248	170109	170338	158930	-	-	-	-
Qmyp101114	UPLC-MS/MS	371.21	209.15	-	-	370.199	C19H30O7	[M+H]+	9-O-β-D-Glucoside of 3-hydroxy-7,8-didehydro-β-ionol*	Terpenoids	Sesquiterpenoids	-	3	-	-	-	646609	528536	611520	276224	154735	271355	193113	133290	174585	126900	150436	129720	266513	280915	268687	-	-	-	-
Lafp004228	UPLC-MS/MS	371.21	209.15	-	-	370.199	C19H30O7	[M+H]+	(6R,9R)-3-Oxo-α-ionol-β-D-glucoside*	Terpenoids	Sesquiterpenoids	-	3	-	-	-	436325	423450	452809	226335	116648	195917	181829	145872	154339	123236	138599	86879.5	217085	282357	231522	-	-	-	-
Lmzp003064	UPLC-MS/MS	333.19	153.13	-	-	332.183	C16H28O7	[M+H]+	(3R,4S,6R)-p-Menth-1-ene-3,6-diol-3-O-β-D-glucoside*	Terpenoids	Monoterpenoids	-	3	-	-	-	281676	128840	184061	518635	63881.9	247534	393167	176086	181373	142712	175643	160051	390762	237580	185068	-	-	-	-
Lmzp003207	UPLC-MS/MS	333.19	153.13	-	-	332.183	C16H28O7	[M+H]+	(3R,4R)-p-Menth-1-ene-3,4-diol-3-O-β-D-glucoside*	Terpenoids	Monoterpenoids	-	3	-	-	-	298420	553834	332672	890629	208068	440305	906449	375022	426410	295172	280536	336101	481865	390631	308437	-	-	-	-
pmb0496	UPLC-MS/MS	307.18	177.05	-	-	306.169	C15H22N4O3	[M+H]+	N-Feruloylagmatine*	Alkaloids	Phenolamine	-	3	-	-	-	1.1931e+07	9.62661e+06	1.05513e+07	58026.4	42486.4	54516.2	57477.4	55537.4	35537.1	55383.7	41448.3	35238	5.5592e+06	4.90456e+06	4.63534e+06	C18325	ko00999,ko01100,ko01110	C18325	-
Zbzp002804	UPLC-MS/MS	307.177	177.057	-	-	306.169	C15H22N4O3	[M+H]+	feruloylagmatine*	Alkaloids	Phenolamine	-	3	-	-	-	7.87117e+06	7.60417e+06	8.48516e+06	48618.8	53190.1	40416.4	46053.7	46636.8	43748.1	39375.3	23838.4	61701	3.4985e+06	4.99488e+06	4.03614e+06	-	-	-	-
Lskp211371	UPLC-MS/MS	499.21	337.16	-	-	498.2	C26H30N2O8	[M+H]+	vincosamide*	Alkaloids	Plumerane	-	3	-	-	-	140793	159807	146296	68684.2	33531.7	92853.3	36864.9	32978.1	44806.3	19153.3	21296.1	21313	68126.9	57967.6	58788.4	-	-	-	-
Wdgp006262	UPLC-MS/MS	499.21	337.15	-	-	498.2	C26H30N2O8	[M+H]+	strictosidine lactam*	Alkaloids	Plumerane	-	3	-	-	-	148025	164274	141829	78470.4	38437	76503.9	41892	53071	53304.7	20629	23841.2	31737.5	69737	95665.7	73857.4	-	-	-	-
Lahp004593	UPLC-MS/MS	493.13	331.08	-	-	492.127	C23H24O12	[M+H]+	Flavoyadorinin A*	Flavonoids	Flavonols	-	2	-	-	-	2.29598e+06	1.91628e+06	2.17517e+06	493984	142422	642394	286029	335951	375376	222137	203248	178831	1.00598e+06	891684	708365	-	-	-	-
Hmgp002238	UPLC-MS/MS	493.14	331.08	-	-	492.127	C23H24O12	[M+H]+	Jaceosidin-7-O-Glucoside*	Flavonoids	Flavones	25474-11-7	2	-	-	-	2.37874e+06	2.41135e+06	2.20346e+06	673131	193009	780692	289582	440319	332647	263277	199534	220692	924124	1.35339e+06	1.35797e+06	-	-	-	-
Lmhp206353	UPLC-MS/MS	493.13	331.08	-	-	492.127	C23H24O12	[M+H]+	Tricin-4'-O-glucoside*	Flavonoids	Flavones	-	2	-	-	-	2.52123e+06	2.72378e+06	2.26227e+06	684879	171668	708848	340506	437849	363410	227380	229440	253308	1.20092e+06	1.2286e+06	1.35352e+06	-	-	-	-
Cmyp005222	UPLC-MS/MS	493.13	331.08	-	-	492.127	C23H24O12	[M+H]+	Iristectorin A*	Flavonoids	Isoflavones	37744-61-9	2	-	-	-	2.72772e+06	2.39275e+06	1.94232e+06	692015	189944	612038	276334	422228	307919	239949	239911	257658	1.04872e+06	1.28747e+06	1.37574e+06	-	-	-	-
Lmgp004474	UPLC-MS/MS	579.17	271.06	-	-	578.164	C27H30O14	[M+H]+	Genistein-7-O-galactoside-rhamnose*	Flavonoids	Isoflavones	-	2	-	-	-	246683	229393	207462	104619	41798.4	129639	88850.8	88071.9	94083	58597.2	86119.2	76169.5	179135	177690	161096	-	-	-	-
pme0368	UPLC-MS/MS	579.17	271.06	-	-	578.164	C27H30O14	[M+H]+	Apigenin-7-O-rutinoside (Isorhoifolin)*	Flavonoids	Flavones	552-57-8	2	-	-	-	252682	156905	226876	141179	48958.8	138125	71648	72843.6	73383.9	86182.5	91107.9	72840	51000.2	104606	152920	-	-	-	-
Zbqp001029	UPLC-MS/MS	203.15	70.07	-	-	202.143	C8H18N4O2	[M+H]+	3-(triazan-2-yl)propyl L-prolinate*	Amino acids and derivatives	Amino acids and derivatives	-	2	-	-	-	527600	478137	360316	455580	283895	541776	429270	490727	470601	481488	476464	488212	460026	455873	408541	-	-	-	-
ZbWp000749	UPLC-MS/MS	203.15	70.07	-	-	202.143	C8H18N4O2	[M+H]+	ethyl-L-arginine*	Amino acids and derivatives	Amino acids and derivatives	-	2	-	-	-	480293	474665	444387	566087	330076	531807	448337	463728	519298	514556	513712	526630	446947	513679	450009	-	-	-	-
Zmgp004436	UPLC-MS/MS	509.13	347.08	-	-	508.122	C23H24O13	[M+H]+	Okanin-4'-(6''-O-acetyl)glucoside*	Flavonoids	Chalcones	-	3	-	-	-	57199.1	71966.7	72352	26572.7	8000.33	36960.9	24694.5	39686.8	26782.5	21284.2	17107	19611.9	37971.4	52344.4	49968.4	-	-	-	-
Hmcp002187	UPLC-MS/MS	509.13	347.07	-	-	508.122	C23H24O13	[M+H]+	Limocitrin-3-O-galactoside*	Flavonoids	Flavonols	-	3	-	-	-	79956	53554	72369.2	29103.9	11564.8	48684.5	24302.1	26851.1	38580.4	23648.7	2312.95	2312.95	51891.3	67075.3	71904.1	-	-	-	-
HJAP006	UPLC-MS/MS	509.13	347.08	-	-	508.122	C23H24O13	[M+H]+	Syringetin-7-O-glucoside*	Flavonoids	Flavonols	-	3	-	-	-	78814.1	85187.8	65235.9	51119.3	5849.61	23995.7	23088.9	46792.4	23132.2	4936.83	24575.6	35017.3	64539.6	59491.7	72802.9	-	-	-	-
Lmsp004301	UPLC-MS/MS	451.12	289.07	-	-	450.116	C21H22O11	[M+H]+	3',5,5',7-Tetrahydroxyflavanone-7-O-glucoside*	Flavonoids	Flavanones	-	3	-	-	-	5.12721e+06	4.07982e+06	4.1225e+06	1.55416e+06	471520	1.46651e+06	832930	1.53214e+06	965670	776756	690683	964860	3.39691e+06	3.73053e+06	3.18692e+06	-	-	-	-
Cmxp003975	UPLC-MS/MS	451.12	289.07	-	-	450.116	C21H22O11	[M+H]+	Okanin-4'-O-glucoside(Marein)*	Flavonoids	Chalcones	535-96-6	3	-	-	-	4.07828e+06	3.69685e+06	4.08323e+06	1.51005e+06	223573	1.80146e+06	907487	1.2132e+06	929139	792585	779292	1.13968e+06	2.49142e+06	2.70169e+06	2.65751e+06	-	-	-	-
mws0057	UPLC-MS/MS	451.12	289.07	-	-	450.116	C21H22O11	[M+H]+	Eriodictyol-7-O-glucoside*	Flavonoids	Flavanones	38965-51-4	3	-	-	-	3.08576e+06	2.96421e+06	2.85116e+06	877480	168895	822182	940564	1.13778e+06	881128	884605	679866	834212	1.62713e+06	2.28423e+06	2.04614e+06	-	-	-	-
Lmlp005236	UPLC-MS/MS	451.12	289.08	-	-	450.116	C21H22O11	[M+H]+	Dihydrokaempferol-3-O-glucoside*	Flavonoids	Flavanonols	31049-08-8	3	-	-	-	4.23324e+06	4.10909e+06	4.47456e+06	1.12101e+06	272172	1.60349e+06	1.00911e+06	918677	1.31052e+06	954371	1.03257e+06	1.04749e+06	2.85446e+06	3.21289e+06	2.49211e+06	-	-	CM00464	MetMap113,MetMap114
Wahp004841	UPLC-MS/MS	465.14	303.09	-	-	464.131	C22H24O11	[M+H]+	Homoeriodictyol-7-O-β-O-glucoside*	Flavonoids	Flavanones	-	3	-	-	-	3.33254e+07	1.88996e+07	3.76005e+07	1.00343e+07	1.50703e+06	1.14951e+07	1.25804e+07	6.44353e+06	8.65071e+06	9.41464e+06	1.2629e+07	5.28833e+06	1.22349e+07	1.35132e+07	1.36813e+07	-	-	-	-
Lmzp002365	UPLC-MS/MS	465.14	303.09	-	-	464.132	C22H24O11	[M+H]+	Hesperetin-7-O-glucoside*	Flavonoids	Flavanones	31712-49-9	3	-	-	-	5.84812e+06	5.96191e+06	3.88901e+06	1.87351e+06	334885	2.68574e+06	1.10289e+06	1.18474e+06	1.4704e+06	679641	748383	849872	3.2281e+06	4.93782e+06	3.61094e+06	C16422	ko00941	C16422	-
Hmgp002148	UPLC-MS/MS	479.12	317.06	-	-	478.111	C22H22O12	[M+H]+	Nepetin-7-O-alloside*	Flavonoids	Flavones	-	3	-	-	-	262121	356829	353307	114348	24456.9	125798	74004.1	150757	125826	118240	102048	83550.2	188947	265655	251694	-	-	CM00168	MetMap105
Hmcp002207	UPLC-MS/MS	479.12	317.06	-	-	478.111	C22H22O12	[M+H]+	Isorhamnetin-7-O-glucoside (Brassicin)*	Flavonoids	Flavonols	6743-96-0	3	-	-	-	288939	435619	384401	150661	7013.84	148207	60658.8	110193	63285.8	133662	71088.4	90160.1	133949	288697	236639	-	-	-	-
Lmfp004055	UPLC-MS/MS	435.09	303.05	-	-	434.085	C20H18O11	[M+H]+	Morin-3-O-xyloside*	Flavonoids	Flavonols	-	3	-	-	-	937220	771164	672541	136857	24605.1	203622	112855	136046	101389	57862.6	76762.2	52847.3	363416	402834	456703	-	-	-	-
mws2186	UPLC-MS/MS	435.09	303.05	-	-	434.085	C20H18O11	[M+H]+	Avicularin(Quercetin-3-O-α-L-arabinofuranoside)*	Flavonoids	Flavonols	572-30-5	3	-	-	-	776846	561081	472163	157819	12257.1	155981	74717	107106	73294.6	73782.1	75458.7	56621.3	239277	229468	266440	C22608	-	C22608	MetMap116
Lmdp003509	UPLC-MS/MS	435.09	303.06	-	-	434.085	C20H18O11	[M+H]+	Quercetin-3-O-xyloside (Reynoutrin)*	Flavonoids	Flavonols	549-32-6	3	-	-	-	1.11014e+06	717367	696008	260958	16361.9	242964	128798	180569	115952	125823	107618	75491.3	356144	383632	332379	-	-	CM00561	MetMap116
Lmjp003231	UPLC-MS/MS	495.11	333.07	-	-	494.106	C22H22O13	[M+H]+	Patuletin-3-O-glucoside*	Flavonoids	Flavonols	-	3	-	-	-	488129	717800	491655	211024	27546.3	215017	153581	135259	146824	99624.5	96867.7	91690	307011	379676	353612	-	-	-	-
HJAP005	UPLC-MS/MS	495.11	333.07	-	-	494.106	C22H22O13	[M+H]+	Laricitrin-3-O-glucoside*	Flavonoids	Flavonols	39986-90-8	3	-	-	-	520912	571409	489380	183870	36727.1	192667	123057	199296	144205	55742	130439	73285	299037	374832	344754	-	-	-	-
Lmtp004044	UPLC-MS/MS	597.14	303.04	-	-	596.138	C26H28O16	[M+H]+	Quercetin-3-O-apiosyl(1→2)galactoside*	Flavonoids	Flavonols	-	3	-	-	-	238460	227406	227316	210848	81598.4	197023	167279	140438	163387	169586	180766	150611	239151	135569	177037	-	-	CM00592	MetMap115
Lmjp002596	UPLC-MS/MS	597.14	303.05	-	-	596.138	C26H28O16	[M+H]+	Quercetin-3-O-sambubioside*	Flavonoids	Flavonols	83048-35-5	3	-	-	-	149314	214844	201766	225050	91092.1	192001	164397	165495	186056	151566	87813.4	144335	141730	156908	190646	C12637	ko00944	C12637	MetMap115
HJAP119	UPLC-MS/MS	771.22	317.06	-	-	770.227	C34H42O20	[M+H]+	Rhamnetin-3-O-Rutinoside-5-O-rhamnoside*	Flavonoids	Flavonols	-	3	-	-	-	26225.8	31475.8	11798.8	32992.2	17055.7	26025.8	27479.3	22297.3	27539.3	51393.7	19945.3	29927.1	40651.5	35158.5	44595.8	-	-	-	-
MWSslk187	UPLC-MS/MS	771.24	317.07	-	-	770.227	C34H42O20	[M+H]+	Isorhamnetin-3-O-(2',6'-di-O-α-L-rhamnopyranosyl)-β-D-glucopyranoside; Typhaneoside*	Flavonoids	Flavonols	104472-68-6	3	-	-	-	19522.3	24919.5	11798.8	17053.5	14140.3	36718.5	24548.4	18364.8	25010	24869.6	15711.8	17051.3	22122.5	27542.8	26030.8	-	-	-	-
MW0158986	UPLC-MS/MS	304.15	158.08	-	-	303.143	C12H21N3O6	[M+H]+	Val-Glu-Gly*	Amino acids and derivatives	Amino acids and derivatives	-	3	-	-	-	873507	760743	773265	698087	623017	755976	787526	769225	793456	806813	873067	854506	683096	539122	562846	-	-	-	-
CYp000979	UPLC-MS/MS	304.151	158.082	-	-	303.143	C12H21N3O6	[M+H]+	L-Gamma-Glutamyl-L-Theanine*	Amino acids and derivatives	Amino acids and derivatives	-	3	-	-	-	383149	830496	306545	815948	212254	779161	115121	818903	223250	239566	821392	870240	753121	555365	562849	-	-	-	-
Labn002107	UPLC-MS/MS	463.11	168.01	-	-	464.117	C18H24O14	[M-H]-	galloyl xylosyl glucoside*	Phenolic acids	Phenolic acids	-	2	-	-	-	34271.5	28675.7	26450.7	37763.7	16241.6	35290.5	42350.3	48022.6	34192	48248.2	24848.3	39918.2	37762.2	32870.5	47551.9	-	-	-	-
Wmmn000117	UPLC-MS/MS	463.11	168.01	-	-	464.117	C18H24O14	[M-H]-	mudanoside B*	Phenolic acids	Phenolic acids	203511-37-9	2	-	-	-	23084	31473.6	33140.4	43359.6	11195.9	34515.2	36476.1	37067.4	39155.2	46849.4	33819.7	44871.9	39345.1	40039.3	38460.6	-	-	-	-
Lmyn003971	UPLC-MS/MS	521.2	359.15	-	-	522.21	C26H34O11	[M-H]-	Dihydrodehydrodiconiferyl alcohol-4-O-glucoside*	Lignans and Coumarins	Lignans	-	2	-	-	-	133084	86757.8	158058	142805	232894	204273	203251	229397	243587	203187	254762	226164	184204	91513.5	156849	-	-	-	-
Lmmn002274	UPLC-MS/MS	521.2	359.15	-	-	522.21	C26H34O11	[M-H]-	Isolariciresinol-9'-O-glucoside*	Lignans and Coumarins	Lignans	63358-12-3	2	-	-	-	106999	89995.5	130900	118830	141084	217911	172048	107037	178463	196993	197304	189492	136747	108163	121103	-	-	-	-
Lakn003294	UPLC-MS/MS	343.1	181.05	-	-	344.111	C15H20O9	[M-H]-	2-β-D-Glucopyranosyloxy-5-hydroxyphenylacetic acidmethylester*	Phenolic acids	Phenolic acids	-	2	-	-	-	293390	492887	425610	87488.9	84320.7	71497.5	14299.5	14299.5	14299.5	14299.5	14299.5	14299.5	194174	181372	181401	-	-	-	-
Lmmn000774	UPLC-MS/MS	343.1	181.05	-	-	344.111	C15H20O9	[M-H]-	Dihydrocaffeoylglucose*	Phenolic acids	Phenolic acids	-	2	-	-	-	269725	310458	302944	53349.1	38418.8	51228.8	7683.76	7683.76	7683.76	7683.76	7683.76	7683.76	133365	104560	100307	-	-	-	-
Lmsn003644	UPLC-MS/MS	507.11	169.01	-	-	508.122	C23H24O13	[M-H]-	1-O-Galloyl-6-O-Feruloyl-β-D-glucose*	Phenolic acids	Phenolic acids	-	2	-	-	-	822220	833012	1.04516e+06	917822	305924	728737	646597	369992	467451	441084	626031	496120	551349	646033	690379	-	-	-	-
Lmsn003805	UPLC-MS/MS	507.11	169.01	-	-	508.122	C23H24O13	[M-H]-	1-O-Galloyl-4-O-Feruloyl-β-D-glucose*	Phenolic acids	Phenolic acids	-	2	-	-	-	937471	931292	967252	764694	369116	848592	485306	418043	461461	501009	516637	468491	803329	630450	750308	-	-	-	-
Wasn005592	UPLC-MS/MS	435.09	169.01	-	-	436.101	C20H20O11	[M-H]-	2-Galloyl-6-O-Benzoyl Glucose*	Phenolic acids	Phenolic acids	-	3	-	-	-	109378	106891	139045	33749.6	23278.3	56433.6	37283.9	4655.66	4655.66	39934.6	4655.66	4655.66	93855.2	47715.1	79129.6	-	-	-	-
Wasn005799	UPLC-MS/MS	435.09	169.02	-	-	436.101	C20H20O11	[M-H]-	3-Galloyl-6-O-Benzoyl Glucose*	Phenolic acids	Phenolic acids	-	3	-	-	-	129874	129877	128701	54951.8	19547.9	63979.9	3909.59	3909.59	3909.59	3909.59	3909.59	29888.4	84847.6	44224.6	58186.6	-	-	-	-
Wdzn000513	UPLC-MS/MS	193.07	59.01	-	-	194.079	C7H14O6	[M-H]-	2,5-bis(hydroxymethyl)-2-methoxyoxolane-3,4-diol*	Others	Saccharides	-	3	-	-	-	324524	303046	369449	1.12338e+06	771217	1.12595e+06	2.89822e+06	2.53706e+06	2.88303e+06	6.85732e+06	8.35708e+06	7.23963e+06	2.43027e+06	2.87566e+06	3.24525e+06	-	-	-	-
mws2104	UPLC-MS/MS	193.07	59.01	-	-	194.079	C7H14O6	[M-H]-	D-Pinitol*	Others	Saccharides	10284-63-6	3	-	-	-	222728	221283	321391	1.61039e+06	342816	1.78098e+06	3.70532e+06	3.90568e+06	3.41831e+06	8.03776e+06	7.1034e+06	7.90157e+06	2.78991e+06	3.10815e+06	3.28738e+06	C03844	-	C03844	-
Lcyp000689	UPLC-MS/MS	611.16	287.06	-	-	611.161	C27H31O16+	[M]+	Cyanidin-3-O-gentiobioside*	Flavonoids	Anthocyanidins	47845-44-3	3	-	-	-	991675	733247	871416	25942.3	25942.3	25942.3	25942.3	25942.3	25942.3	25942.3	25942.3	25942.3	129711	142258	148323	-	-	-	-
Zbjp001957	UPLC-MS/MS	611.16	287.06	-	-	611.161	C27H31O16+	[M]+	Cyanidin-3,5-O-diglucoside (Cyanin)*	Flavonoids	Anthocyanidins	20905-74-2	3	-	-	-	1.27659e+06	1.03986e+06	995412	32970.1	32970.1	32970.1	32970.1	32970.1	32970.1	32970.1	32970.1	32970.1	178172	164851	207128	C08639	ko00942	C08639	-
pma0461	UPLC-MS/MS	277.22	93.07	-	-	276.209	C18H28O2	[M+H]+	14,15-Dehydrocrepenynic acid*	Lipids	Free fatty acids	4154-44-3	3	-	-	-	361556	310429	356489	242979	96393.6	295824	290821	406503	310500	267590	220948	231776	468705	486418	478322	-	-	-	-
CYp009979	UPLC-MS/MS	277.216	93.0701	-	-	276.209	C18H28O2	[M+H]+	Moroctic Acid*	Lipids	Free fatty acids	20290-75-9	3	-	-	-	474864	447623	424230	292451	127107	339316	400634	494007	401483	320032	301268	308903	683950	609641	610225	-	-	-	-
NK10251888	UPLC-MS/MS	203.15	70.07	-	-	202.143	C8H18N4O2	[M+H]+	NG,NG-Dimethyl-L-arginine*	Amino acids and derivatives	Amino acids and derivatives	30315-93-6	3	-	-	-	465133	520933	448380	543268	361844	440326	446743	470680	457080	404465	497001	510204	546910	482965	454796	C03626	-	C03626	-
MWS5164	UPLC-MS/MS	203.15	70.07	-	-	202.143	C8H18N4O2	[M+H]+	N,N'-Dimethylarginine;SDMA*	Amino acids and derivatives	Amino acids and derivatives	30344-00-4	3	-	-	-	500387	579777	466238	623457	358483	589308	575808	517037	509859	500359	537652	541656	592844	501293	513892	-	-	-	-
Cmyp002064	UPLC-MS/MS	463.12	301.08	-	-	462.116	C22H22O11	[M+H]+	Yuanhuanin*	Flavonoids	Flavones	83133-14-6	3	-	-	-	333783	305406	398284	76770.4	16787.6	113026	38040.3	45428.7	86413.4	50107	38778.4	36562.6	171141	172258	165600	-	-	-	-
MWSslk013	UPLC-MS/MS	463.12	301.09	-	-	462.116	C22H22O11	[M+H]+	Tectoridin*	Flavonoids	Isoflavones	611-40-5	3	-	-	-	372791	304445	274602	115817	70607	78793.1	33886.6	43631.6	56027.9	34200.3	24655.2	39050.7	191935	183113	169943	C10533	-	C10533	-
Zmgp004060	UPLC-MS/MS	463.122	301.071	-	-	462.116	C22H22O11	[M+H]+	paratensein-7-O-glucoside*	Flavonoids	Flavones	-	3	-	-	-	361763	444898	446859	8307.06	8307.06	84936.8	41535.3	50750.1	66109.6	8307.06	8307.06	8307.06	151125	165550	184290	-	-	-	-
Lmjp003295	UPLC-MS/MS	479.12	317.07	-	-	478.111	C22H22O12	[M+H]+	6-Methoxykaempferol-3-O-glucoside*	Flavonoids	Flavonols	63422-27-5	3	-	-	-	237873	183599	407915	90239.3	5675.81	137068	116087	80813.7	102762	76329	64623.8	55421.3	176343	190904	160832	-	-	CM00471	MetMap113,MetMap114
Lmjp002906	UPLC-MS/MS	479.12	317.07	-	-	478.111	C22H22O12	[M+H]+	Rhamnetin-3-O-Glucoside*	Flavonoids	Flavonols	27875-34-9	3	-	-	-	296761	114151	691476	94705.6	38988.5	142050	100373	121969	91457.2	74997.9	80798.2	94592.6	115479	124750	122651	-	-	-	-
Hmgp002036	UPLC-MS/MS	479.12	317.06	-	-	478.111	C22H22O12	[M+H]+	Nepetin-7-O-glucoside(Nepitrin)*	Flavonoids	Flavones	569-90-4	3	-	-	-	602578	250481	366426	175493	21370.4	132646	53446.5	79356.1	146907	99847.8	69233.8	65354.7	173363	189815	240046	-	-	CM00164	MetMap105
mws0213	UPLC-MS/MS	151.06	59.01	-	-	152.069	C5H12O5	[M-H]-	Ribitol*	Others	Saccharides	488-81-3	3	-	-	-	88702	75773.5	79323.7	72915.2	30296.5	57196	69229	60577	86541	74273.1	77888.2	62194	57275.5	60574.8	57277.6	C00474	ko00040,ko00740,ko01100	C00474	-
mws0437	UPLC-MS/MS	151.06	59.01	-	-	152.069	C5H12O5	[M-H]-	D-Arabitol*	Others	Saccharides	488-82-4	3	-	-	-	181991	185696	147503	104662	168703	181287	199067	149396	224361	176055	179808	220147	170852	173824	191653	C01904	ko00040,ko01100	C01904	-
pme0513	UPLC-MS/MS	151.061	59.0139	-	-	152.069	C5H12O5	[M-H]-	Xylitol*	Others	Saccharides	87-99-0	3	-	-	-	77082.9	94040.9	68628.9	56177.9	34414	64600.8	91499.6	75656.1	92224.2	93616.2	87078.5	96881.3	62194	89163.8	71612.4	C00379	ko00040,ko01100,ko02010	C00379	-
Zmhn001970	UPLC-MS/MS	389.12	227.08	-	-	390.132	C20H22O8	[M-H]-	Piceid (3,4',5-Trihydroxystilbene-3-O-glucoside)*	Others	Stilbene	27208-80-6	2	-	-	-	1.53835e+06	1.36873e+06	1.38557e+06	29779.2	13920.3	2784.06	2784.06	2784.06	2784.06	2784.06	2784.06	2784.06	403184	345224	449719	C10275	-	C10275	-
Ypgn004474	UPLC-MS/MS	389.12	227.07	-	-	390.132	C20H22O8	[M-H]-	Resveratroloside*	Others	Stilbene	38963-95-0	2	-	-	-	25195.1	25065.2	31370.3	38336.9	12227.1	23531.7	18474.5	12899.2	25802.5	8154.15	31819.9	13197.2	39209	31367.7	35619.8	-	-	-	-
mws0924	UPLC-MS/MS	145.05	101.06	-	-	146.058	C6H10O4	[M-H]-	2-Methylglutaric acid*	Organic acids	Organic acids	617-62-9	3	-	-	-	210400	190246	203957	289789	213483	225770	278206	299847	280161	307370	288568	271625	264152	235937	230847	-	-	-	-
mws0208	UPLC-MS/MS	145.051	101.061	-	-	146.058	C6H10O4	[M-H]-	Adipic Acid*	Organic acids	Organic acids	124-04-9	3	-	-	-	211186	308309	252481	339323	303310	374066	435645	408296	369470	446268	453957	476583	287651	287243	348682	C06104	ko01100	C06104	-
mws0473	UPLC-MS/MS	131.03	87.05	-	-	132.042	C5H8O4	[M-H]-	2-Methylsuccinic acid*	Organic acids	Organic acids	498-21-5	3	-	-	-	1.40077e+06	1.40756e+06	1.34047e+06	1.68008e+06	963150	1.66109e+06	1.69364e+06	1.72366e+06	1.86321e+06	1.9385e+06	1.68127e+06	1.88917e+06	1.617e+06	1.67753e+06	1.60208e+06	-	-	-	-
pme3034	UPLC-MS/MS	131.03	87.05	-	-	132.042	C5H8O4	[M-H]-	Ethylmalonic acid*	Organic acids	Organic acids	601-75-2	3	-	-	-	116009	134004	136683	153302	79369.4	161439	162117	169595	165509	184499	188552	181127	170935	178415	146518	-	-	-	-
Lmmn002164	UPLC-MS/MS	131.035	87.0452	-	-	132.042	C5H8O4	[M-H]-	Monomethyl succinate*	Organic acids	Organic acids	3878-55-5	3	-	-	-	83705.5	85471.8	75309.2	103785	57662.2	134309	102516	127540	103107	131593	97720.2	103799	106957	91676.5	97682.6	-	-	-	-
pme0243	UPLC-MS/MS	131.035	87.0452	-	-	132.042	C5H8O4	[M-H]-	Glutaric acid*	Organic acids	Organic acids	110-94-1	3	-	-	-	1.27209e+06	1.32794e+06	1.26486e+06	1.52204e+06	868872	1.43387e+06	1.77537e+06	1.66965e+06	1.62988e+06	1.7262e+06	1.78639e+06	1.74469e+06	1.43794e+06	1.49484e+06	1.58987e+06	C00489	ko00071,ko00310,ko01100	C00489	-
Lmmn000806	UPLC-MS/MS	131.035	87.0459	-	-	132.042	C5H8O4	[M-H]-	Dimethylmalonic acid*	Organic acids	Organic acids	595-46-0	3	-	-	-	96991.1	104960	100975	121423	83924	152620	140166	132965	106284	142448	143789	179092	106289	112935	149228	-	-	-	-
Lmbn002072	UPLC-MS/MS	159.07	97.07	-	-	160.074	C7H12O4	[M-H]-	2-Propylsuccinic acid*	Organic acids	Organic acids	618-57-5	3	-	-	-	32740.2	35616.4	36241.5	59943.4	33842.3	40767.7	72087.7	81886.1	85459.9	117661	134165	75074.2	48316.8	71845.5	60533.5	C16657	-	C16657	-
Zmjn001813	UPLC-MS/MS	159.07	97.06	-	-	160.074	C7H12O4	[M-H]-	Pimelic acid*	Organic acids	Organic acids	111-16-0	3	-	-	-	42582.9	24552.5	42725.2	39175	39223.9	59399.2	103321	71265.3	86708.1	120136	122193	129833	55743.6	73569.3	70608.3	C02656	ko00780,ko01100,ko01240	C02656	-
Lmmn001294	UPLC-MS/MS	331.1	153.02	-	-	332.111	C14H20O9	[M-H]-	Koaburaside*	Phenolic acids	Phenolic acids	41653-73-0	2	-	-	-	44711.4	59132.1	38944.8	157105	90136.5	118948	147545	139165	144610	120379	149223	117463	81484.5	58411.8	77869.8	-	-	-	-
Jmwn002117	UPLC-MS/MS	331.1	153.02	-	-	332.111	C14H20O9	[M-H]-	2-(3,4-dihydroxyphenyl)ethanediol 1-O-β-D-glucopyranoside*	Phenolic acids	Phenolic acids	-	2	-	-	-	74959.6	59832	52914.6	93241.1	61674.8	120494	99103.2	75614.5	94699.2	86071.1	80932.9	87576	56883.8	53730.2	60930.4	-	-	-	-
pme2598	UPLC-MS/MS	167.03	123.05	-	-	168.042	C8H8O4	[M-H]-	3,4-Dihydroxybenzeneacetic acid*	Phenolic acids	Phenolic acids	102-32-9	3	-	-	-	12958.1	78830.7	64790.3	250710	163914	259091	264171	227414	239479	264312	252199	259832	160156	105325	134045	C01161	ko00350,ko01100	C01161	-
pme1292	UPLC-MS/MS	167.03	123.05	-	-	168.042	C8H8O4	[M-H]-	Homogentisic acid*	Phenolic acids	Phenolic acids	451-13-8	3	-	-	-	50298.9	70929.5	45572.9	193850	105538	195846	190086	160174	185921	192024	219164	218706	111455	90382.4	131172	C00544	ko00130,ko00350,ko01100,ko01240	C00544	-
MWS5206	UPLC-MS/MS	181.05	135.04	-	-	182.058	C9H10O4	[M-H]-	4-Hydroxyphenyllactic Acid*	Phenolic acids	Phenolic acids	306-23-0	3	-	-	-	143152	152775	158503	178696	85511.8	183500	171972	178696	192212	203671	199832	220003	183521	166205	165229	C03672	-	C03672	-
Hmtn001288	UPLC-MS/MS	181.05	135.04	-	-	182.058	C9H10O4	[M-H]-	Methyl 2,4-dihydroxyphenylacetate*	Phenolic acids	Phenolic acids	67828-42-6	3	-	-	-	161406	159503	150818	151795	90310.4	163326	172519	205593	208550	220003	210395	208475	179676	150832	161382	-	-	-	-
Lmrn001951	UPLC-MS/MS	181.05	135.04	-	-	182.058	C9H10O4	[M-H]-	2-Hydroxy-3-(4-Hydroxyphenyl)Propanoic Acid*	Phenolic acids	Phenolic acids	23508-35-2	3	-	-	-	175814	131639	127764	186379	100622	167168	185416	189261	197016	192143	209862	216164	141246	155640	171949	-	-	-	-
mws0014	UPLC-MS/MS	193.05	134.04	-	-	194.058	C10H10O4	[M-H]-	Ferulic acid*	Phenolic acids	Phenolic acids	537-98-4	3	-	-	-	849063	859482	735631	539698	355902	564573	483102	519272	497633	527700	489726	550039	627880	730805	623087	C01494	ko00940,ko01100,ko01110	C01494	-
pme0422	UPLC-MS/MS	193.051	134.037	-	-	194.058	C10H10O4	[M-H]-	Isoferulic Acid*	Phenolic acids	Phenolic acids	25522-33-2	3	-	-	-	650432	781345	635044	519602	389381	651366	537024	624144	603867	574048	595508	403865	693550	545648	696924	C10470	-	C10470	-
Hmln002355	UPLC-MS/MS	549.2	387.15	-	-	550.205	C27H34O12	[M-H]-	5'-Methoxymatairesinoside*	Lignans and Coumarins	Lignans	1691201-82-7	3	-	-	-	51414.1	59121.7	41493.1	31789	38231.6	25418.7	39405.4	34335.3	43740	24163	33503.9	33059.6	50168.2	45771.3	51577.3	-	-	-	-
pmn001371	UPLC-MS/MS	549.198	387.146	-	-	550.205	C27H34O12	[M-H]-	Eucommin A*	Lignans and Coumarins	Lignans	99633-12-2	3	-	-	-	71351.2	58610.3	50108.7	45295.2	41180.9	48544.3	29478.7	46319.6	50175.9	51857.1	41170.2	33449.3	47036.9	33453.7	54093.3	C10560	-	C10560	-
pmf0174	UPLC-MS/MS	157.16	157.16	-	-	158.167	C10H22O	[M-H]-	1-Decanol*	Others	Alcohol compounds	112-30-1	3	-	-	-	5.55782e+06	5.56324e+06	4.81316e+06	4.57138e+06	4.56894e+06	5.05153e+06	6.98953e+06	5.40961e+06	5.66144e+06	4.79372e+06	5.55935e+06	5.32401e+06	3.35101e+06	3.7249e+06	4.10541e+06	C01633	-	C01633	-
pmf0175	UPLC-MS/MS	157.16	157.16	-	-	158.167	C10H22O	[M-H]-	2-Decanol*	Others	Alcohol compounds	1120-06-5	3	-	-	-	8.07807e+06	8.07444e+06	7.24657e+06	7.15089e+06	6.76605e+06	7.4681e+06	1.02734e+07	7.81384e+06	8.01861e+06	6.70674e+06	8.08595e+06	7.86332e+06	5.06541e+06	5.64449e+06	5.85936e+06	-	-	-	-
MWSmce676	UPLC-MS/MS	149.05	59.01	-	-	150.053	C5H10O5	[M-H]-	D-Arabinose*	Others	Saccharides	10323-20-3	3	-	-	-	116616	119252	126908	137002	92863.8	173803	168348	145656	106800	170709	96896.5	144500	112942	149720	128681	C00216	ko00040,ko00053,ko00520,ko01100,ko01250	C00216	-
MWSmce199	UPLC-MS/MS	149.05	59.02	-	-	150.053	C5H10O5	[M-H]-	L-Xylose*	Others	Saccharides	609-06-3	3	-	-	-	139435	145288	146036	141330	73557.1	135574	159478	154107	156334	131956	171730	99513.1	143835	157790	159990	C01510	-	C01510	-
MWSmce682	UPLC-MS/MS	149.046	59.0141	-	-	150.053	C5H10O5	[M-H]-	DL-Xylose*	Others	Saccharides	25990-60-7	3	-	-	-	140899	122339	107315	138074	90863.8	162647	124379	117370	112955	139886	134400	78497.8	152697	104644	110300	-	-	-	-
mws1155	UPLC-MS/MS	181.07	101.02	-	-	182.079	C6H14O6	[M-H]-	D-Mannitol*	Others	Saccharides	69-65-8	3	-	-	-	28382.2	19326.9	19163.3	8433.42	13134.4	14514.4	14906	18263.2	18596.5	10410.8	8436.53	17557.7	9941.34	21477.2	18962.4	C00392	ko00051,ko01100,ko02010	C00392	-
pme2237	UPLC-MS/MS	181.072	101.024	-	-	182.079	C6H14O6	[M-H]-	Dulcitol*	Others	Saccharides	608-66-2	3	-	-	-	77317	102138	75895.7	64092.5	43050.9	79665.6	71549.8	58164.3	56448	60442.8	46374.5	44365.1	44932.5	80861.6	61008.3	C01697	ko00052,ko01100	C01697	-
Lmbn000216	UPLC-MS/MS	147.03	57.0344	-	-	148.037	C5H8O5	[M-H]-	3-Methylmalic acid*	Organic acids	Organic acids	152204-30-3	3	-	-	-	122834	143398	182525	170261	23028.9	208254	224996	266465	249758	246610	229873	276544	153417	192751	187253	C06032	ko00290,ko00660,ko01100,ko01210,ko01230	C06032	-
Zmyn000247	UPLC-MS/MS	147.03	57.0346	-	-	148.037	C5H8O5	[M-H]-	2-Hydroxyglutaric Acid*	Organic acids	Organic acids	13095-48-2	3	-	-	-	145749	119462	208988	213859	17359.5	238061	233208	163631	152631	139141	182264	278273	242604	203346	188214	C03196	ko00310,ko01100	C03196	-
Zbyn004267	UPLC-MS/MS	729.14	407.07	-	-	730.149	C37H30O16	[M-H]-	3-O-galloylprocyanidin B1*	Tannins	Tannin	-	2	-	-	-	347498	402203	313562	53021.9	1652.08	49661.9	15689.1	18470.3	14518.5	9241.22	13197.2	6606.52	65946.5	87043.9	103317	-	-	-	-
CYn004199	UPLC-MS/MS	729.15	407.078	-	-	730.153	C37H30O16	[M-H]-	Procyanidin B2 3'-O-Gallate*	Tannins	Proanthocyanidins	73086-04-1	2	-	-	-	396929	361325	294077	45654.6	1655.81	48807.4	11608.1	20626.3	9510.46	331.161	11879.9	331.161	108686	83570.6	82314.7	-	-	-	-
HJN094	UPLC-MS/MS	729.15	407.07	-	-	730.153	C37H30O16	[M-H]-	Galloylprocyanidin B4*	Tannins	Proanthocyanidins	-	2	-	-	-	283888	417137	262429	33306.3	529.066	68017	11879.9	2645.33	7923.87	8967.9	529.066	529.066	71726.3	63098.4	98088.4	-	-	-	-
HJN090	UPLC-MS/MS	433.11	271.06	-	-	434.121	C21H22O10	[M-H]-	Butin-7-O-glucoside*	Flavonoids	Flavanones	-	2	-	-	-	2.23386e+06	2.65881e+06	2.68093e+06	122845	124051	152467	47145.1	22954.7	50722.5	2730.47	13652.3	2730.47	866879	729327	940189	-	-	-	-
HJN087	UPLC-MS/MS	433.12	271.06	-	-	434.121	C21H22O10	[M-H]-	Naringenin-4'-O-glucoside*	Flavonoids	Flavanones	-	2	-	-	-	1.02262e+06	1.32202e+06	1.25905e+06	68832.5	41062.6	77047.9	12175	1947.84	1947.84	23538.8	9739.18	12087.7	440692	359802	464840	-	-	-	-
Lmsn002815	UPLC-MS/MS	593.15	285.04	-	-	594.159	C27H30O15	[M-H]-	Kaempferol-3-O-rutinoside(Nicotiflorin)*	Flavonoids	Flavonols	17650-84-9	2	-	-	-	1.29473e+07	1.09905e+07	1.27183e+07	1.15837e+07	5.71859e+06	1.21049e+07	1.2079e+07	1.3787e+07	1.01264e+07	1.36868e+07	1.13448e+07	1.35269e+07	1.46853e+07	1.55121e+07	1.44542e+07	C21833	ko00944,ko01110	C21833	MetMap113
pme1605	UPLC-MS/MS	593.15	285.04	-	-	594.159	C27H30O15	[M-H]-	Kaempferol-3-O-robinobioside(Biorobin)*	Flavonoids	Flavonols	17297-56-2	2	-	-	-	4.61939e+07	4.26816e+07	3.806e+07	3.47049e+07	2.19377e+07	4.30352e+07	3.8467e+07	4.28006e+07	4.62647e+07	4.59774e+07	5.13955e+07	4.79164e+07	5.78473e+07	4.12773e+07	4.40839e+07	-	-	CM00490	MetMap113
Jmgn005927	UPLC-MS/MS	287.06	125.03	-	-	288.063	C15H12O6	[M-H]-	2-hydroxynaringenin*	Flavonoids	Flavanones	-	2	-	-	-	30655.9	35760.1	35250.1	27592.1	7040.7	61050.3	32530.1	53471.9	20707.4	26621.7	20443	24528.4	81703	69576.3	76609.1	-	-	-	-
Lmdn006025	UPLC-MS/MS	287.06	125.02	-	-	288.063	C15H12O6	[M-H]-	2-Hydroxy-2,3-dihydrogenistein*	Flavonoids	Isoflavones	-	2	-	-	-	1787.16	1787.16	1787.16	48071	8935.81	62180	23081.3	41660.5	24882.2	29992.9	29915.7	33941.3	81242.3	91849.1	75969.8	C12631	ko00943,ko01100,ko01110	C12631	-
Lmhn002379	UPLC-MS/MS	633.07	301	-	-	634.081	C27H22O18	[M-H]-	Strictinin*	Tannins	Tannin	517-46-4	2	-	-	-	675315	811139	502650	75246.3	41778	101845	16008.9	18822.3	9333.32	7476.37	1495.27	1495.27	323330	173902	184602	-	-	-	-
MWSslk160	UPLC-MS/MS	633.07	301	-	-	634.081	C27H22O18	[M-H]-	Corilagin*	Tannins	Tannin	23094-69-1	2	-	-	-	169204	284976	104139	52890.7	13855.7	49085	2771.14	2771.14	2771.14	2771.14	2771.14	2771.14	93882.1	99193.7	88164.1	C10219	-	C10219	-
pmp001310	UPLC-MS/MS	627.16	303.1	-	-	626.148	C27H30O17	[M+H]+	6-Hydroxykaempferol-3,6-O-Diglucoside*	Flavonoids	Flavonols	-	2	-	-	-	850054	742991	910032	302044	179137	307157	171448	224640	198221	133513	101474	102725	561001	536230	642073	-	-	CM00496	MetMap113,MetMap114
Zmhp002730	UPLC-MS/MS	627.16	303.05	-	-	626.148	C27H30O17	[M+H]+	6-Hydroxykaempferol-6,7-O-Diglucoside*	Flavonoids	Flavonols	-	2	-	-	-	599297	646025	594249	237539	183178	239332	157052	162541	139775	121616	105305	112748	385793	315573	537463	-	-	-	-
pmp000579	UPLC-MS/MS	463.12	301.07	-	-	462.116	C22H22O11	[M+H]+	Diosmetin-7-O-galactoside*	Flavonoids	Flavones	-	3	-	-	-	412024	389373	350812	104119	34247	91091.2	67144.5	44132.1	36603	43478.6	43927.9	47805.3	201730	163256	191417	-	-	-	-
Hmmp004965	UPLC-MS/MS	463.124	301.07	-	-	462.116	C22H22O11	[M+H]+	Diosmetin-7-O-glucoside*	Flavonoids	Flavones	20126-59-4	3	-	-	-	385959	434947	441204	88242.1	31326.9	91554.1	60399.5	51708.2	32889.9	42636.8	34196.9	25176.8	158842	205171	129116	-	-	-	-
Lmjp003655	UPLC-MS/MS	463.12	301.08	-	-	462.116	C22H22O11	[M+H]+	6-C-MethylKaempferol-3-glucoside*	Flavonoids	Flavonols	-	3	-	-	-	374310	306648	358663	73321.2	14549.4	79882.9	53563.9	61440.7	34387.6	2909.89	2909.89	47784.9	169877	177223	111892	-	-	CM00467	MetMap113
MWSslk237	UPLC-MS/MS	463.13	301.07	-	-	462.116	C22H22O11	[M+H]+	Hispidulin-7-O-glucoside(Homoplantaginin)*	Flavonoids	Flavones	17680-84-1	3	-	-	-	410279	339735	378837	80526.3	37352.1	81631.4	30608.1	33565.1	60741.6	39895.8	19299.9	36408.6	174499	201862	176563	C17762	-	C17762	-
Lmyp003348	UPLC-MS/MS	601.12	287.06	-	-	600.111	C28H24O15	[M+H]+	Kaempferol-3-O-(6''-galloyl)galactoside*	Flavonoids	Flavonols	-	3	-	-	-	408468	452162	418322	133476	6653.47	105336	55303.1	52677.8	27539.3	40457.8	57160.8	25702.8	163886	53313.3	122302	-	-	CM00534	MetMap113
Lmyp003500	UPLC-MS/MS	601.12	287.06	-	-	600.111	C28H24O15	[M+H]+	Kaempferol-3-O-(2''-galloyl)galactoside*	Flavonoids	Flavonols	-	3	-	-	-	484452	474164	382104	111457	6436.18	101492	78289.6	53335.1	30839.6	41206.7	41076.1	20312.9	187913	165734	115635	-	-	CM00491	MetMap113
Lmyp003599	UPLC-MS/MS	601.12	287.06	-	-	600.111	C28H24O15	[M+H]+	Kaempferol-3-O-(6''-galloyl)glucoside*	Flavonoids	Flavonols	56317-05-6	3	-	-	-	303171	355178	437514	65973.1	6432.33	87358.8	42538.2	30457.9	41183.5	27920.3	22149.7	10319.8	91220.3	119148	130657	-	-	CM00492	MetMap113
Lmfn003630	UPLC-MS/MS	449.07	316.02	-	-	450.08	C20H18O12	[M-H]-	Myricetin-3-O-xyloside*	Flavonoids	Flavonols	-	3	-	-	-	144173	152277	171711	2319.22	2319.22	21017	11596.1	2319.22	2319.22	2319.22	2319.22	2319.22	44754.9	74277.2	60160.9	-	-	-	-
pmn001640	UPLC-MS/MS	449.07	316	-	-	450.08	C20H18O12	[M-H]-	Myricetin-3-O-arabinoside*	Flavonoids	Flavonols	132679-85-7	3	-	-	-	181287	162133	104272	19319.1	3863.82	3863.82	3863.82	3863.82	3863.82	3863.82	3863.82	3863.82	37336.8	48918.9	43317.2	-	-	-	-
MWS20148	UPLC-MS/MS	433.11	271.07	-	-	432.106	C21H20O10	[M+H]+	Apigenin-4'-O-glucoside*	Flavonoids	Flavones	20486-34-4	3	-	-	-	1.54742e+06	1.01958e+06	1.16235e+06	156135	43191.2	115476	36422.4	16811.7	96217	30701.7	21157.6	28541	519574	466028	450382	-	-	-	-
Lmgp004731	UPLC-MS/MS	433.11	271.06	-	-	432.106	C21H20O10	[M+H]+	Genistein-7-O-galactoside*	Flavonoids	Isoflavones	-	3	-	-	-	1.64221e+06	1.18895e+06	994039	115368	38520.2	140480	39942.4	54778.3	42315.2	7704.04	59519.4	7704.04	348359	279522	421111	-	-	-	-
MWSslk002	UPLC-MS/MS	433.11	271.06	-	-	432.106	C21H20O10	[M+H]+	Sophoricoside*	Flavonoids	Isoflavones	152-95-4	3	-	-	-	1.31633e+06	951453	1.0153e+06	136296	26853.6	174015	41381.5	50187.8	48029.1	17627	33461.6	38517.7	392904	542104	569029	-	-	-	-
Lmmp002143	UPLC-MS/MS	567.1	319.05	-	-	566.091	C24H22O16	[M+H]+	Gossypetin-3-O-(6''-malonyl)glucoside*	Flavonoids	Flavonols	-	3	-	-	-	72140.9	45089	66000.2	24457	4891.39	4891.39	4891.39	4891.39	4891.39	4891.39	4891.39	4891.39	54093.6	41271.6	39931.8	-	-	-	-
Lmtp004126	UPLC-MS/MS	567.1	319.04	-	-	566.091	C24H22O16	[M+H]+	Myricetin-3-O-(6''-malony)glucoside*	Flavonoids	Flavonols	-	3	-	-	-	66038.6	58112.8	61687.3	16737	14579.4	3876.09	775.219	7926.87	775.219	775.219	775.219	775.219	25077.9	43604.9	43619.6	-	-	-	-
Lmbn001288	UPLC-MS/MS	131.03	87.04	-	-	132.042	C5H8O4	[M-H]-	2-Hydroxy-2-methyl-3-oxobutanoic acid*	Organic acids	Organic acids	71698-08-3	3	-	-	-	85032.6	69756.2	91012.9	147473	65105.1	111114	113597	122895	138700	154590	153190	147016	109412	128873	124225	C06010	ko00290,ko00650,ko00660,ko00770,ko01100,ko01110,ko01210,ko01230	C06010	-
Lmbn001364	UPLC-MS/MS	131.03	87.05	-	-	132.042	C5H8O4	[M-H]-	4-Hydroxy-2-Oxopentanoic Acid*	Organic acids	Organic acids	3318-73-8	3	-	-	-	79696.8	92340	83705.5	100977	67763.5	126884	120904	124790	104960	128212	136632	135096	94553.4	112268	100648	C03589	ko00360,ko01100	C03589	-
CYp006810	UPLC-MS/MS	467.135	163.039	-	-	466.126	C25H22O9	[M+H]+	3-O-Cinnamoyl-5-O-caffeoylshikimic acid*	Phenolic acids	Phenolic acids	-	3	-	-	-	291848	131470	144995	39925.6	23430.4	71140.1	46717.6	58706.5	70220.7	4686.08	4686.08	4686.08	145304	165902	92273	-	-	-	-
CYp006606	UPLC-MS/MS	467.133	163.038	-	-	466.126	C25H22O9	[M+H]+	4-O-Cinnamoyl-5-O-caffeoylshikimic acid*	Phenolic acids	Phenolic acids	-	3	-	-	-	199219	191885	231857	5041.68	5041.68	5041.68	5041.68	5041.68	5041.68	32061.4	25208.4	31749.5	135055	183115	142833	-	-	-	-
CYn006184	UPLC-MS/MS	483.13	163.04	-	-	484.137	C25H24O10	[M-H]-	3,4-Di-O-p-Coumaroylquinic acid*	Phenolic acids	Phenolic acids	-	3	-	-	-	1.89021e+06	1.40303e+06	1.42109e+06	667114	184809	825508	573541	580981	582170	341490	343424	373839	1.13058e+06	1.251e+06	1.36765e+06	-	-	-	-
CYn006270	UPLC-MS/MS	483.131	163.04	-	-	484.137	C25H24O10	[M-H]-	3,5-Di-O-p-Coumaroylquinic acid*	Phenolic acids	Phenolic acids	-	3	-	-	-	1.88254e+06	1.41646e+06	1.36651e+06	699328	135534	869952	537093	606188	534215	391316	351972	348726	1.26599e+06	1.33303e+06	1.34271e+06	-	-	-	-
CYn004760	UPLC-MS/MS	489.104	337.094	-	-	490.111	C23H22O12	[M-H]-	3-Galloyl-5-p-Coumaroylquinic acid*	Phenolic acids	Phenolic acids	-	3	-	-	-	603411	522824	514899	319534	154736	342368	257485	223320	318346	171171	192524	215297	514047	462674	438368	-	-	-	-
CYn004876	UPLC-MS/MS	489.103	337.093	-	-	490.111	C23H22O12	[M-H]-	4-Galloyl-5-p-Coumaroylquinic acid*	Phenolic acids	Phenolic acids	-	3	-	-	-	532113	546588	476615	318215	139075	352541	180840	243333	187502	190576	209313	148438	423811	455493	535623	-	-	-	-
CYp003564	UPLC-MS/MS	477.185	175.108	-	-	476.18	C23H28N2O9	[M+H]+	3'-O-Methylgallocatechin 3-O-(N-Ethylglutamine ester)*	Flavonoids	Flavanols	-	3	-	-	-	1.24854e+06	2.46357e+06	631057	389619	79339.2	1.19861e+06	232555	188293	166829	126615	115908	118778	696885	327616	953327	-	-	-	-
CYp003396	UPLC-MS/MS	477.186	175.109	-	-	476.18	C23H28N2O9	[M+H]+	4'-O-Methylgallocatechin 3-O-(N-Ethylglutamine ester)*	Flavonoids	Flavanols	-	3	-	-	-	2.97533e+06	2.51181e+06	2.22755e+06	496828	133085	1.0401e+06	369544	413584	286712	273569	374961	533868	1.06873e+06	1.97814e+06	1.07088e+06	-	-	-	-
CYn005614	UPLC-MS/MS	499.124	337.093	-	-	500.132	C25H24O11	[M-H]-	3-O-Caffeoyl-4-O-p-Coumaroylquinic acid*	Phenolic acids	Phenolic acids	-	3	-	-	-	1.41126e+06	1.04811e+06	1.03504e+06	375737	89129.5	526257	183874	214876	201111	182383	109252	132145	740861	818183	662581	-	-	-	-
CYn005736	UPLC-MS/MS	499.125	337.094	-	-	500.132	C25H24O11	[M-H]-	3-O-Caffeoyl-5-O-p-Coumaroylquinic acid*	Phenolic acids	Phenolic acids	-	3	-	-	-	1.58249e+06	1.13889e+06	1.06181e+06	428938	143128	537749	206857	305765	229933	135943	111444	135608	726001	910844	780365	-	-	-	-
Smgp005565	UPLC-MS/MS	453.11	343.08	-	-	452.111	C24H20O9	[M+H]+	Cinchonain Ia*	Flavonoids	Flavanols	85022-69-1	3	-	-	-	119820	110604	94920.5	50067	108555	61455.9	90827.4	114612	99339.3	57369.3	64421.7	147468	61870.2	55311.4	60868.7	-	-	-	-
Smgp105565	UPLC-MS/MS	453.11	343.08	-	-	452.111	C24H20O9	[M+H]+	Cinchonain Ib*	Flavonoids	Flavanols	85081-24-9	3	-	-	-	122682	70668.3	98484.3	48138.2	124640	64785.3	78398.5	131428	59875.1	59837.4	67219.2	129551	53990	61452.3	50176	C10217	-	C10217	-
CYp005864	UPLC-MS/MS	451.254	271.191	-	-	432.236	C21H36O9	[M+H2O+H]+	2,5,8-trimethylnona-1,4,7-triene-1,9-diol 1-O-Glyceryl*	Others	Others	-	3	-	-	-	238298	213146	212865	78013.6	34765.9	83377.4	11081.6	2216.33	2216.33	2216.33	2216.33	2216.33	70319.7	92701.9	69719	-	-	-	-
CYp005660	UPLC-MS/MS	451.253	271.192	-	-	432.236	C21H36O9	[M+H2O+H]+	2,5,8-trimethylnona-1,4,7-triene-1,9-diol 9-O-Glycerylglucoside*	Others	Others	-	3	-	-	-	228239	211612	212868	68158.9	30928.3	90371.4	6185.67	6185.67	6185.67	6185.67	6185.67	6185.67	70486.6	71993.5	49396.1	-	-	-	-
HX1189	UPLC-MS/MS	361.16	189.09	-	-	360.157	C20H24O6	[M+H]+	1,7-Bis-(3,4-dihydroxyphenyl)-5-methoxy-3-heptanone	Others	Others	-	1	-	-	-	257613	399294	314848	377002	280652	471481	372546	441623	538116	522446	457280	484048	272994	317191	275571	-	-	-	-
Lnrp102163	UPLC-MS/MS	757.21	303.05	-	-	756.211	C33H40O20	[M+H]+	Quercetin-3-O-rutinoside-7-O-rhamnoside	Flavonoids	Flavonols	-	1	-	-	-	8.15162e+06	7.57116e+06	8.48927e+06	8.38917e+06	4.29716e+06	4.70219e+06	5.63572e+06	6.36427e+06	5.12027e+06	7.75606e+06	5.81314e+06	4.78778e+06	9.74056e+06	8.87717e+06	9.73101e+06	-	-	CM00624	MetMap115
Lmtp002642	UPLC-MS/MS	565.16	457.11	-	-	564.148	C26H28O14	[M+H]+	Apigenin-8-C-(2''-glucosyl)arabinoside	Flavonoids	Flavones	-	1	-	-	-	7.89601e+06	1.0521e+07	9.37447e+06	1.01392e+07	5.89231e+06	8.18435e+06	1.16253e+07	1.15105e+07	9.01428e+06	9.44426e+06	9.22171e+06	9.43054e+06	8.5954e+06	8.53824e+06	6.41092e+06	-	-	CM00082	MetMap104
pmp001314	UPLC-MS/MS	773.21	627.2	-	-	772.206	C33H40O21	[M+H]+	6-Hydroxykaempferol-3-O-rutinoside-6-O-glucoside	Flavonoids	Flavonols	-	1	-	-	-	32642.6	54036.2	28257.1	20090	32629	37641.7	36809.6	36407.5	27623.8	34979.4	28257.1	23844	30964	48442.5	44703.8	-	-	-	-
HJAP136	UPLC-MS/MS	919.27	303.05	-	-	918.264	C39H50O25	[M+H]+	Quercetin-3-O-(2''-O-rhamnosyl)rutinoside-7-O-glucoside	Flavonoids	Flavonols	-	1	-	-	-	19664.8	13545.9	22159.4	15983.1	17233.3	15983.1	22169.1	14779.4	24808.7	22334.2	19709.5	11083.4	24862.4	18633.7	21692.4	-	-	CM00648	MetMap115,MetMap116
Lahp002857	UPLC-MS/MS	595.15	409.09	-	-	594.137	C30H26O13	[M+H]+	Epicatechin-(4β→8)-epigallocatechin	Flavonoids	Flavanols	-	1	-	-	-	2.15742e+06	2.29725e+06	2.50529e+06	2.56342e+06	1.59496e+06	2.24387e+06	2.43501e+06	2.62094e+06	2.35781e+06	2.38477e+06	2.10356e+06	1.7461e+06	1.97626e+06	2.16606e+06	2.17271e+06	-	-	-	-
Wbtp003341	UPLC-MS/MS	291.09	139.04	-	-	290.079	C15H14O6	[M+H]+	(3,5-dihydroxyphenyl)-(4-hydroxy-2,6-dimethoxyphenyl)methanone	Others	Ketone compounds	-	1	-	-	-	4.04572e+07	3.44531e+07	3.61685e+07	1.94069e+07	9.48558e+06	2.33098e+07	1.03253e+07	1.1575e+07	9.56801e+06	9.86356e+06	8.30601e+06	1.26827e+07	2.23076e+07	2.69581e+07	2.51949e+07	-	-	-	-
pmp001287	UPLC-MS/MS	120.08	103.05	-	-	119.073	C8H9N	[M+H]+	N-Benzylmethylene isomethylamine	Alkaloids	Alkaloids	-	1	-	-	-	5.02828e+07	4.79235e+07	4.96563e+07	4.00361e+07	2.22025e+07	4.42475e+07	3.68329e+07	3.23796e+07	3.70303e+07	3.78641e+07	3.27859e+07	3.20866e+07	3.15305e+07	3.60887e+07	3.52148e+07	-	-	-	-
pmp001309	UPLC-MS/MS	465.1	303.1	-	-	464.096	C21H20O12	[M+H]+	6-Hydroxykaempferol-7-O-glucoside	Flavonoids	Flavonols	-	1	-	-	-	6.72798e+07	5.53667e+07	5.58878e+07	2.63597e+07	6.80747e+06	2.90956e+07	1.63512e+07	2.29076e+07	2.08214e+07	1.58775e+07	1.29355e+07	1.25245e+07	4.82047e+07	3.7971e+07	4.81564e+07	-	-	CM00470	MetMap114
pmp001251	UPLC-MS/MS	520.34	184.07	-	-	519.332	C26H50NO7P	[M+H]+	LysoPC 18:2(2n isomer)	Lipids	LPC	-	1	-	-	-	3.89271e+06	4.81706e+06	5.69603e+06	6.74532e+06	2.92987e+06	7.25816e+06	161034	164478	66154.5	41980.8	54272.4	57079.5	79598.1	99570.6	95708.5	-	-	-	-
pmp001264	UPLC-MS/MS	274.27	256.27	-	-	273.267	C16H35NO2	[M+H]+	Hexadecylsphingosine	Lipids	Sphingolipids	-	1	-	-	-	8.96913e+06	6.14749e+06	3.64303e+06	3.55228e+06	7.8629e+06	3.35384e+06	5.53675e+06	1.06787e+07	7.51587e+06	4.32492e+06	2.80809e+06	8.61163e+06	2.45616e+06	2.31564e+06	2.42165e+06	-	-	-	-
Walp004906	UPLC-MS/MS	262.24	88.08	-	-	261.23	C14H31NO3	[M+H]+	2-Aminotetradecane-1,11,13-triol	Lipids	Sphingolipids	-	1	-	-	-	2.64064e+06	1.74219e+06	1.7069e+06	1.33052e+06	2.28135e+06	1.39179e+06	1.60297e+06	2.59686e+06	2.24462e+06	1.68137e+06	1.08865e+06	2.54613e+06	1.38318e+06	1.32206e+06	1.43122e+06	-	-	-	-
Walp004752	UPLC-MS/MS	218.21	88.08	-	-	217.204	C12H27NO2	[M+H]+	2-Aminododecane-1,4-diol	Lipids	Sphingolipids	-	1	-	-	-	8.11524e+06	6.39857e+06	4.72081e+06	3.60434e+06	8.17118e+06	3.73e+06	5.10394e+06	8.84209e+06	6.5204e+06	3.87748e+06	2.66243e+06	7.71377e+06	2.99195e+06	2.35044e+06	2.57086e+06	-	-	-	-
Wbjp001169	UPLC-MS/MS	221.09	130.06	-	-	220.085	C11H12N2O3	[M+H]+	o-Carboxy-5-hydroxytryptamine	Alkaloids	Alkaloids	-	1	-	-	-	3.43558e+06	2.39398e+06	2.77788e+06	3.06504e+06	1.30765e+06	3.17268e+06	2.87941e+06	3.30013e+06	3.46465e+06	3.86805e+06	3.21424e+06	4.05679e+06	3.23668e+06	2.79087e+06	3.1178e+06	-	-	-	-
WaYp005128	UPLC-MS/MS	262.24	200.2	-	-	261.23	C14H31NO3	[M+H]+	2-Aminotetradecane-1,5,13-triol	Lipids	Sphingolipids	-	1	-	-	-	7.89086e+06	6.50584e+06	5.21292e+06	4.05171e+06	7.17323e+06	4.26669e+06	5.75836e+06	7.72861e+06	6.10451e+06	5.04648e+06	3.81745e+06	8.39954e+06	4.08127e+06	4.132e+06	4.08756e+06	-	-	-	-
pmd0132	UPLC-MS/MS	496.34	184.07	-	-	495.332	C24H50NO7P	[M+H]+	LysoPC 16:0(2n isomer)	Lipids	LPC	-	1	-	-	-	3.19994e+06	2.99409e+06	3.449e+06	3.53652e+06	836854	3.75479e+06	699923	754858	654429	101825	98276.6	92737.3	480676	479478	503265	-	-	-	-
Walp004995	UPLC-MS/MS	234.21	88.08	-	-	233.199	C12H27NO3	[M+H]+	2-Aminododecane-1,3,4-triol	Lipids	Sphingolipids	-	1	-	-	-	628336	696733	592247	335321	617767	756972	896371	524016	866100	751285	708308	742062	352322	269180	310287	-	-	-	-
Lmhp010190	UPLC-MS/MS	522.36	184.07	-	-	521.348	C26H52NO7P	[M+H]+	LysoPC 18:1(2n isomer)	Lipids	LPC	-	1	-	-	-	535594	589843	790256	1.8894e+06	510202	891451	147861	156967	141856	10662.1	10662.1	10662.1	74542.3	53310.5	74137.1	-	-	-	-
Walp007043	UPLC-MS/MS	274.27	88.08	-	-	273.267	C16H35NO2	[M+H]+	2-Aminohexadecane-1,4-diol	Lipids	Sphingolipids	-	1	-	-	-	1.89605e+07	1.38544e+07	8.41462e+06	8.43974e+06	1.81539e+07	8.10087e+06	1.23012e+07	2.28359e+07	1.63891e+07	9.40124e+06	6.88732e+06	1.79747e+07	5.9765e+06	5.50917e+06	5.86148e+06	-	-	-	-
Lmmp002796	UPLC-MS/MS	627.16	319.05	-	-	626.148	C27H30O17	[M+H]+	Gossypetin-3-O-rutinoside	Flavonoids	Flavonols	-	1	-	-	-	7.18704e+06	6.54964e+06	5.98718e+06	1.2677e+06	584464	988542	171448	164753	109077	85925.1	75922.8	89022.9	3.01978e+06	3.17809e+06	4.01948e+06	-	-	-	-
WaYp006462	UPLC-MS/MS	290.27	228.23	-	-	289.262	C16H35NO3	[M+H]+	2-Aminohexadecane-1,5,15-triol	Lipids	Sphingolipids	-	1	-	-	-	4.38302e+06	2.98878e+06	2.17122e+06	2.25681e+06	3.81776e+06	1.79706e+06	2.72361e+06	4.41596e+06	3.09858e+06	1.80479e+06	1.39738e+06	3.70744e+06	1.43804e+06	1.32649e+06	1.42396e+06	-	-	-	-
Wagp006039	UPLC-MS/MS	183.08	98.98	-	-	182.071	C6H15O4P	[M+H]+	2-Hexylphosphoric Acid	Others	Others	-	1	-	-	-	2.2607e+06	3.41305e+06	1.72583e+06	1.58877e+06	1.25494e+06	1.14698e+06	2.28246e+06	905696	2.10812e+06	1.22571e+06	1.14162e+06	1.06517e+06	1.26545e+06	1.19665e+06	1.17487e+06	-	-	-	-
Smcp000882	UPLC-MS/MS	328.13	310.12	-	-	327.132	C15H21NO7	[M+H]+	N-benzoyl-2-aminoethyl-β-D-glucopyranoside	Alkaloids	Alkaloids	-	1	-	-	-	75500.1	90588.6	112403	204669	82194.6	182843	207131	197919	208885	266795	223744	221600	159766	143097	167557	-	-	-	-
Lasp003143	UPLC-MS/MS	193.09	105.07	-	-	192.078	C11H12O3	[M+H]+	1,4-Benzodioxin-6-propanol	Others	Alcohol compounds	-	1	-	-	-	142442	196042	233280	199331	132527	190521	282462	177427	146760	214628	263561	175707	308944	181806	234413	-	-	-	-
Zbsp004060	UPLC-MS/MS	535.14	481.11	-	-	534.137	C25H26O13	[M+H]+	Apigenin-6-C-xyloside-8-C-arabinoside	Flavonoids	Flavones	-	1	-	-	-	1.40353e+07	1.39684e+07	1.31363e+07	9.5498e+06	3.54831e+06	1.21315e+07	8.65851e+06	8.46604e+06	9.6855e+06	9.36481e+06	6.30002e+06	9.80092e+06	1.07937e+07	1.38342e+07	1.29571e+07	-	-	-	-
Walp005087	UPLC-MS/MS	278.23	88.08	-	-	277.225	C14H31NO4	[M+H]+	2-Aminotetradecane-1,5,7,11-tetraol	Lipids	Sphingolipids	-	1	-	-	-	111930	101271	93719.4	90471.3	56814.8	90508.9	173786	75425.2	135004	146731	98909.9	72368.6	76512.6	72193.2	76528.3	-	-	-	-
Walp007738	UPLC-MS/MS	288.25	88.08	-	-	287.246	C16H33NO3	[M+H]+	14-Amino-15-hydroxy-11-methylpentadecanoic acid	Lipids	Sphingolipids	-	1	-	-	-	323037	230989	143443	75451.9	283024	137224	528419	386873	370039	151706	134002	326054	89500.3	78824.5	77965.8	-	-	-	-
Layp003167	UPLC-MS/MS	889.26	287.06	-	-	888.254	C38H48O24	[M+H]+	kaempferol-3-O-(2-xylosyl rutinoside)-7-O-glucoside	Flavonoids	Flavonols	-	1	-	-	-	1.07611e+06	929634	1.03376e+06	1.00867e+06	748281	1.14326e+06	979056	789704	1.0758e+06	1.026e+06	828877	1.07596e+06	721162	885669	739407	-	-	-	-
Lmsp003729	UPLC-MS/MS	627.16	319.05	-	-	626.148	C27H30O17	[M+H]+	Myricetin-3-O-rutinoside	Flavonoids	Flavonols	-	1	-	-	-	6.82479e+06	6.31149e+06	8.27669e+06	1.08482e+06	609305	947783	188464	171296	140346	58905.4	104720	61386.9	3.66071e+06	3.41093e+06	3.34804e+06	-	-	-	-
Zbqp003444	UPLC-MS/MS	217.16	84.04	-	-	216.147	C10H20N2O3	[M+H]+	4-amino-5-oxo-5-(pentylamino)pentanoic acid	Amino acids and derivatives	Amino acids and derivatives	-	1	-	-	-	1.25764e+06	1.04378e+06	1.15243e+06	2.81556e+06	1.1975e+06	2.93927e+06	2.53426e+06	2.38185e+06	2.76871e+06	3.10454e+06	2.46985e+06	3.13712e+06	1.89607e+06	1.42963e+06	1.71674e+06	-	-	-	-
Wcfp004977	UPLC-MS/MS	291.1	245.09	-	-	290.09	C14H14N2O5	[M+H]+	Malonyltryptophan	Amino acids and derivatives	Amino acids and derivatives	-	1	-	-	-	104052	128491	86449.8	140286	64261.6	125868	96813.5	111431	144205	130827	120380	115364	144223	73425.2	89179.8	-	-	-	-
Wbmp002283	UPLC-MS/MS	146.06	118.06	-	-	145.053	C9H7NO	[M+H]+	Α-hydroxyquinoline	Alkaloids	Alkaloids	-	1	-	-	-	1.48381e+06	1.38954e+06	1.31267e+06	1.332e+06	943022	1.49226e+06	1.38228e+06	1.23992e+06	1.29873e+06	1.28147e+06	1.24583e+06	1.1175e+06	1.35392e+06	1.24083e+06	1.27848e+06	-	-	-	-
Zmmp002946	UPLC-MS/MS	295.13	120.08	-	-	294.122	C14H18N2O5	[M+H]+	(3-(carboxyamino)-2-methylpropanoyl)phenylalanine	Amino acids and derivatives	Amino acids and derivatives	-	1	-	-	-	209655	173659	140833	244603	143256	285895	286618	273189	226599	188866	200665	247777	236779	196953	258180	-	-	-	-
Lmhp008589	UPLC-MS/MS	476.28	335.26	-	-	475.27	C23H42NO7P	[M+H]+	LysoPE 18:3(2n isomer)	Lipids	LPE	-	1	-	-	-	859927	622347	1.01837e+06	110862	222816	453446	17256.8	28912.7	10957.4	7773.5	11568.9	5158.75	11450.2	15813.6	22872.6	-	-	-	-
pmb0865	UPLC-MS/MS	518.32	184.07	-	-	517.317	C26H48NO7P	[M+H]+	LysoPC 18:3(2n isomer)	Lipids	LPC	-	1	-	-	-	3.70568e+06	3.97006e+06	4.64297e+06	2.97972e+06	1.71365e+06	3.07021e+06	286163	333869	296642	162332	150751	160618	294966	310765	320526	-	-	-	-
Lakp003028	UPLC-MS/MS	789.21	319.05	-	-	788.201	C33H40O22	[M+H]+	Diglucosyl Myricitrin	Flavonoids	Flavonols	-	1	-	-	-	6.3404e+06	6.85467e+06	6.75427e+06	1.87123e+06	973936	1.7439e+06	322412	332598	252201	157511	115331	149944	3.56047e+06	3.72188e+06	5.02961e+06	-	-	-	-
Walp007182	UPLC-MS/MS	274.27	88.08	-	-	273.267	C16H35NO2	[M+H]+	2-Aminohexadecane-1,15-diol	Lipids	Sphingolipids	-	1	-	-	-	2.00344e+07	1.45759e+07	9.26382e+06	8.62258e+06	1.89907e+07	8.29453e+06	1.27977e+07	2.31845e+07	1.77665e+07	1.01128e+07	7.77065e+06	1.90553e+07	6.01195e+06	5.81893e+06	6.35223e+06	-	-	-	-
Layp002880	UPLC-MS/MS	341.09	179.03	-	-	340.079	C15H16O9	[M+H]+	5,7-Dihydroxychromone glucoside	Others	Chromone	-	1	-	-	-	716731	728218	545390	3345.94	22999.7	3345.94	3345.94	3345.94	3345.94	3345.94	3345.94	16729.7	247980	231956	270612	-	-	-	-
Walp007214	UPLC-MS/MS	290.27	88.08	-	-	289.262	C16H35NO3	[M+H]+	2-Aminohexadecane-1,5,6-triol	Lipids	Sphingolipids	-	1	-	-	-	898899	859074	653281	403545	745016	679019	1.2124e+06	932765	1.23244e+06	1.02954e+06	774118	729736	348738	358380	354106	-	-	-	-
Walp007190	UPLC-MS/MS	362.33	300.29	-	-	361.319	C20H43NO4	[M+H]+	2-AminoicoSane-1,5,7,19-tetraol	Lipids	Sphingolipids	-	1	-	-	-	149084	138886	48464.2	143601	174876	48573.6	222617	164701	165211	131501	30773.5	285828	137499	116550	156432	-	-	-	-
Wcdp005264	UPLC-MS/MS	246.24	88.08	-	-	245.236	C14H31NO2	[M+H]+	Tetradecasphinganine	Others	Others	-	1	-	-	-	4.86558e+06	3.2431e+06	2.09017e+06	2.03013e+06	4.04709e+06	2.08e+06	2.78815e+06	4.56328e+06	3.33909e+06	2.02464e+06	1.64891e+06	4.63518e+06	1.39666e+06	1.41052e+06	1.42401e+06	-	-	-	-
Zbqp001937	UPLC-MS/MS	203.14	130.05	-	-	202.132	C9H18N2O3	[M+H]+	2,6-diamino-7-methyl-5-oxooctanoic acid	Amino acids and derivatives	Amino acids and derivatives	-	1	-	-	-	288960	388150	335678	402745	125423	391959	432897	354018	412563	534485	347369	313870	395229	362940	300297	-	-	-	-
Lcsp001901	UPLC-MS/MS	374.23	199.18	-	-	373.221	C17H31N3O6	[M+H]+	Leu-Ile-Glu	Amino acids and derivatives	Amino acids and derivatives	-	1	-	-	-	3033.66	3033.66	15168.3	328094	86277.2	124716	394902	473501	360791	156415	418730	173853	86330.2	258348	263228	-	-	-	-
Hmyp002315	UPLC-MS/MS	303.04	257.04	-	-	302.043	C15H10O7	[M+H]+	3,5,7,4'-Tetrahydroxy-Coumaronochromone	Others	Chromone	-	1	-	-	-	123206	116948	256386	6396.8	52650.9	6396.8	112920	89927.1	31984	91323.5	98254.2	113380	154177	115504	114356	-	-	-	-
Zbqp000710	UPLC-MS/MS	198.12	154.13	-	-	197.116	C9H15N3O2	[M+H]+	3-(1H-imidazol-5-yl)-2-(trimethylammonio)propanoate	Alkaloids	Alkaloids	-	1	-	-	-	179593	158405	160878	147747	96090.7	138707	186322	154094	173180	149989	175517	150952	154129	200262	147756	-	-	-	-
Lakp003108	UPLC-MS/MS	643.15	319.05	-	-	642.143	C27H30O18	[M+H]+	Myricetindiglucoside	Flavonoids	Flavonols	-	1	-	-	-	124396	272935	292804	57877.1	45907.7	98505.6	19705.8	53575.5	60328.8	24635.6	3941.17	3941.17	123734	96846.9	102053	-	-	-	-
Wbtp003318	UPLC-MS/MS	247.06	153.02	-	-	246.053	C13H10O5	[M+H]+	3,4,5,3'-tetrahydroxybenzophenone	Flavonoids	Other Flavonoids	-	2	-	-	-	231536	291334	271984	379068	262352	323587	493658	468781	356966	426524	434561	313909	375503	323499	319300	-	-	-	-
Walp006011	UPLC-MS/MS	246.24	88.08	-	-	245.236	C14H31NO2	[M+H]+	2-Aminotetradecane-1,4-diol	Lipids	Sphingolipids	-	1	-	-	-	6.23684e+06	4.28039e+06	2.65917e+06	2.8053e+06	5.56642e+06	2.67574e+06	4.07886e+06	6.013e+06	4.07969e+06	2.44837e+06	2.05795e+06	5.95648e+06	1.9874e+06	1.96642e+06	2.01907e+06	-	-	-	-
Lmrj001341	UPLC-MS/MS	185.09	70.06	-	-	184.085	C8H12N2O3	[M+H]+	Cyclo(Ser-Pro)	Amino acids and derivatives	Amino acids and derivatives	-	1	-	-	-	301013	166293	211718	277826	168805	343519	244994	396365	279039	292969	375966	256493	205728	185413	178342	-	-	-	-
Walp008158	UPLC-MS/MS	346.33	88.08	-	-	345.324	C20H43NO3	[M+H]+	2-AminoicoSane-1,5,19-triol	Lipids	Sphingolipids	-	1	-	-	-	215438	130465	99234.1	151029	100257	118182	161991	342422	233448	137070	108299	245802	93783.7	96337.8	93656.2	-	-	-	-
Hahp000801	UPLC-MS/MS	118.08	72.08	-	-	117.079	C5H11NO2	[M+H]+	alanine betaine	Alkaloids	Alkaloids	-	1	-	-	-	1.05758e+07	1.23509e+07	1.04455e+07	1.09817e+07	1.00978e+07	1.11864e+07	1.14108e+07	1.21446e+07	1.09475e+07	1.04504e+07	1.03231e+07	1.17232e+07	1.0133e+07	9.36034e+06	9.8693e+06	-	-	-	-
Lhhp102923	UPLC-MS/MS	327.16	137.06	-	-	326.152	C20H22O4	[M+H]+	(7'R,8'R)-7'8'-dihydro-7'-(5'-hydroxy-3'-methoxphenyl)-3-methoxy-8'-methyl-1-(E)-propenylbenzof-uran	Lignans and Coumarins	Lignans	-	1	-	-	-	96698.6	78945.4	83057.9	114131	47918.7	142702	142765	125526	136108	173103	141892	132187	97262	125964	121412	-	-	-	-
Walp008102	UPLC-MS/MS	302.31	88.08	-	-	301.298	C18H39NO2	[M+H]+	2-Aminooctadecane-1,4-diol	Lipids	Sphingolipids	-	1	-	-	-	1.72642e+06	1.1561e+06	715320	1.00701e+06	1.82543e+06	924638	1.44275e+06	2.23673e+06	1.91327e+06	884927	824612	2.08193e+06	703087	736415	723253	-	-	-	-
Lcsp003873	UPLC-MS/MS	316.22	86.1	-	-	315.216	C15H29N3O4	[M+H]+	Leu-Ala-Ile	Amino acids and derivatives	Amino acids and derivatives	-	1	-	-	-	211324	197259	171425	3.1745e+06	1.54685e+06	1.77713e+06	2.94924e+06	1.87501e+06	2.90764e+06	1.21746e+06	1.03102e+06	2.43622e+06	1.85466e+06	1.80013e+06	1.21905e+06	-	-	-	-
Wcgp003250	UPLC-MS/MS	163.08	103.05	-	-	162.068	C10H10O2	[M+H]+	2-Methyl-3-hydroxyindan-1-one	Others	Others	-	1	-	-	-	4.99794e+06	2.71486e+06	4.53844e+06	5.43742e+06	3.63287e+06	6.5712e+06	3.97857e+06	2.58299e+06	3.26134e+06	2.62705e+06	2.12138e+06	2.10439e+06	4.51752e+06	4.19784e+06	3.78234e+06	-	-	-	-
Lssp210188	UPLC-MS/MS	377.16	163.08	-	-	376.152	C20H24O7	[M+H]+	(7'R)-7'-Hydroxylariciresinol	Others	Others	-	1	-	-	-	60877.3	59406.3	45643.8	66573.3	26635.3	55171.3	73923.4	63722.9	54209.2	69362.8	65354.2	73228	44472.2	45069.3	32884	-	-	-	-
Zahp013600	UPLC-MS/MS	282.28	69.07	-	-	281.272	C18H35NO	[M+H]+	Octadec-2-enamide	Alkaloids	Alkaloids	-	1	-	-	-	117734	65494.6	87745.5	60171.8	94911.4	155536	40391.2	95970.4	74038.1	83869.9	104274	77829.1	103393	98664.8	86869.9	-	-	-	-
Lahp003986	UPLC-MS/MS	435.13	273.08	-	-	434.121	C21H22O10	[M+H]+	3,4-Dihydro-4-(4'-hydroxyphenyl)-5,7-dihydroxycoumarin glucoside	Lignans and Coumarins	Coumarins	-	1	-	-	-	2.89955e+06	2.55949e+06	2.61906e+06	262697	146077	185018	51280.3	54778.3	50316.6	25850.8	27657.3	26257.8	1.05647e+06	972046	916094	-	-	-	-
Lmhp003594	UPLC-MS/MS	499.21	337.16	-	-	498.2	C26H30N2O8	[M+H]+	Vincoside lactam	Alkaloids	Plumerane	-	1	-	-	-	146446	140904	180168	64558.1	26744	64989.7	32621.1	44252.2	40662.4	14879.4	19333.2	16988.8	88932.7	69610	73636.4	-	-	-	-
Zmdp001647	UPLC-MS/MS	247.13	184.1	-	-	246.122	C10H18N2O5	[M+H]+	γ-Glutamyl-L-valine	Amino acids and derivatives	Amino acids and derivatives	-	1	-	-	-	52030.1	140490	113787	71429.6	34075.8	122668	88076	76835.4	61405.3	73399.3	84728.8	105413	97727.8	93532.3	91262.1	-	-	-	-
Wbkp008219	UPLC-MS/MS	699.36	699.36	-	-	698.343	C38H46N6O7	[M+H]+	(3S,3'S)-N,N'-((1R,2R)-5-((3,4,5-trihydroxy-6-methyltetrahydro-2H-pyran-2-yl)oxy)cyclohex-3-ene-1,2-diyl)bis(2-methyl-2,3,4,9-tetrahydro-1H-pyrido[3,4-b]indole-3-carboxamide)	Alkaloids	Alkaloids	-	1	-	-	-	2.19865e+06	2.41945e+06	2.55932e+06	2.94395e+06	961306	2.48198e+06	3.44935e+06	3.6996e+06	3.5786e+06	2.28768e+06	2.29605e+06	1.98835e+06	1.57282e+06	1.69468e+06	1.65949e+06	-	-	-	-
Lmhp008801	UPLC-MS/MS	476.28	335.26	-	-	475.27	C23H42NO7P	[M+H]+	LysoPE 18:3	Lipids	LPE	-	1	-	-	-	433177	253020	712984	434574	148725	413581	3782.33	3782.33	3782.33	3782.33	3782.33	3782.33	26139.8	18911.6	20577.4	-	-	-	-
Lmhp008744	UPLC-MS/MS	677.37	261.22	-	-	676.367	C33H56O14	[M+H]+	1-α-Linolenoyl-glycerol-2,3-di-O-glucoside	Lipids	Glycerol ester	-	1	-	-	-	273532	276214	288451	211742	134413	382498	257101	218390	529776	62663.8	43160.2	57296.5	399331	196504	258038	-	-	-	-
Zmjp003291	UPLC-MS/MS	595.17	433.12	-	-	594.159	C27H30O15	[M+H]+	Vitexin-2''-O-galactoside	Flavonoids	Flavones	-	1	-	-	-	2.82798e+07	2.91401e+07	2.72693e+07	2.85132e+07	1.40401e+07	3.01781e+07	3.72401e+07	2.64259e+07	2.41808e+07	2.54818e+07	3.17215e+07	2.79044e+07	2.67221e+07	2.92478e+07	2.59648e+07	-	-	CM00094	MetMap104
Lcsp003010	UPLC-MS/MS	360.21	86.1	-	-	359.206	C16H29N3O6	[M+H]+	Ile-Asp-Leu	Amino acids and derivatives	Amino acids and derivatives	-	1	-	-	-	64511.2	51475.9	36597.1	506010	227519	482545	563755	599436	564852	510391	581498	555701	390999	409973	496610	-	-	-	-
Zbqp003125	UPLC-MS/MS	279.17	86.1	-	-	278.163	C15H22N2O3	[M+H]+	Ile-Phe	Amino acids and derivatives	Amino acids and derivatives	-	1	-	-	-	236937	229373	203902	1.82117e+06	783584	1.75394e+06	2.27509e+06	2.29706e+06	2.31479e+06	3.051e+06	2.49061e+06	2.54262e+06	1.83409e+06	1.54779e+06	1.8081e+06	-	-	-	-
pmp001311	UPLC-MS/MS	627.16	303.1	-	-	626.148	C27H30O17	[M+H]+	6-Hydroxykaempferol-7,6-O-Diglucoside	Flavonoids	Flavonols	-	1	-	-	-	3722.44	3722.44	3722.44	138715	126012	105895	24217.3	36696.3	18612.2	3722.44	3722.44	3722.44	212137	300719	204460	-	-	CM00497	MetMap114
Zbsp003249	UPLC-MS/MS	581.15	443.1	-	-	580.143	C26H28O15	[M+H]+	Orientin-6-C-arabinoside	Flavonoids	Flavones	-	1	-	-	-	592946	429604	573117	594724	363363	495071	351545	275483	403778	540194	573609	397924	632912	349136	614378	-	-	CM00173	MetMap105
Walp006175	UPLC-MS/MS	262.24	88.08	-	-	261.23	C14H31NO3	[M+H]+	2-Aminotetradecane-1,5,11-triol	Lipids	Sphingolipids	-	1	-	-	-	220074	210242	218293	136931	186772	205225	265321	203407	260157	203390	165396	167301	114039	103070	100986	-	-	-	-
HX1341	UPLC-MS/MS	163.04	89.04	-	-	162.032	C9H6O3	[M+H]+	7-hydroxy-2H-1-benzopyran-2-one	Lignans and Coumarins	Coumarins	-	1	-	-	-	1.32247e+07	1.33476e+07	1.23882e+07	1.06493e+07	8.61225e+06	9.93628e+06	8.24738e+06	6.60983e+06	7.83889e+06	5.36613e+06	5.49652e+06	6.1146e+06	9.96384e+06	9.69349e+06	8.94765e+06	-	-	-	-
Lmmp002755	UPLC-MS/MS	773.21	303.05	-	-	772.206	C33H40O21	[M+H]+	Quercetin-7-O-rutinoside-4'-O-glucoside	Flavonoids	Flavonols	-	1	-	-	-	2.16932e+06	1.1979e+06	1.32764e+06	1.00123e+06	1.023e+06	1.46461e+06	1.17705e+06	1.17595e+06	663203	1.03679e+06	1.00657e+06	1.06437e+06	1.07734e+06	1.54943e+06	1.37333e+06	-	-	CM00635	MetMap116
Wbmp010544	UPLC-MS/MS	699.35	699.35	-	-	698.341	C37H50N2O11	[M+H]+	10-Hydroxymethyllycaconitine	Alkaloids	Alkaloids	-	1	-	-	-	2.42532e+06	2.51717e+06	2.62748e+06	3.42124e+06	950564	2.59305e+06	3.57519e+06	3.95501e+06	3.77135e+06	2.46053e+06	2.34153e+06	2.02346e+06	3.04329e+06	1.58176e+06	3.11362e+06	-	-	-	-
Lcsp002477	UPLC-MS/MS	288.19	129.1	-	-	287.185	C13H25N3O4	[M+H]+	Gly-Val-Leu	Amino acids and derivatives	Amino acids and derivatives	-	1	-	-	-	23438.8	23438.8	23438.8	254087	117194	226858	188349	168668	196046	177936	209070	151140	156667	127799	130352	-	-	-	-
Lmmp003903	UPLC-MS/MS	491.12	287.05	-	-	490.111	C23H22O12	[M+H]+	Kaempferol-3-O-(2''-O-acetyl)glucoside	Flavonoids	Flavonols	-	1	-	-	-	1.19502e+06	911744	1.02485e+06	241779	20490.2	243868	205537	200566	177240	167302	138621	137291	504422	510175	486841	-	-	CM00472	MetMap113
Layp004541	UPLC-MS/MS	368.17	131.05	-	-	367.163	C18H25NO7	[M+H]+	N-(2-hydroxyethyl)-N-methyl-3-phenylacrylamideglucoside	Alkaloids	Alkaloids	-	1	-	-	-	151581	114333	148952	36797.6	15236.6	34693.1	6513.27	13846.8	14138.5	1302.65	1302.65	1302.65	78378.8	65589.1	96374.1	-	-	-	-
Wbjp002608	UPLC-MS/MS	398.15	236.09	-	-	397.137	C18H23NO9	[M+H]+	5-methoxy-3-methyl-2-oxo-7-((3,4,5-trihydroxy-6-methyltetrahydro-2H-pyran-2-yl)oxy)indolin-3-yl acetate	Alkaloids	Alkaloids	-	1	-	-	-	101738	101658	98481	82601.7	44480.5	100665	73256.2	48199.6	56128.8	26550.2	35410.9	20126.3	74153.3	40246.3	49799.3	-	-	-	-
HX1226	UPLC-MS/MS	221.19	107.09	-	-	220.183	C15H24O	[M+H]+	4-Hydroxy-β-bulnesene	Others	Others	-	1	-	-	-	188568	194115	185386	405603	182692	422923	570502	599313	587466	776109	739834	795765	372551	412397	436372	-	-	-	-
Walp007192	UPLC-MS/MS	406.35	300.29	-	-	405.345	C22H47NO5	[M+H]+	2-aminodocoSane-1,6,19,20,21-pentaol	Lipids	Sphingolipids	-	1	-	-	-	193190	210608	198857	118956	156928	125764	116700	177363	169479	138117	112685	138809	116378	120671	136423	-	-	-	-
Wbmp003643	UPLC-MS/MS	741.22	433.12	-	-	740.216	C33H40O19	[M+H]+	Cimicifugic acid E-glucose-rhamnose	Phenolic acids	Phenolic acids	-	1	-	-	-	373791	684410	453640	582753	509885	465043	545175	531472	570010	498077	660928	455743	281757	323921	187448	-	-	-	-
Lmfp002421	UPLC-MS/MS	773.21	303.05	-	-	772.206	C33H40O21	[M+H]+	Quercetin-3-O-[rhamnosyl(1→2)glucosyl]-5-O-glucoside	Flavonoids	Flavonols	-	1	-	-	-	49386.6	87510.2	56994.3	95101.5	69468.8	80321.2	52822.5	66242.4	19002.3	3800.47	32344.7	3800.47	72861.4	61053.5	65356.3	-	-	CM00636	MetMap115,MetMap116
MWSCX017	UPLC-MS/MS	165.05	119.05	-	-	164.047	C9H8O3	[M+H]+	4-hydroxyphenyl acrylaldehyde	Others	Aldehyde compounds	-	1	-	-	-	1.84404e+06	45918.2	1.45374e+06	2.07692e+06	1.83887e+06	2.53233e+06	1.19175e+06	2.44785e+06	2.69639e+06	2.25794e+06	2.15638e+06	2.07284e+06	2.54073e+06	1.73035e+06	1.87382e+06	-	-	-	-
Lcsp001416	UPLC-MS/MS	304.19	86.1	-	-	303.179	C13H25N3O5	[M+H]+	Leu-Thr-Ala	Amino acids and derivatives	Amino acids and derivatives	-	1	-	-	-	33086.5	33086.5	33086.5	224945	165432	432711	171099	254618	339347	410122	396160	392147	268421	273531	249422	-	-	-	-
Zmmp001429	UPLC-MS/MS	189.13	86.1	-	-	188.116	C8H16N2O3	[M+H]+	Glycyl-L-leucine	Amino acids and derivatives	Amino acids and derivatives	-	1	-	-	-	671917	615739	647299	944382	359806	960396	1.13257e+06	1.12565e+06	1.10658e+06	1.14042e+06	1.2438e+06	1.15786e+06	987942	475818	837890	-	-	-	-
Lcsp002026	UPLC-MS/MS	314.21	169.13	-	-	313.2	C15H27N3O4	[M+H]+	Pro-Val-Val	Amino acids and derivatives	Amino acids and derivatives	-	1	-	-	-	16891.6	22524	22014.4	124683	41796.8	89072.6	120496	158976	116316	118166	142608	105998	74342.7	85850.4	63149.9	-	-	-	-
Zbsp002100	UPLC-MS/MS	595.14	289.07	-	-	594.137	C30H26O13	[M+H]+	Catechin-(4alpha→8)-gallocatechin	Flavonoids	Flavanols	-	1	-	-	-	753902	747490	744236	33402.1	33402.1	33402.1	33402.1	33402.1	33402.1	33402.1	33402.1	33402.1	193891	248128	167010	-	-	-	-
Lmmp002529	UPLC-MS/MS	773.21	465.1	-	-	772.206	C33H40O21	[M+H]+	Gossypetin-3-O-rutinoside-8-O-rhamnoside	Flavonoids	Flavonols	-	1	-	-	-	1.94797e+07	2.13274e+07	1.73935e+07	1.787e+07	1.19166e+07	2.05023e+07	1.71568e+07	1.91455e+07	1.49185e+07	1.62018e+07	2.02967e+07	1.62718e+07	1.79177e+07	1.97007e+07	1.89283e+07	-	-	-	-
Lajp003510	UPLC-MS/MS	271.06	149.02	-	-	270.053	C15H10O5	[M+H]+	Furo(2,3-f)-1,3-bewnzodioxole	Phenolic acids	Phenolic acids	-	1	-	-	-	82123.1	103237	91846.4	71877.1	65764	95397.1	78131.2	88119.7	56362.1	34021.1	42570.8	36601.8	38884	37185	44699.2	-	-	-	-
Lcsp003475	UPLC-MS/MS	328.22	169.14	-	-	327.216	C16H29N3O4	[M+H]+	Pro-Val-Leu	Amino acids and derivatives	Amino acids and derivatives	-	1	-	-	-	26240.7	32802	44518.9	293006	99465.8	379585	320419	277919	360474	303154	296148	295357	171638	166181	210501	-	-	-	-
Lcsp002329	UPLC-MS/MS	288.19	143.12	-	-	287.185	C13H25N3O4	[M+H]+	Gly-Leu-Val	Amino acids and derivatives	Amino acids and derivatives	-	1	-	-	-	8336.58	8336.58	8336.58	118727	41682.9	115636	156945	157545	123922	188494	209323	130101	81586.3	101190	70219.6	-	-	-	-
pmd0136	UPLC-MS/MS	524.37	184.07	-	-	523.364	C26H54NO7P	[M+H]+	LysoPC 18:0(2n isomer)	Lipids	LPC	-	1	-	-	-	341107	228673	231480	314086	75265.8	351560	372357	405969	399141	192540	138772	113082	233278	250378	244026	-	-	-	-
Zbsp004086	UPLC-MS/MS	579.17	423.1	-	-	578.164	C27H30O14	[M+H]+	Apigenin-6-C-glucose-8-C-rhamnoside	Flavonoids	Flavones	-	1	-	-	-	220778	235824	159490	220032	78537.6	230595	234346	236947	210277	218611	208984	189250	143594	115648	170084	-	-	CM00088	MetMap104
Lmrj002087	UPLC-MS/MS	247.13	86.09	-	-	246.122	C10H18N2O5	[M+H]+	L-Isoleucyl-L-Aspartate	Amino acids and derivatives	Amino acids and derivatives	-	1	-	-	-	445639	371282	412362	1.28081e+06	559848	1.2187e+06	1.34399e+06	1.36886e+06	1.68743e+06	1.61617e+06	1.39745e+06	1.18925e+06	931157	1.05019e+06	926711	-	-	-	-
Lcsp001929	UPLC-MS/MS	332.18	173.09	-	-	331.174	C14H25N3O6	[M+H]+	Ala-Glu-Leu	Amino acids and derivatives	Amino acids and derivatives	-	1	-	-	-	19049.4	19049.4	19049.4	229364	95247.1	206862	239625	252273	190494	213562	189949	178150	130087	121023	139448	-	-	-	-
WaYp007721	UPLC-MS/MS	290.27	242.25	-	-	289.262	C16H35NO3	[M+H]+	2-Aminohexadecane-1,16,16-triol	Lipids	Sphingolipids	-	1	-	-	-	3.15736e+06	3.26494e+06	2.59763e+06	1.70811e+06	2.80463e+06	2.63963e+06	4.63504e+06	3.65741e+06	4.68936e+06	3.70821e+06	2.94592e+06	2.86832e+06	1.34567e+06	1.35224e+06	1.37769e+06	-	-	-	-
MWS20202	UPLC-MS/MS	485.09	153.02	-	-	484.085	C20H20O14	[M+H]+	1,6-Di-O-galloyl-β-D-glucose	Phenolic acids	Phenolic acids	-	1	-	-	-	2.76988e+06	3.54549e+06	3.48743e+06	1.83141e+06	1.61884e+06	2.25957e+06	1.29554e+06	1.86496e+06	1.31457e+06	1.04154e+06	1.24927e+06	1.16445e+06	2.15888e+06	2.86408e+06	2.24493e+06	C04101	-	C04101	-
Lmdp003110	UPLC-MS/MS	289.07	243.07	-	-	288.063	C15H12O6	[M+H]+	2,6,7,4'-Tetrahydroxyisoflavanone	Flavonoids	Dihydroisoflavones	-	2	-	-	-	53589.3	65856.5	37391.3	53586.4	24822	61426.4	38449.9	52133.2	27289.9	4962.48	24812.4	4962.48	31407.8	39740.4	45131.8	C16233	ko00943,ko01110	C16233	-
pmp001105	UPLC-MS/MS	757.22	287.06	-	-	756.211	C33H40O20	[M+H]+	Kaempferol-3-O-neohesperidoside-7-O-glucoside	Flavonoids	Flavonols	-	1	-	-	-	98611.5	81117.5	78925.7	49165.3	76665.8	32570.9	43919	91780.1	40030.1	80442.9	31391	70677.5	66468.3	50566.5	37707.3	-	-	CM00506	MetMap113,MetMap114
Wasn006585	UPLC-MS/MS	447.22	315.18	-	-	448.231	C21H36O10	[M-H]-	Geranyl 3-O-xylopyranosyl-glucopyranoside	Others	Others	-	1	-	-	-	153773	141207	174455	151403	71395.3	147619	134159	163189	115323	155343	138082	135717	168660	136515	155546	-	-	-	-
Zbqn001255	UPLC-MS/MS	130.09	88.04	-	-	131.095	C6H13NO2	[M-H]-	propyl-L-alanine	Amino acids and derivatives	Amino acids and derivatives	-	1	-	-	-	61683.9	50136.1	75677.2	64044	29488.1	85878.3	114067	101396	64038.1	58286.5	59566.1	45703.6	68348.2	61683.9	116407	-	-	-	-
Lmzn001582	UPLC-MS/MS	387.17	207.1	-	-	388.173	C18H28O9	[M-H]-	5'-Glucosyloxyjasmanic acid	Phenolic acids	Phenolic acids	-	1	-	-	-	1.47304e+06	1.07901e+06	1.5293e+06	391590	286358	527286	141922	110256	128583	57282.2	87022.8	72727.4	622252	826116	793770	-	-	-	-
Hmhn002787	UPLC-MS/MS	443.19	161.04	-	-	444.2	C21H32O10	[M-H]-	(1'R,3R,5R,8'S)-Dihydrophaseic acid-O-β-D-glucoside	Phenolic acids	Phenolic acids	-	1	-	-	-	36270.4	32050.4	45309.7	77524.9	48009	98487.7	56856.2	62947	71655.5	76008	52011	61008	47672	70998.2	63232.6	-	-	-	-
Lmgn007652	UPLC-MS/MS	329.23	211.13	-	-	330.241	C18H34O5	[M-H]-	Tianshic acid	Organic acids	Organic acids	-	1	-	-	-	370890	418932	403181	531277	274022	543151	726852	702116	726046	780182	892561	820157	614385	655789	627669	-	-	-	-
Waln009920	UPLC-MS/MS	576.33	277.22	-	-	577.338	C28H52NO9P	[M-H]-	1-(2,3-dihydroxypropoxy)-3-(((2-(dimethylamino)ethoxy)(hydroxy)phosphoryl)oxy)propan-2-yl (8E,11Z,14Z)-octadeca-8,11,14-trienoate	Lipids	LPE	-	1	-	-	-	99126	103591	88208.4	611274	111333	161735	56275.8	56446.2	58025.2	36969.6	29041.5	30214.5	84901.2	68247.3	60280.1	-	-	-	-
Ladn001231	UPLC-MS/MS	411.02	241	-	-	412.031	C13H16O13S	[M-H]-	3,5-dihydroxy-4-{[(2s,3r,4s,5s,6r)-3,4,5-trihydroxy-6-[(sulfooxy)methyl]oxan-2-yl]oxy}benzoic acid	Phenolic acids	Phenolic acids	-	1	-	-	-	5.99346e+07	5.98102e+07	6.08877e+07	6.06888e+07	2.9968e+07	6.3822e+07	5.95161e+07	5.60686e+07	5.84173e+07	6.03331e+07	5.37139e+07	5.76348e+07	6.15355e+07	5.86441e+07	6.41242e+07	-	-	-	-
Waln010743	UPLC-MS/MS	578.35	279.23	-	-	579.354	C28H54NO9P	[M-H]-	1-(2,3-dihydroxypropoxy)-3-(((2-(dimethylamino)ethoxy)(hydroxy)phosphoryl)oxy)propan-2-yl (11Z,14Z)-octadeca-11,14-dienoate	Lipids	LPE	-	1	-	-	-	169332	190337	225775	401221	162795	427403	89721.5	100294	87758	43556.4	39640.6	35212.2	115966	117091	100775	-	-	-	-
Wacn005438	UPLC-MS/MS	477.27	161.04	-	-	418.257	C21H38O8	[M+CH3COOH-H]-	Hydroxypentadecenoic acid glucoside	Lipids	Free fatty acids	-	1	-	-	-	1.63766e+06	1.55961e+06	1.67272e+06	1.06663e+06	469217	1.14262e+06	907184	972493	1.06188e+06	826471	1.00286e+06	832673	1.05563e+06	1.11794e+06	1.07807e+06	-	-	-	-
Wcdn000881	UPLC-MS/MS	290.09	128.04	-	-	291.095	C11H17NO8	[M-H]-	N-Fructosyl Pyroglutamate	Amino acids and derivatives	Amino acids and derivatives	-	1	-	-	-	2.55274e+06	2.64729e+06	3.37922e+06	3.54169e+06	2.03554e+06	3.42687e+06	3.61247e+06	3.22932e+06	3.03521e+06	3.99023e+06	3.80742e+06	3.57878e+06	3.51896e+06	3.01736e+06	3.17929e+06	-	-	-	-
pmn001691	UPLC-MS/MS	327.22	291.2	-	-	328.225	C18H32O5	[M-H]-	9,12,13-Trihydroxy-10,15-octadecadienoic acid	Lipids	Free fatty acids	-	1	-	-	-	110646	90645.5	84686.4	170575	58923.5	185132	224879	222576	240880	304895	283240	321882	197208	185797	142996	-	-	-	-
Zbsn004080	UPLC-MS/MS	391.1	229.05	-	-	392.111	C19H20O9	[M-H]-	Kakispyrone	Others	Others	-	1	-	-	-	270320	232961	243286	238174	257413	249691	332101	298633	251009	245830	279293	282909	216256	248401	220089	-	-	-	-
Waln010192	UPLC-MS/MS	576.33	277.22	-	-	577.338	C28H52NO9P	[M-H]-	2-(2,3-dihydroxypropoxy)-3-(((2-(dimethylamino)ethoxy)(hydroxy)phosphoryl)oxy)propyl (8E,11Z,14Z)-octadeca-8,11,14-trienoate	Lipids	LPE	-	1	-	-	-	1.23607e+06	1.08405e+06	1.32199e+06	483428	178221	496890	12811.1	17217.5	2361.3	3028.54	8119.75	5363.46	16050	13533.3	8670.26	-	-	-	-
Wchn005575	UPLC-MS/MS	407.17	165.06	-	-	408.178	C21H28O8	[M-H]-	1-(4'-Hydroxy-3'-methoxyphenyl)-2-[4''-(3-hydroxypropyl)-2'',6''-dimethoxyphenyl]-propane-1,3-Diol	Others	Others	-	1	-	-	-	552778	526045	583731	586916	266377	636235	672796	618521	668278	783278	729239	782292	497829	576843	634413	-	-	-	-
Wasn002043	UPLC-MS/MS	485.09	315.07	-	-	486.101	C20H22O14	[M-H]-	3,5-Di-Galloyl Sorbitol	Phenolic acids	Phenolic acids	-	1	-	-	-	3.05175e+06	2.33764e+06	2.12673e+06	1.64759e+06	741594	1.38166e+06	653288	794171	809838	438263	510934	446546	1.20357e+06	1.2138e+06	1.24849e+06	-	-	-	-
Labn003679	UPLC-MS/MS	327.11	147.05	-	-	328.116	C15H20O8	[M-H]-	Caffeyl alcohol 4-O-β-D-glucopyranoside	Phenolic acids	Phenolic acids	-	1	-	-	-	611313	877682	711725	767934	414886	694298	837414	538341	829883	812351	890662	775252	760809	531679	645207	-	-	-	-
Waln003742	UPLC-MS/MS	341.09	195.05	-	-	342.095	C15H18O9	[M-H]-	1-O-p-Coumaroyl Galactonic Acid	Phenolic acids	Phenolic acids	-	1	-	-	-	3.68663e+06	3.71434e+06	2.92506e+06	4.1354e+06	2.04048e+06	4.0479e+06	3.56498e+06	3.38849e+06	4.32435e+06	4.00828e+06	3.62758e+06	3.59924e+06	3.14382e+06	3.35984e+06	3.78525e+06	-	-	-	-
Zbqn004681	UPLC-MS/MS	245.09	203.08	-	-	246.1	C13H14N2O3	[M-H]-	N-acetyl-tryptophan	Amino acids and derivatives	Amino acids and derivatives	-	1	-	-	-	561052	765435	894610	605780	392356	948286	842215	640373	903555	754033	846049	635175	986498	678541	879274	-	-	-	-
Lmhn004960	UPLC-MS/MS	441.08	289.07	-	-	442.09	C22H18O10	[M-H]-	7-O-Galloyltricetiflavan	Flavonoids	Flavanols	-	1	-	-	-	1.32052e+07	1.6425e+07	1.36012e+07	1.08376e+06	149378	1.70236e+06	520155	659006	521436	287071	287435	184857	2.79564e+06	1.75447e+06	2.59456e+06	-	-	-	-
Zbfn002690	UPLC-MS/MS	299.08	93.03	-	-	300.084	C13H16O8	[M-H]-	1-(4-Hydroxybenzoyl)Glucose; 25545-07-7	Phenolic acids	Phenolic acids	-	1	-	-	-	766521	637572	593975	1.26272e+06	1.11684e+06	1.2561e+06	1.04438e+06	1.03677e+06	1.01644e+06	680152	705275	753389	589240	793190	680152	-	-	-	-
Lmln001856	UPLC-MS/MS	479.09	316.02	-	-	480.09	C21H20O13	[M-H]-	5,7-Dihydroxy-4-oxo-2-(3,4,5-trihydroxyphenyl)-4H-chromen-3-yl-alloside	Others	Others	-	1	-	-	-	1.78577e+07	1.44177e+07	1.29408e+07	1.47341e+06	328173	1.48961e+06	231790	182711	146008	92208.4	93227.3	55942	5.94815e+06	5.70514e+06	6.01038e+06	-	-	-	-
Wasn003821	UPLC-MS/MS	409.21	187.13	-	-	350.194	C16H30O8	[M+CH3COOH-H]-	Glucosyl 3,7-dimethyloct-2-ene-1,6,7-triol	Others	Others	-	1	-	-	-	436686	390337	415613	467908	306371	469098	446557	404487	446864	467177	280622	413171	378459	448366	353905	-	-	-	-
ZbLn005207	UPLC-MS/MS	341.09	96.96	-	-	342.099	C12H22O9S	[M-H]-	Sulfatricalysine C	Others	Saccharides	-	1	-	-	-	1.6637e+06	1.26472e+06	1.17322e+06	1.48577e+06	722170	1.57216e+06	1.73491e+06	1.60208e+06	1.49046e+06	2.36649e+06	1.56054e+06	1.58448e+06	1.31654e+06	1.57127e+06	1.72327e+06	-	-	-	-
Zmhn003297	UPLC-MS/MS	495.08	343.07	-	-	496.085	C21H20O14	[M-H]-	3-O-Digalloyl quinic acid	Phenolic acids	Phenolic acids	-	1	-	-	-	1.89252e+06	1.40371e+06	1.34401e+06	905922	470737	773350	419824	485561	490124	250743	290131	276684	759985	1.10381e+06	957684	-	-	-	-
Wafn004433	UPLC-MS/MS	455.21	263.15	-	-	396.2	C17H32O10	[M+CH3COOH-H]-	1-Hexanol arabinosylglucoside	Others	Others	-	1	-	-	-	864867	1.06979e+06	804038	977730	506860	918412	824133	740305	830726	808302	794008	767348	802221	871401	987755	-	-	-	-
Lmqn004838	UPLC-MS/MS	315.01	299.99	-	-	316.022	C15H8O8	[M-H]-	3-O-Methylellagic acid	Tannins	Tannin	-	1	-	-	-	513787	367351	359329	1.18269e+06	230156	1.15349e+06	523310	663877	579791	287690	274440	303181	1.15846e+06	1.39856e+06	1.19928e+06	-	-	-	-
Wayn004109	UPLC-MS/MS	477.07	315.01	-	-	478.075	C21H18O13	[M-H]-	3'-O-Methylellagic acid 4-O-beta-D-glucoside	Tannins	Tannin	-	1	-	-	-	2.71848e+06	2.19844e+06	2.32761e+06	275287	153945	408437	85917.6	108060	69994.8	52082.2	58589.5	18627	553496	683756	451326	-	-	-	-
Zbqn003921	UPLC-MS/MS	250.07	88.04	-	-	251.079	C12H13NO5	[M-H]-	N-carboxy-N-(2-oxo-2-phenylethyl)-L-alanine	Amino acids and derivatives	Amino acids and derivatives	-	1	-	-	-	240007	189900	158252	257119	55395.9	251910	296716	232128	255835	197812	221548	291435	221548	233416	237368	-	-	-	-
Wmhn001495	UPLC-MS/MS	483.08	169.01	-	-	484.085	C20H20O14	[M-H]-	1,4-Di-O-Galloyl-D-glucose	Phenolic acids	Phenolic acids	-	1	-	-	-	5.61571e+06	3.33501e+06	4.02462e+06	1.70201e+06	1.32593e+06	1.92402e+06	1.84293e+06	1.69078e+06	1.63589e+06	1.13419e+06	962439	1.24302e+06	3.12171e+06	2.75674e+06	3.73507e+06	-	-	-	-
Zbqn002456	UPLC-MS/MS	266.07	88.04	-	-	267.074	C12H13NO6	[M-H]-	N-(3,4,5-trihydroxycinnamicacid)-alanine	Amino acids and derivatives	Amino acids and derivatives	-	1	-	-	-	63249	92215	67830.2	150890	66304.2	139457	152869	149349	201921	132585	158509	161919	95601	106952	90203.3	-	-	-	-
Zmdn004052	UPLC-MS/MS	431.1	269.05	-	-	432.106	C21H20O10	[M-H]-	Aloe emodin-1-O-glucoside	Quinones	Anthraquinone	-	1	-	-	-	184166	164227	120312	95170.7	85145.4	85600	74904	94055.4	78380.2	92276.5	66871.7	76230.5	100287	93616.4	148901	-	-	-	-
Wafn002171	UPLC-MS/MS	365.02	210.99	-	-	366.026	C12H14O11S	[M-H]-	Dihydroxybenzoyl(2'-sulfate)xyloside	Phenolic acids	Phenolic acids	-	1	-	-	-	153577	179296	167208	195846	96689.9	201941	258702	204257	211062	325006	234706	247661	196117	238322	217158	-	-	-	-
Hmhn003067	UPLC-MS/MS	325.09	119.05	-	-	326.1	C15H18O8	[M-H]-	Phenylpropionic acid-O-β-D-glucopyranoside	Phenolic acids	Phenolic acids	-	1	-	-	-	2.69632e+06	3.45669e+06	2.64778e+06	1.2811e+06	1.18144e+06	1.16128e+06	221007	290681	303745	100310	227905	185319	1.66383e+06	1.46118e+06	1.9236e+06	-	-	-	-
Lmmn003663	UPLC-MS/MS	329.09	167.04	-	-	330.095	C14H18O9	[M-H]-	5-Glucosyloxy-2-Hydroxybenzoic acid methyl ester	Phenolic acids	Phenolic acids	-	1	-	-	-	806889	897015	771186	825880	612393	764428	669701	559668	785467	888528	1.04142e+06	934760	796160	747849	607803	-	-	-	-
Wafn003182	UPLC-MS/MS	409.21	161.05	-	-	350.194	C16H30O8	[M+CH3COOH-H]-	Glucopyranose 6-Hydroxydecanoate	Others	Saccharides	-	1	-	-	-	968082	921736	965374	938175	754573	996363	922678	909661	965446	893239	974064	901244	808281	805120	918776	-	-	-	-
Wayn003721	UPLC-MS/MS	243	163.04	-	-	244.004	C9H8O6S	[M-H]-	p-Coumaric acid 4-O-sulfate	Others	Others	-	1	-	-	-	1.11094e+06	756978	707068	1.13805e+06	197351	1.16565e+06	761912	845374	857686	801585	599015	592598	566849	843729	737859	-	-	-	-
Wasn003258	UPLC-MS/MS	293.12	131.07	-	-	294.132	C12H22O8	[M-H]-	Glucosyl 2-Hydroxy-4-Methylpentanoic Acid	Organic acids	Organic acids	-	1	-	-	-	286873	283019	308148	362511	318629	340556	442346	480720	445824	394495	476494	523402	282494	303296	350789	-	-	-	-
ZbLn005154	UPLC-MS/MS	511.05	431.1	-	-	512.062	C21H20O13S	[M-H]-	Vitexin 7-O-Sulfate	Flavonoids	Flavones	-	1	-	-	-	1.1529e+07	9.32033e+06	7.91302e+06	9.13302e+06	1.39353e+06	1.0894e+07	9.24824e+06	9.99428e+06	9.32812e+06	6.52986e+06	6.93311e+06	7.12368e+06	1.74776e+07	1.2066e+07	1.56957e+07	-	-	-	-
Wcgn007904	UPLC-MS/MS	279.12	153.13	-	-	280.131	C15H20O5	[M-H]-	3-hydroxy-6-(2-hydroxyethyl)-2,7-bis(hydroxymethyl)-2,5-dimethyl-3H-inden-1-one	Others	Others	-	1	-	-	-	282881	277154	273618	276721	144306	292973	288052	281721	271121	270389	291882	312717	259106	267221	297820	-	-	-	-
Wcdn001824	UPLC-MS/MS	315.07	153.02	-	-	316.079	C13H16O9	[M-H]-	2,5-Dihydroxybenzoic acid-5-O-glucoside	Phenolic acids	Phenolic acids	-	1	-	-	-	2.46924e+06	2.28686e+06	2.46734e+06	992972	662324	682865	555143	481227	657141	225950	295484	253067	1.124e+06	579771	1.1432e+06	-	-	-	-
Waln003168	UPLC-MS/MS	341.09	195.05	-	-	342.095	C15H18O9	[M-H]-	5-O-p-Coumaroyl Galactonic Acid	Phenolic acids	Phenolic acids	-	1	-	-	-	2.49601e+06	2.88863e+06	2.23827e+06	2.82866e+06	809540	2.82658e+06	2.10088e+06	2.25181e+06	2.6147e+06	2.04685e+06	1.98238e+06	2.84331e+06	2.16089e+06	2.06429e+06	2.89692e+06	-	-	-	-
HJN041	UPLC-MS/MS	451.12	289.07	-	-	452.132	C21H24O11	[M-H]-	Epicatechin glucoside	Flavonoids	Flavanols	-	1	-	-	-	1.18958e+06	1.03118e+06	1.1377e+06	677554	677473	747491	334433	223301	248936	141847	222318	169814	597051	538531	587401	-	-	-	-
Waln002419	UPLC-MS/MS	341.09	163.04	-	-	342.095	C15H18O9	[M-H]-	1'-O-Galactoyl p-Coumaric acid	Phenolic acids	Phenolic acids	-	1	-	-	-	121844	59027.2	132109	294697	1.0984e+06	423987	415721	1.74115e+06	325260	430678	429982	1.44232e+06	131605	259095	197961	-	-	-	-
Lmmn003398	UPLC-MS/MS	489.11	285.04	-	-	490.111	C23H22O12	[M-H]-	Kaempferol-3-O-(6''-O-acetyl)glucoside	Flavonoids	Flavonols	-	1	-	-	-	205542	176354	151866	177572	38925.8	161586	109881	130160	102165	65687.6	65692.9	84534.4	240276	226222	186084	-	-	CM00473	MetMap113
Wasn002902	UPLC-MS/MS	355.07	209.03	-	-	356.074	C15H16O10	[M-H]-	O-p-Coumaroylgalactaric acid	Phenolic acids	Phenolic acids	-	1	-	-	-	178342	182960	163562	135317	98571.3	219922	193174	167093	253311	231964	231961	201536	148382	158676	227964	-	-	-	-
Wmyn000214	UPLC-MS/MS	467.08	423.09	-	-	468.09	C20H20O13	[M-H]-	gentisic acid 5-O-β-D-(6'-O-galloyl)-gluco-pyranoside	Phenolic acids	Phenolic acids	-	1	-	-	-	286879	243618	206781	150907	43975.2	166379	134746	135937	132862	87507.7	86773.6	87053.4	224606	186927	206933	-	-	-	-
Wchn003545	UPLC-MS/MS	453.11	313.06	-	-	454.111	C20H22O12	[M-H]-	3-Hydroxy-5-Methoxyphenyl-6-O-Galloyl-Beta-D-Galactopyranoside	Others	Others	-	1	-	-	-	161101	139447	130894	100754	54872.4	72749	44762.3	19048.4	25024.3	3809.67	3809.67	3809.67	89561.3	66009.2	59291.7	-	-	-	-
Wafn004288	UPLC-MS/MS	525.25	333.19	-	-	466.241	C21H38O11	[M+CH3COOH-H]-	7-Hydroxy-3,7-Dimethyl-2-Octenyl 6-O-Alpha-L-Arabinofuranosyl-Beta-D-Glucopyranoside	Others	Others	-	1	-	-	-	506508	521813	409872	554991	226433	577353	650109	528624	396148	590706	595278	459173	325414	494595	562301	-	-	-	-
Waln002782	UPLC-MS/MS	371.1	193.05	-	-	372.106	C16H20O10	[M-H]-	1'-Galactoyl Ferulic acid	Phenolic acids	Phenolic acids	-	1	-	-	-	48215.1	34920.4	64211.4	84722.4	52954.4	77627.5	39639.7	59692.1	82784.6	88575	75707.2	107064	59429.1	99090.9	61336.8	-	-	-	-
Wafn003987	UPLC-MS/MS	525.26	333.19	-	-	466.241	C21H38O11	[M+CH3COOH-H]-	Decanoyl arabinosylglucoside	Others	Saccharides	-	1	-	-	-	9558.08	9558.08	9558.08	113181	158568	69012.9	74168.2	47790.4	163721	76540.9	83759.9	86579.5	130970	60037.9	154804	-	-	-	-
Wayn002083	UPLC-MS/MS	326.12	164.07	-	-	327.131	C15H21NO7	[M-H]-	N-(1-Deoxy-1-fructosyl)Phenylalanine	Amino acids and derivatives	Amino acids and derivatives	-	1	-	-	-	331937	284490	298521	680523	418396	618162	597611	553700	564369	530772	594788	601261	462158	478388	607780	-	-	-	-
Zmxn003874	UPLC-MS/MS	585.23	537.21	-	-	586.241	C31H38O11	[M-H]-	7,8-Dihydro-Buddlenol B(threo)	Phenolic acids	Phenolic acids	-	1	-	-	-	414016	303210	426268	296390	107981	321453	353100	357682	287686	324493	363725	298047	336684	414400	288014	-	-	-	-
Ymmg000006	UPLC-MS/MS	281.14	123.08	-	-	282.147	C15H22O5	[M-H]-	Rugosic acid A	Others	Others	-	1	-	-	-	25626.1	44830.3	25626.1	52516.3	34589.5	42273.5	66604.9	69167.5	88377.5	80693.5	99894.4	102466	74288.9	57634	47388.7	-	-	-	-
Lmfn004065	UPLC-MS/MS	433.08	300.03	-	-	434.085	C20H18O11	[M-H]-	Morin-3-O-arabinoside	Flavonoids	Flavonols	-	1	-	-	-	314732	263586	325179	83939.8	6565.01	84645.5	57309.8	42350.5	55186.4	44289.9	38982	30848.9	210421	141636	202852	-	-	-	-
Lmbn000198	UPLC-MS/MS	133.01	71.01	-	-	134.022	C4H6O5	[M-H]-	3-Dehydro-L-Threonic Acid	Others	Saccharides	-	1	-	-	-	7.52737e+06	7.17938e+06	8.03227e+06	8.26825e+06	4.85336e+06	8.17065e+06	8.12364e+06	7.9054e+06	7.76644e+06	4.72267e+06	4.09865e+06	8.6282e+06	8.31838e+06	8.30772e+06	3.55476e+06	C03064	ko00053,ko01100	C03064	-
Lmtn002565	UPLC-MS/MS	329.11	167.03	-	-	330.095	C14H18O9	[M-H]-	1-O-Vanilloyl-D-Glucose	Phenolic acids	Phenolic acids	-	1	-	-	-	760622	907687	766657	624155	696556	731888	723586	684945	882947	886456	979995	866552	626405	652162	766549	C20470	-	C20470	-
Zmgn001448	UPLC-MS/MS	175.061	115.04	-	-	176.069	C7H12O5	[M-H]-	2-Propylmalic Acid	Organic acids	Organic acids	-	1	-	-	-	9.45772e+06	7.95802e+06	7.9927e+06	9.12034e+06	4.2544e+06	1.02136e+07	1.0391e+07	1.22131e+07	1.12758e+07	1.0821e+07	1.27836e+07	1.14704e+07	8.59416e+06	9.40109e+06	9.7456e+06	C05994	ko00620	C05994	-
Zbqp002364	UPLC-MS/MS	146.12	100.11	-	-	145.11	C7H15NO2	[M+H]+	N,N-Dimethyl-L-Valine	Amino acids and derivatives	Amino acids and derivatives	2812-32-0	1	-	-	-	228291	194355	209279	175748	101318	127658	150903	197802	181282	186512	228714	166580	156641	142305	164609	-	-	-	-
Zmmp002333	UPLC-MS/MS	146.12	83.09	-	-	145.11	C7H15NO2	[M+H]+	2-Aminoheptanoic acid	Nucleotides and derivatives	Nucleotides and derivatives	44902-02-5	1	-	-	-	99864	112333	93636.9	105996	55673.8	110410	103422	113059	111295	112995	84749.2	120123	92506.6	115924	90981.2	-	-	-	-
Lmbp002592	UPLC-MS/MS	611.16	287.05	-	-	610.153	C27H30O16	[M+H]+	Kaempferol-3,7-O-diglucoside	Flavonoids	Flavonols	25615-14-9	1	-	-	-	2.67762e+06	2.32921e+06	2.57526e+06	784906	468196	794553	374278	533561	403790	254354	329586	255518	1.16117e+06	937585	1.32701e+06	-	-	-	-
Smhp003736	UPLC-MS/MS	581.14	413.08	-	-	580.143	C26H28O15	[M+H]+	carlinoside	Flavonoids	Flavones	59952-97-5	1	-	-	-	96792.2	99729.9	81728.2	69487.2	65400.2	130720	265551	134289	32071.6	46875.3	106657	71422.1	73925.3	222852	213049	C10026	-	C10026	-
pmp000531	UPLC-MS/MS	519.19	357.13	-	-	518.179	C26H30O11	[M+H]+	Phellamurin	Flavonoids	Flavanonols	52589-11-4	1	-	-	-	68707.1	99157.2	89392.9	162828	76852.9	186482	375095	351053	392365	439424	344144	420027	224390	208976	177318	C09808	-	C09808	MetMap114
pme0021	UPLC-MS/MS	166.09	120.08	-	-	165.079	C9H11NO2	[M+H]+	L-Phenylalanine	Amino acids and derivatives	Amino acids and derivatives	63-91-2	1	-	-	-	1.66099e+08	1.31778e+08	1.81307e+08	1.47818e+08	1.92963e+08	1.85785e+08	2.00736e+08	1.44971e+08	1.59936e+08	1.84361e+08	1.80441e+08	1.97588e+08	1.74334e+08	1.75353e+08	1.9526e+08	C00079	ko00360,ko00400,ko00460,ko00470,ko00940,ko00960,ko00966,ko00970,ko00999,ko01100,ko01110,ko01210,ko01230,ko02010	C00079	-
pme1474	UPLC-MS/MS	298.1	136.06	-	-	297.09	C11H15N5O3S	[M+H]+	5'-Deoxy-5'-(methylthio)adenosine	Nucleotides and derivatives	Nucleotides and derivatives	2457-80-9	1	-	-	-	3.18939e+07	20912490	3.30502e+07	24897.5	6463.9	35591.2	1292.78	1292.78	1292.78	1292.78	1292.78	1292.78	5.61291e+06	6.58228e+06	4.58957e+06	C00170	ko00270,ko00908,ko01100	C00170	-
Lmhp002031	UPLC-MS/MS	245.19	86.1	-	-	244.179	C12H24N2O3	[M+H]+	L-Leucyl-L-Leucine	Amino acids and derivatives	Amino acids and derivatives	3303-31-9	1	-	-	-	834237	514473	655471	5.92525e+06	1.69198e+06	4.44729e+06	7.24432e+06	7.01956e+06	7.17591e+06	2.32459e+06	5.44967e+06	5.22439e+06	4.58824e+06	4.39074e+06	3.11125e+06	-	-	-	-
Xmyp004945	UPLC-MS/MS	757.22	287.06	-	-	756.211	C33H40O20	[M+H]+	Kaempferol-3-O-(6''-Rhamnosyl-2''-Glucosyl)Glucoside (Camelliaside A)	Flavonoids	Flavonols	135095-52-2	1	-	-	-	4.39141e+06	3.46354e+06	3.4075e+06	3.69372e+06	2.27632e+06	2.98207e+06	5.30333e+06	2.99848e+06	3.07366e+06	3.20063e+06	3.0558e+06	2.60635e+06	4.35586e+06	3.56275e+06	4.3056e+06	-	-	CM00508	MetMap113
pme3732	UPLC-MS/MS	244.09	112.05	-	-	243.085	C9H13N3O5	[M+H]+	Cytidine	Nucleotides and derivatives	Nucleotides and derivatives	65-46-3	1	-	-	-	3.71086e+06	5.15605e+06	4.08348e+06	1.45639e+08	8.99598e+07	1.40302e+08	1.58882e+08	1.80201e+08	1.69679e+08	1.72685e+08	1.69457e+08	1.83049e+08	1.36445e+08	1.29851e+08	1.30857e+08	C00475	ko00240,ko01100,ko01232,ko02010	C00475	-
Hmhp001812	UPLC-MS/MS	282.12	136.06	-	-	281.112	C11H15N5O4	[M+H]+	2'-O-Methyladenosine	Nucleotides and derivatives	Nucleotides and derivatives	2140-79-6	1	-	-	-	549573	545879	615582	1.80068e+06	821092	2.05062e+06	2.03894e+06	2.24054e+06	2.31001e+06	3.11614e+06	2.83658e+06	2.39458e+06	1.52285e+06	1.60187e+06	1.54932e+06	-	-	-	-
Zbzp007397	UPLC-MS/MS	181.12	135.12	-	-	180.115	C11H16O2	[M+H]+	5,6,7,7a-tetrahydro-4,4,7a-trimethyl-2(4H)-benzofuranone	Others	Others	15356-74-8	1	-	-	-	3.15253e+06	2.8552e+06	2.85463e+06	2.76577e+06	1.22913e+06	2.90157e+06	2.92383e+06	2.90658e+06	2.92041e+06	2.74722e+06	2.71538e+06	2.63754e+06	2.65545e+06	2.54178e+06	2.65857e+06	-	-	-	-
pme1178	UPLC-MS/MS	284.1	152.06	-	-	283.092	C10H13N5O5	[M+H]+	Guanosine	Nucleotides and derivatives	Nucleotides and derivatives	118-00-3	1	-	-	-	716080	575841	590029	1.18374e+07	7.18454e+06	1.25491e+07	1.83974e+07	1.6959e+07	1.69518e+07	2.08341e+07	2.01077e+07	2.02933e+07	1.22442e+07	9.82617e+06	1.18985e+07	C00387	ko00230,ko01100,ko01232,ko02010	C00387	-
mws1660	UPLC-MS/MS	565.16	529.13	-	-	564.148	C26H28O14	[M+H]+	Schaftoside	Flavonoids	Flavones	51938-32-0	1	-	-	-	77408.8	68337.3	86962.3	33553.9	26163.1	95468.5	47772.7	65799.8	84581.7	45822.3	69381.3	79771.9	76139.9	73759.1	56728.9	C10181	-	C10181	-
MWSmce056	UPLC-MS/MS	205.09	146.06	-	-	204.09	C11H12N2O2	[M+H]+	DL-Tryptophan	Amino acids and derivatives	Amino acids and derivatives	54-12-6	1	-	-	-	3.38228e+06	3.0331e+06	2.66549e+06	2.71844e+06	1.09931e+06	2.51613e+06	1.91489e+06	1.91222e+06	2.01546e+06	1.74831e+06	1.47573e+06	1.81005e+06	2.55203e+06	2.44e+06	2.05438e+06	-	-	-	-
mws0260	UPLC-MS/MS	175.12	116.07	-	-	174.112	C6H14N4O2	[M+H]+	L-Arginine	Amino acids and derivatives	Amino acids and derivatives	74-79-3	1	-	-	-	1.44029e+07	1.05315e+07	3.57705e+06	3.72953e+06	9.4588e+06	3.80318e+06	2.25289e+06	566727	2.59052e+06	1.3552e+07	1.36272e+07	1.38558e+07	2.1487e+06	2.81852e+06	4.17937e+06	C00062	ko00220,ko00261,ko00330,ko00470,ko00970,ko01100,ko01110,ko01230,ko02010	C00062	-
Wcjp002598	UPLC-MS/MS	146.06	91.05	-	-	145.053	C9H7NO	[M+H]+	8-hydroxyquinoline	Alkaloids	Quinoline alkaloids	148-24-3	1	-	-	-	557820	585758	582231	553497	303270	531047	469295	423698	487560	459968	501822	423740	434147	446904	503515	C19434	-	C19434	-
Zmqp003920	UPLC-MS/MS	318.18	188.07	-	-	317.174	C17H23N3O3	[M+H]+	Ile-Trp	Amino acids and derivatives	Amino acids and derivatives	13589-06-5	1	-	-	-	140612	117839	130394	568573	280000	328471	417427	388647	344771	482518	621351	560799	408671	408454	355282	-	-	-	-
mws2218	UPLC-MS/MS	195.09	83.06	-	-	194.08	C8H10N4O2	[M+H]+	Caffeine	Alkaloids	Alkaloids	58-08-2	1	-	-	-	9.32692e+06	9.78958e+06	1.03681e+07	8.94968e+06	7.25747e+06	1.05575e+07	9.15433e+06	8.81575e+06	9.72217e+06	9.93544e+06	9.13675e+06	9.58525e+06	9.9436e+06	9.13272e+06	8.89895e+06	C07481	ko00232,ko01100,ko01110	C07481	-
Wccp002543	UPLC-MS/MS	295.13	120.08	-	-	294.122	C14H18N2O5	[M+H]+	γ-Glutamylphenylalanine	Amino acids and derivatives	Amino acids and derivatives	7432-24-8	1	-	-	-	4.2561e+06	3.85087e+06	4.09599e+06	4.68975e+06	1.27811e+06	4.52788e+06	5.49433e+06	5.76689e+06	5.61815e+06	4.64129e+06	5.1158e+06	5.04896e+06	3.932e+06	4.08369e+06	3.73459e+06	-	-	-	-
Lcyp000676	UPLC-MS/MS	355.1	163.04	-	-	354.095	C16H18O9	[M+H]+	Isoscopoletin-β-D-glucoside	Lignans and Coumarins	Coumarins	20186-29-2	1	-	-	-	3.82834e+07	3.99307e+07	3.34512e+07	3.71173e+07	2.22025e+07	4.22174e+07	2.41103e+07	2.94864e+07	2.48076e+07	1.81456e+07	2.20832e+07	2.08068e+07	2.92353e+07	2.93281e+07	3.39793e+07	-	-	-	-
Wcdp006912	UPLC-MS/MS	274.28	88.08	-	-	273.267	C16H35NO2	[M+H]+	Lauryldiethanolamine	Others	Others	1541-67-9	1	-	-	-	1.99172e+07	1.49675e+07	8.97143e+06	8.62391e+06	1.83781e+07	8.06777e+06	1.31127e+07	2.32839e+07	1.70278e+07	1.03851e+07	7.40873e+06	2.15553e+07	6.29544e+06	6.2348e+06	6.80703e+06	-	-	-	-
pmp000413	UPLC-MS/MS	433.11	283.06	-	-	432.106	C21H20O10	[M+H]+	Genistein-8-C-glucoside	Flavonoids	Isoflavones	66026-80-0	2	-	-	-	2.07318e+07	1.99017e+07	1.9538e+07	1.17274e+07	4.30941e+06	1.19228e+07	1.13188e+07	1.13613e+07	1.17434e+07	1.03974e+07	1.14473e+07	1.214e+07	1.67655e+07	1.80355e+07	1.67197e+07	C10420	-	C10420	-
Lmxp000429	UPLC-MS/MS	198.12	95.06	-	-	197.116	C9H15N3O2	[M+H]+	Hercynine	Alkaloids	Alkaloids	534-30-5	1	-	-	-	1.33139e+07	1.44884e+07	1.32758e+07	1.44099e+07	306649	1.47398e+07	1.27255e+07	1.45818e+07	1.3475e+07	1.34729e+07	1.42024e+07	1.58771e+07	1.28417e+07	1.3445e+07	1.41094e+07	-	-	-	-
mws1401	UPLC-MS/MS	175.11	84.04	-	-	174.1	C7H14N2O3	[M+H]+	L-Theanine	Amino acids and derivatives	Amino acids and derivatives	3081-61-6	1	-	-	-	6.87711e+06	6.613e+06	4.91302e+06	5.06786e+06	4.52523e+06	5.24317e+06	5.40347e+06	5.77159e+06	5.31233e+06	5.09509e+06	4.73607e+06	5.46957e+06	5.43929e+06	4.64215e+06	4.40546e+06	C01047	-	C01047	-
MWStz070	UPLC-MS/MS	182.08	91.05	-	-	181.074	C9H11NO3	[M+H]+	N-(2-Hydroxy-4-methoxyphenyl)acetamide	Alkaloids	Phenolamine	58469-06-0	1	-	-	-	4.03512e+07	3.67288e+07	3.27275e+07	3.40802e+07	2.22896e+07	3.1941e+07	2.88341e+07	3.35982e+07	3.06817e+07	2.916e+07	3.0358e+07	3.33833e+07	3.13683e+07	2.78434e+07	2.72517e+07	-	-	-	-
Wcdp004275	UPLC-MS/MS	230.25	57.07	-	-	229.241	C14H31NO	[M+H]+	Lauramine oxide	Others	Others	1643-20-5	1	-	-	-	825007	773146	545929	339089	782305	469332	946128	1.14276e+06	1.08089e+06	778411	561154	927506	332856	318571	339377	-	-	-	-
MWSHY0098	UPLC-MS/MS	307.08	139.04	-	-	306.074	C15H14O7	[M+H]+	Epigallocatechin	Flavonoids	Flavanols	970-74-1	1	-	-	-	1.05503e+08	1.20072e+08	1.22751e+08	648243	178200	174007	300572	75651.6	50654.8	121595	218073	134176	4.61986e+07	5.77387e+07	6.6634e+07	C12136	ko00941,ko01110	C12136	-
Wcfp007836	UPLC-MS/MS	302.3	88.08	-	-	301.298	C18H39NO2	[M+H]+	Tetradecyldiethanolamine	Alkaloids	Alkaloids	18924-66-8	1	-	-	-	1.56916e+06	1.07287e+06	648472	866437	1.59121e+06	756935	1.27087e+06	2.04029e+06	1.59491e+06	825755	740816	1.79865e+06	622067	586207	624275	-	-	-	-
mws0120	UPLC-MS/MS	258.11	104.11	-	-	257.103	C8H20NO6P	[M+H]+	Choline Alfoscerate	Lipids	PC	28319-77-9	1	-	-	-	611925	726328	858525	1.3931e+06	1.90602e+06	1.28032e+06	1.58246e+06	1.67601e+06	1.66881e+06	2.82355e+06	2.59709e+06	2.45033e+06	1.47024e+06	1.47897e+06	1.40578e+06	C00670	ko00564,ko00565	C00670	-
mws0049	UPLC-MS/MS	307.08	139.04	-	-	306.074	C15H14O7	[M+H]+	Gallocatechin	Flavonoids	Flavanols	970-73-0	1	-	-	-	5.64581e+06	5.24468e+06	4.7752e+06	10198.1	15892	18047.8	1309.59	1309.59	1309.59	1309.59	1309.59	6547.96	1.96287e+06	2.52106e+06	2.13302e+06	C12127	ko00941,ko01110	C12127	-
Cmyp007180	UPLC-MS/MS	181.12	107.09	-	-	180.115	C11H16O2	[M+H]+	Dihydroactinidiolide	Others	Lactones	17092-92-1	1	-	-	-	4.80838e+06	4.5891e+06	4.65185e+06	4.47739e+06	1.91626e+06	4.64726e+06	4.58567e+06	4.68964e+06	4.67105e+06	4.59262e+06	4.49157e+06	4.52811e+06	4.32622e+06	4.10389e+06	4.41794e+06	-	-	-	-
pme3337	UPLC-MS/MS	384.12	252.07	-	-	383.108	C14H17N5O8	[M+H]+	Succinyladenosine	Nucleotides and derivatives	Nucleotides and derivatives	4542-23-8	1	-	-	-	482888	468016	406780	913278	489822	866400	1.27194e+06	896656	846794	1.20001e+06	812931	962145	687290	831358	734172	-	-	-	-
mws0256	UPLC-MS/MS	118.09	72.08	-	-	117.079	C5H11NO2	[M+H]+	L-Valine	Amino acids and derivatives	Amino acids and derivatives	72-18-4	1	-	-	-	5.65949e+07	6.57451e+07	5.64185e+07	6.08606e+07	5.38744e+07	6.27439e+07	5.97448e+07	6.47612e+07	5.91986e+07	5.71146e+07	5.79137e+07	6.19482e+07	5.73415e+07	5.20181e+07	5.32794e+07	C00183	ko00280,ko00290,ko00460,ko00770,ko00966,ko00970,ko01100,ko01110,ko01210,ko01230,ko01240,ko02010	C00183	-
Lmsp004450	UPLC-MS/MS	359.15	131.05	-	-	358.142	C20H22O6	[M+H]+	Dehydrodiconiferyl alcohol	Lignans and Coumarins	Lignans	4263-87-0	1	-	-	-	289265	295214	344731	404507	144665	259892	427987	403169	501425	421519	398770	376617	218576	333034	252554	-	-	-	-
pmb0374	UPLC-MS/MS	136.06	119.04	-	-	135.054	C5H5N5	[M+H]+	2-Aminopurine	Nucleotides and derivatives	Nucleotides and derivatives	452-06-2	1	-	-	-	30628.9	30628.9	153145	3.74913e+06	1.9796e+06	3.86864e+06	4.73465e+06	3.89288e+06	4.49526e+06	2.42132e+06	4.06434e+06	3.75023e+06	3.7707e+06	3.59355e+06	2.19957e+06	-	-	-	-
pmp001198	UPLC-MS/MS	132.1	57.03	-	-	131.095	C6H13NO2	[M+H]+	6-Deoxyfagomine	Alkaloids	Piperidine alkaloids	197449-09-5	1	-	-	-	6.4219e+06	5.87935e+06	5.53942e+06	5.18301e+06	2.52105e+06	5.04458e+06	4.80994e+06	4.83373e+06	5.1571e+06	4.8058e+06	4.51021e+06	4.90997e+06	4.54987e+06	3.50375e+06	3.7414e+06	-	-	-	-
mws1292	UPLC-MS/MS	565.16	409.09	-	-	564.148	C26H28O14	[M+H]+	Isoschaftoside	Flavonoids	Flavones	52012-29-0	1	-	-	-	2.38897e+07	1.89551e+07	2.68875e+07	2.07894e+07	1.29638e+07	2.48715e+07	2.17152e+07	1.59779e+07	2.5675e+07	2.09412e+07	2.29885e+07	2.17308e+07	1.93779e+07	1.5902e+07	2.28073e+07	-	-	-	-
Zbqp003189	UPLC-MS/MS	217.15	144.08	-	-	216.147	C10H20N2O3	[M+H]+	Val-Val	Amino acids and derivatives	Amino acids and derivatives	3918-94-3	1	-	-	-	201831	202777	218717	320174	162957	351756	365262	357379	400176	503209	497225	491533	321019	296295	315206	-	-	-	-
MWS1777	UPLC-MS/MS	128.03	93.06	-	-	127.019	C6H6ClN	[M+H]+	3-Chloroaniline	Alkaloids	Alkaloids	108-42-9	1	-	-	-	4.46281e+06	4.19971e+06	4.5153e+06	3.2387e+06	4.0347e+06	3.3823e+06	3.17004e+06	3.42861e+06	3.25246e+06	3.54813e+06	3.29519e+06	3.68294e+06	3.0937e+06	3.11524e+06	3.31717e+06	-	-	-	-
pme3227	UPLC-MS/MS	579.17	433.11	-	-	578.164	C27H30O14	[M+H]+	Vitexin-2''-O-rhamnoside	Flavonoids	Flavones	64820-99-1	1	-	-	-	2.83096e+07	2.99151e+07	2.34946e+07	2.83094e+07	1.48548e+07	3.27051e+07	2.50934e+07	3.23513e+07	3.01516e+07	2.52649e+07	2.4688e+07	2.95737e+07	2.09354e+07	2.01005e+07	2.25834e+07	C12628	ko00944	C12628	MetMap104
Lcsp003135	UPLC-MS/MS	344.25	185.16	-	-	343.247	C17H33N3O4	[M+H]+	Leu-Val-Leu	Amino acids and derivatives	Amino acids and derivatives	58337-01-2	1	-	-	-	185021	170792	135556	1.04376e+06	393262	1.10353e+06	970413	1.11241e+06	981770	903980	836188	728230	665021	700834	777681	-	-	-	-
Zbqp002380	UPLC-MS/MS	295.16	136.08	-	-	294.158	C15H22N2O4	[M+H]+	Tyrosylleucine	Amino acids and derivatives	Amino acids and derivatives	17355-10-1	1	-	-	-	94045.7	86730.1	88820.7	970609	403011	902701	1.38672e+06	1.0639e+06	1.0636e+06	1.3018e+06	1.01552e+06	1.46928e+06	741752	686432	503505	-	-	-	-
Zasp102439	UPLC-MS/MS	118.06	91.05	-	-	117.058	C8H7N	[M+H]+	m-Aminophenylacetylene	Alkaloids	Alkaloids	54060-30-9	1	-	-	-	333847	323001	323115	301816	218109	363709	296513	320143	316780	275988	275985	247640	295955	279449	296001	-	-	-	-
Zmjp000966	UPLC-MS/MS	268.11	136.06	-	-	267.097	C10H13N5O4	[M+H]+	Vidarabine	Nucleotides and derivatives	Nucleotides and derivatives	5536-17-4	1	-	-	-	1.99793e+06	1.55076e+06	1.6793e+06	1.88235e+07	9.84756e+06	1.72866e+07	1.9812e+07	1.95528e+07	2.1422e+07	1.76023e+07	1.66823e+07	1.69924e+07	1.38089e+07	1.6014e+07	1.16059e+07	-	-	-	-
pme0264	UPLC-MS/MS	243.1	127.05	-	-	242.09	C10H14N2O5	[M+H]+	Thymidine	Nucleotides and derivatives	Nucleotides and derivatives	50-89-5	1	-	-	-	531726	512385	498969	1.1775e+06	678122	1.0995e+06	1.96314e+06	1.69238e+06	1.92998e+06	2.32086e+06	2.64266e+06	2.50802e+06	1.33295e+06	1.24473e+06	1.25453e+06	C00214	ko00240,ko01100,ko01232	C00214	-
pme2801	UPLC-MS/MS	167.06	150.03	-	-	166.049	C6H6N4O2	[M+H]+	7-Methylxanthine	Nucleotides and derivatives	Nucleotides and derivatives	552-62-5	1	-	-	-	1.34293e+06	1.1499e+06	1.17554e+06	949150	525659	1.02047e+06	1.20555e+06	1.05011e+06	955252	1.16016e+06	1.10467e+06	1.12335e+06	1.00221e+06	942158	1.10512e+06	C16353	ko00232,ko01100,ko01110	C16353	-
ML10181668	UPLC-MS/MS	130.09	84.08	-	-	129.079	C6H11NO2	[M+H]+	Cycloleucine	Amino acids and derivatives	Amino acids and derivatives	52-52-8	1	-	-	-	2.78387e+07	2.67812e+07	2.54572e+07	2.66131e+07	3.07514e+07	2.72649e+07	2.75067e+07	2.74399e+07	2.6976e+07	2.70114e+07	2.76508e+07	2.82991e+07	2.31892e+07	2.20921e+07	2.29253e+07	C03969	-	C03969	-
Lmqp000329	UPLC-MS/MS	296.07	104.11	-	-	295.057	C8H14N3O7P	[M+H]+	5-Aminoimidazole ribonucleotide	Nucleotides and derivatives	Nucleotides and derivatives	25635-88-5	1	-	-	-	2.43688e+06	1.71002e+06	2.17187e+06	2.41107e+06	1.00754e+06	2.08708e+06	2.19545e+06	2.1888e+06	1.9996e+06	2.41176e+06	2.81784e+06	2.61328e+06	2.13114e+06	1.92955e+06	1.93074e+06	-	-	-	-
MWSHY0008	UPLC-MS/MS	433.11	313.07	-	-	432.106	C21H20O10	[M+H]+	Apigenin-6-C-glucoside (Isovitexin)	Flavonoids	Flavones	38953-85-4	1	-	-	-	2.00513e+07	1.61032e+07	1.38919e+07	8.99074e+06	5.01057e+06	1.11276e+07	6.64761e+06	1.04409e+07	1.18615e+07	8.50676e+06	8.35596e+06	9.9167e+06	1.72852e+07	1.40232e+07	1.39057e+07	C01714	ko00944	C01714	-
mws1337	UPLC-MS/MS	220.12	90.05	-	-	219.111	C9H17NO5	[M+H]+	D-Pantothenic Acid	Others	Vitamin	79-83-4	1	-	-	-	5.70887e+06	3.88331e+06	5.05854e+06	5.21227e+06	2.18396e+06	5.6725e+06	5.18909e+06	4.73668e+06	5.30371e+06	5.91306e+06	5.87043e+06	5.27482e+06	4.39291e+06	5.37731e+06	4.50979e+06	C00864	ko00410,ko00770,ko01100,ko01110,ko01240	C00864	-
pmb0998	UPLC-MS/MS	364.07	152.06	-	-	363.058	C10H14N5O8P	[M+H]+	Guanosine 5'-monophosphate	Nucleotides and derivatives	Nucleotides and derivatives	85-32-5	1	-	-	-	299849	380792	217693	3.87957e+06	5.35193e+06	3.535e+06	1.79728e+06	1.74626e+06	1.41009e+06	596218	571982	630948	1.42461e+06	1.00793e+06	925682	C00144	ko00230,ko01100,ko01232	C00144	-
pme3184	UPLC-MS/MS	332.08	136.06	-	-	331.068	C10H14N5O6P	[M+H]+	2'-Deoxyadenosine-5'-monophosphate	Nucleotides and derivatives	Nucleotides and derivatives	653-63-4	1	-	-	-	222467	165252	136703	2.9176e+06	2.03965e+06	2.82619e+06	1.16406e+06	1.29081e+06	1.20359e+06	530889	532242	688818	1.23003e+06	777086	906821	C00360	ko00230,ko01100,ko01232	C00360	-
mws0255	UPLC-MS/MS	112.05	95.02	-	-	111.043	C4H5N3O	[M+H]+	Cytosine	Nucleotides and derivatives	Nucleotides and derivatives	71-30-7	1	-	-	-	1.05885e+06	1.11448e+06	1.00788e+06	1.53604e+07	253093	1.53433e+07	1.97836e+07	2.29217e+07	2.07828e+07	2.23218e+07	2.34625e+07	2.38152e+07	1.60816e+07	1.45425e+07	1.41809e+07	C00380	ko00240,ko01100,ko01232	C00380	-
pme0014	UPLC-MS/MS	148.06	84.04	-	-	147.053	C5H9NO4	[M+H]+	L-Glutamic acid	Amino acids and derivatives	Amino acids and derivatives	56-86-0	1	-	-	-	1.42749e+07	1.8204e+07	2.09481e+07	2.28873e+07	3.49078e+07	2.2345e+07	2.08499e+07	2.11824e+07	2.11062e+07	2.27052e+07	2.12355e+07	2.16954e+07	1.73631e+07	2.02608e+07	1.79669e+07	C00025	ko00220,ko00250,ko00330,ko00340,ko00430,ko00470,ko00480,ko00630,ko00650,ko00660,ko00860,ko00910,ko00970,ko01100,ko01110,ko01200,ko01210,ko01230,ko01240,ko02010	C00025	-
mws1075	UPLC-MS/MS	177.05	121.06	-	-	176.047	C10H8O3	[M+H]+	7-Methoxycoumarin	Lignans and Coumarins	Coumarins	531-59-9	1	-	-	-	711404	711950	685927	599324	243893	516341	594147	546725	536145	519348	557513	518274	434268	486128	483342	C09268	-	C09268	-
Lmcp001538	UPLC-MS/MS	181.07	138.07	-	-	180.065	C7H8N4O2	[M+H]+	Theobromine	Alkaloids	Alkaloids	83-67-0	1	-	-	-	1.40646e+06	1.14307e+06	1.25317e+06	1.20615e+06	935057	1.35801e+06	1.38228e+06	1.2488e+06	1.32136e+06	1.39164e+06	1.48083e+06	1.25541e+06	1.39528e+06	1.42079e+06	1.06275e+06	C07480	ko00232,ko01100,ko01110	C07480	-
pme1184	UPLC-MS/MS	268.1	152.06	-	-	267.097	C10H13N5O4	[M+H]+	2'-Deoxyguanosine	Nucleotides and derivatives	Nucleotides and derivatives	961-07-9	1	-	-	-	500869	335170	392894	1.26393e+07	6.95766e+06	1.30761e+07	1.48065e+07	1.60051e+07	1.38941e+07	1.45757e+07	1.45754e+07	1.49518e+07	9.7104e+06	1.00205e+07	8.49315e+06	C00330	ko00230,ko01100,ko01232,ko02010	C00330	-
MWS201465	UPLC-MS/MS	295.13	120.08	-	-	294.122	C14H18N2O5	[M+H]+	Glu-Phe	Amino acids and derivatives	Amino acids and derivatives	20556-22-3	1	-	-	-	5.47586e+06	4.70041e+06	4.7353e+06	4.38707e+06	1.78995e+06	4.2323e+06	5.47107e+06	5.31079e+06	5.38627e+06	5.46224e+06	5.32643e+06	5.38072e+06	3.72013e+06	3.94379e+06	3.37021e+06	-	-	-	-
MWS201442	UPLC-MS/MS	267.13	120.08	-	-	266.127	C13H18N2O4	[M+H]+	Phe-Thr	Amino acids and derivatives	Amino acids and derivatives	51352-44-4	1	-	-	-	87734.7	86489.1	66940.4	718276	282413	734860	800412	698551	831164	877316	683602	819327	451596	517790	455473	-	-	-	-
Zmyp000878	UPLC-MS/MS	284.1	152.06	-	-	283.092	C10H13N5O5	[M+H]+	Crotonoside; 2-Hydroxyadenosine	Nucleotides and derivatives	Nucleotides and derivatives	1818-71-9	1	-	-	-	618483	436632	325737	1.30319e+07	5.51211e+06	1.05042e+07	1.25379e+07	1.75633e+07	1.68018e+07	1.33346e+07	1.61523e+07	1.684e+07	1.30192e+07	8.07293e+06	5.67673e+06	C08432	-	C08432	-
pmb0876	UPLC-MS/MS	454.29	313.27	-	-	453.286	C21H44NO7P	[M+H]+	LysoPE 16:0	Lipids	LPE	53862-35-4	1	-	-	-	693764	651234	755586	1.27236e+06	319984	1.44308e+06	422772	419508	380295	54278.6	45071.2	51221.6	241571	216563	235462	-	-	-	-
Lmpp003268	UPLC-MS/MS	757.22	287.06	-	-	756.211	C33H40O20	[M+H]+	Kaempferol-3-O-rutinoside-7-O-glucoside	Flavonoids	Flavonols	34336-18-0	1	-	-	-	4.77672e+06	3.5327e+06	4.23985e+06	3.75299e+06	2.50706e+06	3.61626e+06	4.05841e+06	3.23197e+06	3.26978e+06	3.04382e+06	2.88372e+06	3.48039e+06	4.28275e+06	4.22198e+06	4.01244e+06	-	-	CM00507	MetMap113,MetMap114
Zazp002547	UPLC-MS/MS	205.1	146.06	-	-	204.09	C11H12N2O2	[M+H]+	cyclo-(Gly-Phe)	Amino acids and derivatives	Amino acids and derivatives	10125-07-2	1	-	-	-	2.95835e+06	2.76891e+06	2.48526e+06	2.4061e+06	1.31377e+06	2.67423e+06	2.29104e+06	1.76379e+06	2.08002e+06	1.89999e+06	1.70821e+06	1.69641e+06	2.78816e+06	1.61777e+06	2.19878e+06	-	-	-	-
MWS4354	UPLC-MS/MS	282.12	150.08	-	-	281.112	C11H15N5O4	[M+H]+	N6-methyladenosine	Nucleotides and derivatives	Nucleotides and derivatives	1867-73-8	1	-	-	-	409611	648204	436236	1.99557e+06	818858	1.89339e+06	3.04995e+06	2.69021e+06	3.55805e+06	4.29621e+06	2.72993e+06	3.16928e+06	1.94706e+06	2.13836e+06	1.50136e+06	-	-	-	-
MWStz091	UPLC-MS/MS	169.1	70.07	-	-	168.09	C8H12N2O2	[M+H]+	Cyclo(L-Ala-L-Pro)	Amino acids and derivatives	Amino acids and derivatives	36357-32-1	1	-	-	-	534797	456916	478090	679473	353896	764726	757674	808727	813894	780733	671157	754197	616517	538619	582942	-	-	-	-
pmb1912	UPLC-MS/MS	474.17	327.12	-	-	473.166	C20H23N7O7	[M+H]+	10-Formyltetrahydrofolic Acid	Alkaloids	Alkaloids	2800-34-2	1	-	-	-	240651	373346	357387	301988	199606	430089	367629	346013	546888	493964	347242	426928	389218	328752	280621	C00234	ko00670,ko00970,ko01100,ko01200,ko01240	C00234	-
pmb0855	UPLC-MS/MS	496.34	184.07	-	-	495.332	C24H50NO7P	[M+H]+	LysoPC 16:0	Lipids	LPC	17364-16-8	1	-	-	-	3.0962e+06	3.19586e+06	3.44365e+06	3.63606e+06	878325	3.75073e+06	732115	774296	701049	107278	105285	101897	521883	516328	500478	-	-	-	-
MWSslk106	UPLC-MS/MS	122.1	105.07	-	-	121.089	C8H11N	[M+H]+	2-Phenylethylamine	Alkaloids	Benzylphenylethylamine alkaloids	156-28-5	1	-	-	-	342108	259362	248364	5.37827e+06	1.75193e+06	5.61188e+06	5.89202e+06	4.63016e+06	6.79757e+06	8.06311e+06	7.28254e+06	5.29032e+06	3.14076e+06	4.22696e+06	3.18479e+06	C05332	ko00360,ko01100	C05332	-
Wcfp002357	UPLC-MS/MS	413.14	162.04	-	-	412.134	C15H20N6O8	[M+H]+	N6-Threonylcarbamoyladenosine	Nucleotides and derivatives	Nucleotides and derivatives	24719-82-2	1	-	-	-	194912	295353	287751	203383	197922	205503	329466	345025	317750	308183	381027	352500	192011	283615	352840	-	-	-	-
Wbsp004755	UPLC-MS/MS	179.07	119.05	-	-	178.063	C10H10O3	[M+H]+	Methyl Hydroxycinnamate	Phenolic acids	Phenolic acids	80540-55-2	1	-	-	-	39872.1	34990.1	83881.4	325817	243031	334751	391262	396875	265952	469126	429062	349367	409785	162954	383252	-	-	-	-
Zbsp003798	UPLC-MS/MS	595.16	313.07	-	-	594.159	C27H30O15	[M+H]+	Vitexin-2''-O-glucoside	Flavonoids	Flavones	61360-94-9	1	-	-	-	1.12372e+07	1.28288e+07	1.06781e+07	1.18757e+07	4.51169e+06	1.11209e+07	1.50245e+07	1.01685e+07	1.09165e+07	1.33607e+07	1.57416e+07	1.12061e+07	1.22826e+07	1.19201e+07	8.88052e+06	C04024	ko00944	C04024	MetMap104
Lmhp002764	UPLC-MS/MS	211.13	70.07	-	-	210.137	C11H18N2O2	[M+H]+	Cyclo(Pro-Leu)	Amino acids and derivatives	Amino acids and derivatives	5654-86-4	1	-	-	-	472052	296901	452178	1.45598e+06	743683	1.43237e+06	1.45759e+06	763039	970365	1.3516e+06	270263	860489	880157	641017	1.01606e+06	-	-	-	-
mws0736	UPLC-MS/MS	189.12	86.1	-	-	188.116	C8H16N2O3	[M+H]+	N-Glycyl-L-leucine	Amino acids and derivatives	Amino acids and derivatives	869-19-2	1	-	-	-	518457	500338	413425	1.67471e+06	838394	1.65566e+06	1.86801e+06	1.33018e+06	2.03887e+06	1.66567e+06	2.12168e+06	1.95177e+06	1.30792e+06	1.12607e+06	1.00773e+06	C02155	-	C02155	-
Lmhp003958	UPLC-MS/MS	211.14	70.06	-	-	210.137	C11H18N2O2	[M+H]+	Deoxymutaaspergillic acid	Alkaloids	Alkaloids	17004-73-8	2	-	-	-	337836	455017	408167	1.34553e+06	769727	1.3856e+06	1.70847e+06	1.2907e+06	947285	1.51096e+06	1.39551e+06	903677	964961	1.08451e+06	391977	-	-	-	-
MWS201381	UPLC-MS/MS	292.13	188.07	-	-	291.122	C14H17N3O4	[M+H]+	Ser-Trp	Amino acids and derivatives	Amino acids and derivatives	94421-70-2	1	-	-	-	31445.9	28722.2	40867.2	90045.5	45875.3	76273.5	86779.4	100349	93262.7	104108	89647.1	81542.1	64157.8	70004.8	57039.9	-	-	-	-
pme0026	UPLC-MS/MS	147.11	84.08	-	-	146.106	C6H14N2O2	[M+H]+	L-Lysine	Amino acids and derivatives	Amino acids and derivatives	56-87-1	1	-	-	-	1.04985e+07	1.2046e+07	1.32701e+07	1.44824e+07	2.92361e+07	1.40357e+07	1.28107e+07	1.44128e+07	1.46572e+07	1.28493e+07	1.2359e+07	1.3612e+07	3.4192e+07	3.70561e+07	3.50694e+07	C00047	ko00300,ko00310,ko00470,ko00780,ko00960,ko00970,ko01100,ko01110,ko01210,ko01230,ko02010	C00047	-
Lhqp101805	UPLC-MS/MS	325.09	163.04	-	-	324.084	C15H16O8	[M+H]+	Skimmin (7-Hydroxycoumarin-7-O-glucoside)	Lignans and Coumarins	Coumarins	93-39-0	1	-	-	-	686935	736710	589111	11348.8	72496.9	109122	2269.76	2269.76	2269.76	2269.76	2269.76	2269.76	230347	268807	246395	-	-	-	-
Lmhp001670	UPLC-MS/MS	231.17	72.08	-	-	230.163	C11H22N2O3	[M+H]+	L-Valyl-L-Leucine	Amino acids and derivatives	Amino acids and derivatives	3989-97-7	1	-	-	-	253852	241997	226073	2.65028e+06	817358	1.99322e+06	2.8236e+06	3.19771e+06	3.61042e+06	3.20814e+06	3.6812e+06	2.47367e+06	1.27355e+06	1.7631e+06	1.15626e+06	-	-	-	-
pmp000589	UPLC-MS/MS	551.1	303.05	-	-	550.096	C24H22O15	[M+H]+	Quercetin-7-O-(6''-malonyl)glucoside	Flavonoids	Flavonols	98767-37-4	1	-	-	-	398799	526854	459148	332079	162809	441617	190591	323151	247272	237686	211489	214217	500150	412862	484700	-	-	CM00583	MetMap116
Yalp000545	UPLC-MS/MS	130.09	84.08	-	-	129.079	C6H11NO2	[M+H]+	N-Methyl-L-proline	Amino acids and derivatives	Amino acids and derivatives	475-11-6	1	-	-	-	3.15519e+07	3.06773e+07	9.98447e+06	6.20476e+06	3.626e+07	2.85755e+07	2.90517e+07	3.04323e+07	8.60844e+06	8.17247e+06	2.99092e+07	3.26501e+07	9.47417e+06	3.2254e+06	7.00097e+06	C22223	-	C22223	-
MWSmce314	UPLC-MS/MS	134.06	106.07	-	-	133.053	C8H7NO	[M+H]+	Oxindole	Alkaloids	Plumerane	59-48-3	1	-	-	-	350972	348843	284595	295564	161110	309833	271086	268473	298190	286650	226057	243557	254376	294466	277536	C12312	ko00999,ko01100,ko01110	C12312	-
Lmdp003146	UPLC-MS/MS	167.11	93.07	-	-	166.099	C10H14O2	[M+H]+	Rhododendrol	Phenolic acids	Phenolic acids	501-96-2	1	-	-	-	164370	356323	201459	342235	180979	155987	197473	435616	235661	390200	194271	141445	173813	224342	161785	-	-	-	-
Lmxp000939	UPLC-MS/MS	136.06	119.04	-	-	135.054	C5H5N5	[M+H]+	Zarzissine	Alkaloids	Alkaloids	160568-14-9	1	-	-	-	2.1297e+07	2.27894e+07	2.06396e+07	1.07224e+07	5.43368e+06	1.06107e+07	9.13845e+06	8.58855e+06	9.66767e+06	9.16434e+06	8.74498e+06	8.79999e+06	1.1801e+07	1.21453e+07	1.2633e+07	-	-	-	-
Wbjp001317	UPLC-MS/MS	203.08	130.07	-	-	202.074	C11H10N2O2	[M+H]+	vasicinone	Alkaloids	Alkaloids	486-64-6	1	-	-	-	783923	494596	958342	821702	383120	834257	744080	781149	743059	806404	756760	687368	742018	636009	613155	-	-	-	-
Zmzp000145	UPLC-MS/MS	189.16	84.08	-	-	188.153	C9H20N2O2	[M+H]+	Trimethyllysine	Amino acids and derivatives	Amino acids and derivatives	23284-33-5	1	-	-	-	2.32141e+06	2.42323e+06	2.24957e+06	2.57584e+06	1.88702e+06	2.45503e+06	2.46633e+06	2.35608e+06	2.27628e+06	2.29654e+06	2.48873e+06	2.37084e+06	2.35935e+06	2.43491e+06	2.55937e+06	C03793	ko00310,ko01100	C03793	-
MWSmce460	UPLC-MS/MS	100.08	56.05	-	-	99.0684	C5H9NO	[M+H]+	2-Piperidone	Alkaloids	Piperidine alkaloids	675-20-7	1	-	-	-	50358.5	55121.5	43932.4	54770.5	32039.3	75966.5	70870.1	94486.5	82150.4	82165.6	77733.7	82228.3	56329.7	55492.6	62879.8	-	-	-	-
MWS4525	UPLC-MS/MS	166.07	124.05	-	-	165.065	C6H7N5O	[M+H]+	6-O-methylguanine	Nucleotides and derivatives	Nucleotides and derivatives	20535-83-5	1	-	-	-	528634	356100	406191	322659	160925	354475	469800	568328	325915	361269	429023	260136	381313	305857	575053	-	-	-	-
Lmlp002990	UPLC-MS/MS	595.17	313.07	-	-	594.159	C27H30O15	[M+H]+	Isosaponarin(Isovitexin-4'-O-glucoside)	Flavonoids	Flavones	19416-87-6	1	-	-	-	1.12457e+07	1.19235e+07	1.4024e+07	1.33423e+07	5.93852e+06	1.32934e+07	1.30693e+07	1.13357e+07	1.06018e+07	1.01261e+07	1.25424e+07	1.31139e+07	1.33077e+07	1.08509e+07	1.23563e+07	-	-	CM00091	MetMap104
MWS201458	UPLC-MS/MS	279.17	120.09	-	-	278.163	C15H22N2O3	[M+H]+	Phe-Ile	Amino acids and derivatives	Amino acids and derivatives	22951-94-6	1	-	-	-	150802	154299	167373	2.09479e+06	1.05285e+06	2.74002e+06	2.24061e+06	1.98872e+06	2.36031e+06	2.01604e+06	1.70149e+06	2.62746e+06	2.22178e+06	1.59971e+06	2.00098e+06	-	-	-	-
Lhbp111734	UPLC-MS/MS	361.16	137.06	-	-	360.157	C20H24O6	[M+H]+	Isolariciresinol	Lignans and Coumarins	Lignans	548-29-8	1	-	-	-	220260	209408	249815	248341	172516	315614	223921	266524	315410	248380	309363	256193	148092	259072	182126	-	-	-	-
Zmdp002216	UPLC-MS/MS	261.14	86.1	-	-	260.137	C11H20N2O5	[M+H]+	L-γ-Glutamyl-L-leucine	Amino acids and derivatives	Amino acids and derivatives	2566-39-4	1	-	-	-	267735	248309	283452	1.1247e+06	543408	1.28315e+06	1.87983e+06	1.40988e+06	1.79503e+06	2.00922e+06	1.48285e+06	1.78934e+06	509539	913703	1.21007e+06	-	-	-	-
Xmbp001692	UPLC-MS/MS	171.03	81.03	-	-	170.022	C7H6O5	[M+H]+	2,4,6-Trihydroxybenzoic acid	Phenolic acids	Phenolic acids	83-30-7	1	-	-	-	1.48993e+07	6.10948e+06	1.09756e+07	6.71979e+06	6.05026e+06	8.20241e+06	3.50174e+06	3.83818e+06	4.0876e+06	4.07961e+06	3.99845e+06	5.62347e+06	7.31344e+06	6.9284e+06	4.89148e+06	-	-	-	-
mws0567	UPLC-MS/MS	146.09	87.04	-	-	145.085	C5H11N3O2	[M+H]+	4-Guanidinobutyric acid	Organic acids	Organic acids	463-00-3	1	-	-	-	2.50442e+06	2.92323e+06	3.10979e+06	3.88251e+06	1.8596e+06	4.02258e+06	3.64595e+06	4.08213e+06	3.60047e+06	3.53783e+06	3.74054e+06	4.11484e+06	3.39587e+06	3.53125e+06	3.68935e+06	C01035	ko00330,ko01100	C01035	-
Lmbp000668	UPLC-MS/MS	124.04	78.03	-	-	123.032	C6H5NO2	[M+H]+	Isonicotinic acid	Others	Vitamin	55-22-1	1	-	-	-	854572	773676	792457	2.10996e+06	1.51877e+06	2.38962e+06	3.01378e+06	3.36252e+06	3.28399e+06	3.99948e+06	3.86408e+06	4.27689e+06	2.07108e+06	2.14502e+06	2.06711e+06	C07446	-	C07446	-
Ladp002110	UPLC-MS/MS	206.04	160.04	-	-	205.037	C10H7NO4	[M+H]+	4-hydroxy-2-oxo-1,2-dihydroquinoline-3-carboxylic acid	Alkaloids	Quinoline alkaloids	73776-24-6	1	-	-	-	997243	1.0396e+06	873337	844634	393627	846859	862857	705115	858589	705614	748491	756082	813878	781797	847140	-	-	-	-
pme0274	UPLC-MS/MS	132.1	69.07	-	-	131.095	C6H13NO2	[M+H]+	6-Aminocaproic acid	Organic acids	Organic acids	60-32-2	1	-	-	-	4.6812e+07	4.39303e+07	4.22226e+07	4.03247e+07	2.25131e+07	4.02496e+07	3.75577e+07	3.99149e+07	3.94722e+07	3.77927e+07	3.51119e+07	3.8188e+07	3.5795e+07	3.14911e+07	3.43214e+07	C02378	ko01100	C02378	-
MWStz255	UPLC-MS/MS	245.13	120.08	-	-	244.121	C14H16N2O2	[M+H]+	Cyclo(Pro-Phe)	Amino acids and derivatives	Amino acids and derivatives	3705-26-8	1	-	-	-	189765	223904	180813	327645	201887	284058	295485	332546	314081	324787	306126	366380	226356	277808	240803	C11847	-	C11847	-
MWS201445	UPLC-MS/MS	215.14	116.07	-	-	214.132	C10H18N2O3	[M+H]+	Val-Pro	Amino acids and derivatives	Amino acids and derivatives	20488-27-1	1	-	-	-	257733	207456	137982	144805	131553	184058	294749	266331	242301	368202	240903	362573	162476	190245	195056	-	-	-	-
mws1422	UPLC-MS/MS	275.09	107.05	-	-	274.084	C15H14O5	[M+H]+	Epiafzelechin	Flavonoids	Flavanols	24808-04-6	1	-	-	-	576708	400737	521709	182030	117385	286418	190137	233093	153017	115965	91332.6	118722	232153	389706	261240	C12128	ko00941,ko01110	C12128	-
HJAP127	UPLC-MS/MS	757.22	303.05	-	-	756.211	C33H40O20	[M+H]+	Quercetin-3-O-(2''-O-Rhamnosyl)rutinoside	Flavonoids	Flavonols	55696-57-6	1	-	-	-	6.84576e+06	7.29319e+06	7.0475e+06	6.82522e+06	3.13491e+06	5.84557e+06	4.54824e+06	5.6788e+06	5.88098e+06	6.22752e+06	8.20415e+06	7.9059e+06	7.83837e+06	9.02512e+06	6.61349e+06	-	-	CM00625	MetMap115
MWS201400	UPLC-MS/MS	304.17	188.07	-	-	303.158	C16H21N3O3	[M+H]+	Val-Trp	Amino acids and derivatives	Amino acids and derivatives	24587-37-9	1	-	-	-	39144.4	29113.9	25783.2	101474	33830.2	103489	86299.2	136420	120043	191993	114658	108609	88992.7	90139.1	91828.3	-	-	-	-
Zbsp004739	UPLC-MS/MS	417.12	297.08	-	-	416.111	C21H20O9	[M+H]+	Chrysin-8-C-glucoside	Flavonoids	Flavones	160880-89-7	1	-	-	-	87557.6	67130.1	143566	34682.4	6721.07	42682.3	41303.2	51114.2	55658.7	45915.8	51374.1	49853.3	54059.1	61782.3	45880	-	-	-	-
Wcfp001744	UPLC-MS/MS	100.08	58.03	-	-	99.0684	C5H9NO	[M+H]+	N-Methylpyrrolidone	Others	Others	872-50-4	1	-	-	-	178355	144431	89165.4	150913	136250	124990	160832	68881.9	152448	129272	89189.2	106039	82088.3	62540.5	84709.4	-	-	-	-
Zbqp002511	UPLC-MS/MS	146.12	55.05	-	-	145.11	C7H15NO2	[M+H]+	N-Methylisoleucine	Amino acids and derivatives	Amino acids and derivatives	39554-61-5	1	-	-	-	249975	218155	250539	229637	106033	234936	279975	289691	234461	269228	346737	171339	254703	239706	137932	-	-	-	-
mws0636	UPLC-MS/MS	313.15	166.09	-	-	312.147	C18H20N2O3	[M+H]+	L-Phenylalanyl-L-phenylalanine	Amino acids and derivatives	Amino acids and derivatives	2577-40-4	1	-	-	-	5162.3	16346.2	17883.8	108092	45197.3	154047	119718	117984	104286	131823	149319	131320	109254	91641	95431.8	-	-	-	-
pme0490	UPLC-MS/MS	124.04	78.03	-	-	123.032	C6H5NO2	[M+H]+	Nicotinic acid (Vitamin B3)	Others	Vitamin	59-67-6	1	-	-	-	813264	795192	800200	2.27518e+06	1.38565e+06	2.04284e+06	2.99079e+06	3.41007e+06	3.28945e+06	4.14002e+06	4.0331e+06	4.24017e+06	2.14968e+06	2.06483e+06	1.95287e+06	C00253	ko00760,ko00960,ko01100,ko01110,ko01240	C00253	-
Wcfp003437	UPLC-MS/MS	325.14	175.07	-	-	324.136	C20H20O4	[M+H]+	3-Prenyl-4,2',4'-Trihydroxychalcone	Flavonoids	Chalcones	202815-28-9	1	-	-	-	63283.7	160629	80954.6	54288.7	34154.5	93538.4	42562.2	21919.4	51119.3	4383.88	24302.1	4383.88	69607.3	36521	63372.5	-	-	-	-
mws5035	UPLC-MS/MS	279.17	120.08	-	-	278.163	C15H22N2O3	[M+H]+	L-Leucyl-L-phenylalanine	Amino acids and derivatives	Amino acids and derivatives	56217-82-4	1	-	-	-	291692	180443	180447	3.39034e+06	1.51987e+06	3.38572e+06	2.85786e+06	2.39131e+06	3.4059e+06	3.53217e+06	2.63227e+06	3.27459e+06	1.99973e+06	1.93299e+06	2.31685e+06	-	-	-	-
Lcsp002261	UPLC-MS/MS	306.14	188.07	-	-	305.138	C15H19N3O4	[M+H]+	Thr-Trp	Amino acids and derivatives	Amino acids and derivatives	186761-42-2	1	-	-	-	35178	36156.8	31044.3	69304.3	28954	64571	73451.1	86840.4	51035.8	98211.8	70455.3	73403.8	62745.3	64080.1	55782.4	-	-	-	-
pmn001380	UPLC-MS/MS	187.1	169.09	-	-	188.105	C9H16O4	[M-H]-	Eucommiol	Others	Alcohol compounds	55930-44-4	1	-	-	-	339483	352816	242040	349636	171486	442800	365677	389741	363030	292377	262814	309583	266181	331848	321830	C17878	-	C17878	-
pmn001515	UPLC-MS/MS	325.06	93.03	-	-	326.064	C14H14O9	[M-H]-	3-Galloylshikimic acid	Phenolic acids	Phenolic acids	110082-91-2	1	-	-	-	46250.8	33175.5	59363.3	37274.9	37067.4	33823.7	27695.4	33138.4	32868.4	63826.2	37762.2	27702	53141	41420.4	38819.1	-	-	-	-
HJN083	UPLC-MS/MS	521.2	359.15	-	-	522.21	C26H34O11	[M-H]-	Lariciresinol-4'-O-glucoside	Lignans and Coumarins	Lignans	143663-00-7	1	-	-	-	30887.4	40684.7	56545.5	29628.5	2825.86	2825.86	14129.3	18021.5	16691.4	2825.86	2825.86	2825.86	24447.5	30803.5	30803.5	-	-	-	-
pmn001583	UPLC-MS/MS	609.15	300.03	-	-	610.153	C27H30O16	[M-H]-	Quercetin-3-O-robinobioside	Flavonoids	Flavonols	52525-35-6	1	-	-	-	1.97935e+07	2.14743e+07	1.84078e+07	1.02117e+07	7.5365e+06	1.36301e+07	1.15669e+07	1.00223e+07	1.09217e+07	1.19527e+07	1.47478e+07	1.48595e+07	2.06834e+07	1.619e+07	1.6493e+07	-	-	CM00603	MetMap115
mws0376	UPLC-MS/MS	115	71.01	-	-	116.011	C4H4O4	[M-H]-	Fumaric acid	Organic acids	Organic acids	110-17-8	1	-	-	-	283337	273431	289383	249385	259453	199623	327257	231185	254064	273791	306125	339508	420016	230394	282447	C00122	ko00020,ko00190,ko00220,ko00250,ko00350,ko00360,ko00620,ko00650,ko00760,ko01100,ko01110,ko01200	C00122	-
mws0367	UPLC-MS/MS	277.22	277.22	-	-	278.225	C18H30O2	[M-H]-	α-Linolenic Acid	Lipids	Free fatty acids	463-40-1	1	-	-	-	1.69923e+06	3.25424e+06	2.15612e+06	9.41692e+06	1.41903e+06	1.03735e+07	1.3222e+07	1.72118e+07	1.55355e+07	1.28382e+07	9.91763e+06	9.09938e+06	1.33679e+07	1.27204e+07	1.44035e+07	C06427	ko00592,ko01040,ko01100,ko01110	C06427	-
Zbjn004215	UPLC-MS/MS	609.15	285.04	-	-	610.154	C27H30O16	[M-H]-	Kaempferol-3-O-sophoroside	Flavonoids	Flavonols	19895-95-5	1	-	-	-	154472	91386	159117	38637.7	57926.6	104440	23723.8	24035	48263.5	16745.2	14489.4	21086.5	92592.9	56640.9	89490	C12634	ko00944,ko01110	C12634	MetMap113
Zapn005388	UPLC-MS/MS	135.04	91.06	-	-	136.052	C8H8O2	[M-H]-	phenylacetic acid	Organic acids	Organic acids	103-82-2	1	-	-	-	61287.3	63527.5	37627.7	44951.3	21969.2	45983.8	36611.9	24395.1	39847.3	38701.2	56478.5	32423.7	45381.1	51078.8	45091.5	C07086	ko00360,ko01100	C07086	-
Lazn003996	UPLC-MS/MS	377.16	329.14	-	-	378.168	C20H26O7	[M-H]-	Erythro-Guaiacylglycerol-β-dihydroconiferyl Ether	Lignans and Coumarins	Lignans	135820-77-8	1	-	-	-	3.56578e+06	3.86703e+06	3.78549e+06	5.07322e+06	3.50295e+06	5.34766e+06	6.08338e+06	6.35779e+06	6.1129e+06	6.37236e+06	6.13194e+06	7.09214e+06	5.31749e+06	4.56585e+06	4.78584e+06	-	-	-	-
pmn001684	UPLC-MS/MS	225.11	147.08	-	-	226.12	C12H18O4	[M-H]-	Tuberonic Acid	Organic acids	Organic acids	124649-26-9	1	-	-	-	23176.7	19316.6	11596.1	73380.1	49088.5	74660.2	120992	96549.1	69518.6	111981	86239.3	114571	69518.6	81595.3	75945.9	-	-	-	-
mws0344	UPLC-MS/MS	165.04	75.01	-	-	166.048	C5H10O6	[M-H]-	D-Xylonic acid	Others	Saccharides	526-91-0	1	-	-	-	6.3392e+06	6.20481e+06	7.69256e+06	5.9442e+06	3.63124e+06	6.97492e+06	6.68986e+06	5.65234e+06	6.43214e+06	3.89717e+06	5.11195e+06	6.023e+06	6.00542e+06	6.4267e+06	7.4047e+06	C00502	ko00040,ko01100	C00502	-
Lmbn005172	UPLC-MS/MS	165.06	119.05	-	-	166.063	C9H10O3	[M-H]-	2,6-Dimethoxybenzaldehyde	Others	Aldehyde compounds	3392-97-0	1	-	-	-	269781	238993	256612	367067	246539	403625	419102	491142	411638	449508	579208	599259	343817	391453	357333	-	-	-	-
Lcsn002223	UPLC-MS/MS	387.16	59.01	-	-	388.173	C18H28O9	[M-H]-	12-Hydroxyjasmonic Acid Glucoside	Organic acids	Organic acids	124649-25-8	1	-	-	-	794764	688954	604210	437155	236080	350661	354207	341305	319102	342476	291050	403463	631093	404314	445336	-	-	-	-
Wasn002329	UPLC-MS/MS	366.08	160.04	-	-	367.09	C16H17NO9	[M-H]-	Xanthurenic Acid 8-O-Glucoside	Alkaloids	Quinoline alkaloids	97451-32-6	1	-	-	-	837182	592793	708870	652141	342985	572780	749496	659119	529928	656280	533379	617711	657658	696660	661801	-	-	-	-
mws0237	UPLC-MS/MS	187.1	125.1	-	-	188.105	C9H16O4	[M-H]-	Azelaic acid	Organic acids	Organic acids	123-99-9	1	-	-	-	4.5192e+06	4.19268e+06	4.16517e+06	5.52106e+06	3.61246e+06	6.2298e+06	6.02595e+06	5.59993e+06	5.45338e+06	6.12173e+06	5.44888e+06	6.02342e+06	5.5111e+06	5.80553e+06	5.21678e+06	C08261	-	C08261	-
mws0282	UPLC-MS/MS	203.08	116.05	-	-	204.09	C11H12N2O2	[M-H]-	L-Tryptophan	Amino acids and derivatives	Amino acids and derivatives	73-22-3	1	-	-	-	1.1608e+07	1.1014e+07	1.16425e+07	1.28726e+07	1.1778e+07	1.26527e+07	1.27776e+07	1.0609e+07	1.04512e+07	9.44481e+06	1.18072e+07	1.08799e+07	1.02487e+07	8.76629e+06	1.0933e+07	C00078	ko00260,ko00380,ko00400,ko00966,ko00970,ko00999,ko01100,ko01110,ko01210,ko01230,ko01240	C00078	-
pme3188	UPLC-MS/MS	323.03	211	-	-	324.036	C9H13N2O9P	[M-H]-	Uridine 5'-monophosphate	Nucleotides and derivatives	Nucleotides and derivatives	58-97-9	1	-	-	-	336247	512365	319977	1.40632e+07	1.01473e+07	7.55498e+06	3.3143e+06	2.90866e+06	3.80124e+06	1.34696e+06	1.23536e+06	1.39354e+06	4.14445e+06	3.20413e+06	3.00975e+06	C00105	ko00240,ko01100,ko01232,ko01240	C00105	-
mws0889	UPLC-MS/MS	135.03	75.01	-	-	136.037	C4H8O5	[M-H]-	D-Threonic Acid	Others	Saccharides	3909-12-4	1	-	-	-	2.57558e+06	2.2247e+06	2.54549e+06	2.19906e+06	1.66985e+06	2.08879e+06	2.18178e+06	2.21455e+06	2.15168e+06	2.23223e+06	2.46381e+06	2.23007e+06	2.53082e+06	2.51559e+06	2.2749e+06	C21649	-	C21649	-
Zbzn008048	UPLC-MS/MS	293.18	221.15	-	-	294.183	C17H26O4	[M-H]-	Embelin	Quinones	Quinones	550-24-3	1	-	-	-	778055	641471	397740	369836	796040	253554	639468	774183	651459	336628	409371	770167	422575	409982	421395	-	-	-	-
Hmcn000192	UPLC-MS/MS	209.07	59.01	-	-	210.074	C7H14O7	[M-H]-	Sedoheptulose	Others	Saccharides	3019-74-7	1	-	-	-	551629	572488	620791	661173	343928	546580	645737	613452	684734	680958	636247	682080	612864	623038	689818	C02076	ko00710,ko01100	C02076	-
mws2120	UPLC-MS/MS	291.01	247.02	-	-	292.022	C13H8O8	[M-H]-	Brevifolin carboxylic acid	Phenolic acids	Phenolic acids	18490-95-4	1	-	-	-	1.62635e+07	1.90735e+07	1.87298e+07	1.80516e+07	7.02724e+06	9.26652e+06	1.35403e+07	1.80217e+07	1.60702e+07	1.58271e+07	1.21699e+07	1.08235e+07	2.20186e+07	1.45859e+07	1.64274e+07	-	-	-	-
pmb3074	UPLC-MS/MS	337.09	191.06	-	-	338.1	C16H18O8	[M-H]-	5-O-p-Coumaroylquinic acid	Phenolic acids	Phenolic acids	1899-30-5	1	-	-	-	3.06609e+07	2.92172e+07	3.11436e+07	4.11152e+07	1.8728e+07	2.8902e+07	3.34798e+07	3.65269e+07	3.15376e+07	3.5788e+07	3.3807e+07	3.22544e+07	3.39742e+07	2.7301e+07	2.95198e+07	C12208	ko00940,ko00941,ko00945,ko01110	C12208	-
pmn001378	UPLC-MS/MS	519.19	357.14	-	-	520.194	C26H32O11	[M-H]-	Pinoresinol-4-O-glucoside	Lignans and Coumarins	Lignans	41607-20-9	1	-	-	-	1.07171e+06	1.28373e+06	1.03223e+06	612635	393681	480603	363995	439447	401296	232583	230041	291048	618941	654578	657067	C17529	-	C17529	-
Lmfn003035	UPLC-MS/MS	325.09	145.03	-	-	326.1	C15H18O8	[M-H]-	6-O-p-Coumaroyl-β-D-glucose	Phenolic acids	Phenolic acids	114297-65-3	1	-	-	-	653280	840216	727542	544985	692333	952003	389904	538408	469338	552550	463529	572997	432661	418513	424429	-	-	-	-
Labn004625	UPLC-MS/MS	415.16	89.02	-	-	416.168	C19H28O10	[M-H]-	2-Phenylethyl beta-primeveroside	Phenolic acids	Phenolic acids	129932-48-5	1	-	-	-	624558	399075	648664	499116	296308	379059	380392	448516	356320	417765	365571	341689	340314	492508	359039	-	-	-	-
Lmfn001893	UPLC-MS/MS	305.07	125.02	-	-	306.074	C15H14O7	[M-H]-	Leucocyanidin	Flavonoids	Flavones	27015-21-0	1	-	-	-	5.00518e+07	4.47661e+07	4.77151e+07	297955	162317	288809	89919.1	85345.3	90680.3	79433.3	99834.2	121167	2.39589e+07	2.61589e+07	2.7473e+07	-	-	-	-
mws0628	UPLC-MS/MS	121.03	92.03	-	-	122.037	C7H6O2	[M-H]-	4-Hydroxybenzaldehyde	Others	Aldehyde compounds	123-08-0	1	-	-	-	1.21638e+06	1.19692e+06	1.09668e+06	814788	602328	828841	498145	557353	433789	234247	163459	203385	737558	781219	808246	C00633	ko01100	C00633	-
mws0248	UPLC-MS/MS	243.06	110.02	-	-	244.07	C9H12N2O6	[M-H]-	Uridine	Nucleotides and derivatives	Nucleotides and derivatives	58-96-8	1	-	-	-	200746	166783	173729	2.72492e+06	1.85911e+06	2.66635e+06	3.2288e+06	3.13333e+06	3.25467e+06	4.28795e+06	4.62795e+06	4.35067e+06	2.41985e+06	2.19037e+06	2.46434e+06	C00299	ko00240,ko01100,ko01232,ko02010	C00299	-
MWSmce466	UPLC-MS/MS	135.05	92.03	-	-	136.052	C8H8O2	[M-H]-	4-Hydroxyacetophenone	Others	Ketone compounds	99-93-4	1	-	-	-	1.41893e+06	1.45577e+06	1.33078e+06	1.01466e+06	557939	974508	643699	721465	659140	203744	219316	301217	749632	907993	834307	C10700	ko01100	C10700	-
Sazp003601	UPLC-MS/MS	387.17	207.11	-	-	388.173	C18H28O9	[M-H]-	Tuberonic acid glucoside	Organic acids	Organic acids	120399-24-8	1	-	-	-	1.98223e+06	1.41872e+06	2.19641e+06	469849	434883	552546	224296	169978	131688	108003	91382.3	87973.1	619670	771238	721230	-	-	-	-
pme1611	UPLC-MS/MS	433.11	313.07	-	-	434.121	C21H22O10	[M-H]-	Isohemiphloin	Flavonoids	Flavanones	3682-02-8	1	-	-	-	4.23832e+06	3.32367e+06	4.10869e+06	3.53886e+06	3.86214e+06	3.71378e+06	3.99431e+06	3.46261e+06	4.3759e+06	4.36425e+06	4.21443e+06	4.98101e+06	3.49077e+06	3.7225e+06	4.03421e+06	-	-	-	-
mws0668	UPLC-MS/MS	283.07	151.03	-	-	284.076	C10H12N4O6	[M-H]-	Xanthosine	Nucleotides and derivatives	Nucleotides and derivatives	146-80-5	1	-	-	-	13501.5	13501.5	67507.3	748176	1.09896e+06	919314	1.50864e+06	1.31371e+06	1.31111e+06	1.97016e+06	1.89689e+06	1.51474e+06	983760	1.02692e+06	1.02646e+06	C01762	ko00230,ko00232,ko01100,ko01110,ko01232,ko02010	C01762	-
Lazn003893	UPLC-MS/MS	375.15	327.12	-	-	376.152	C20H24O7	[M-H]-	Erythro-Guaiacylglycerol-β-Coniferyl Ether	Lignans and Coumarins	Lignans	890317-92-7	1	-	-	-	209828	272778	233367	380583	207242	335374	260966	287161	349385	370187	311143	293540	272768	212452	326847	-	-	-	-
MWS20182	UPLC-MS/MS	195.07	136.05	-	-	196.074	C10H12O4	[M-H]-	Dihydroferulic Acid	Phenolic acids	Phenolic acids	1135-23-5	1	-	-	-	4886.92	24434.6	4886.92	96381.4	53408	109689	120803	117442	123275	164781	133876	125029	98633	84970.1	76058.2	-	-	-	-
MWSmce387	UPLC-MS/MS	183.03	124.02	-	-	184.037	C8H8O5	[M-H]-	3-O-Methylgallic acid	Phenolic acids	Phenolic acids	3934-84-7	1	-	-	-	2.71499e+06	2.44252e+06	2.85941e+06	3.68896e+06	1.73007e+06	3.80041e+06	1.38595e+07	1.42365e+07	1.13815e+07	2.62454e+07	2.60522e+07	2.5442e+07	1.871e+07	2.25569e+07	2.06887e+07	C05616	-	C05616	-
mws1329	UPLC-MS/MS	463.09	301.04	-	-	464.096	C21H20O12	[M-H]-	Quercetin-7-O-glucoside	Flavonoids	Flavonols	491-50-9	1	-	-	-	1.09028e+07	9.04123e+06	7.41636e+06	4.94206e+06	1.15998e+06	3.6896e+06	3.19329e+06	4.11042e+06	2.86799e+06	2.71239e+06	2.39347e+06	2.63876e+06	7.4742e+06	8.30258e+06	7.78056e+06	C12639	-	C12639	MetMap116
mws0884	UPLC-MS/MS	328.05	134.05	-	-	329.053	C10H12N5O6P	[M-H]-	Cyclic 3',5'-Adenylic acid	Nucleotides and derivatives	Nucleotides and derivatives	60-92-4	1	-	-	-	1.33178e+06	1.13237e+06	1.08985e+06	5.47027e+06	3.40553e+06	6.12014e+06	684221	529172	673115	108188	108213	95272.7	1.67961e+07	1.61017e+07	2.08843e+07	C00575	ko00230,ko01100	C00575	-
Zmtn001624	UPLC-MS/MS	188.04	144.05	-	-	189.043	C10H7NO3	[M-H]-	N-Acetylisatin	Alkaloids	Plumerane	574-17-4	1	-	-	-	1.27497e+06	892008	1.13662e+06	1.39841e+06	570009	1.29306e+06	1.74329e+06	1.71944e+06	1.90968e+06	1.4004e+06	1.47378e+06	1.62367e+06	993009	1.52673e+06	1.11714e+06	C02172	ko00380	C02172	-
pmn001516	UPLC-MS/MS	325.06	125.02	-	-	326.064	C14H14O9	[M-H]-	5-Galloylshikimic acid	Phenolic acids	Phenolic acids	95719-51-0	1	-	-	-	398373	304095	404488	597356	406443	645472	603563	534186	540858	496601	555412	516992	338684	483370	332071	-	-	-	-
Zmgn002106	UPLC-MS/MS	206.08	58.03	-	-	207.089	C11H13NO3	[M-H]-	N-Acetyl-L-phenylalanine	Amino acids and derivatives	Amino acids and derivatives	2018-61-3	1	-	-	-	346432	388527	344495	462849	160888	373799	411268	394057	397662	262692	384612	404528	461533	257601	358541	C03519	ko00360,ko01100	C03519	-
mws0836	UPLC-MS/MS	577.14	425.09	-	-	578.142	C30H26O12	[M-H]-	Procyanidin B1	Tannins	Proanthocyanidins	20315-25-7	1	-	-	-	1.32098e+07	1.06893e+07	1.05421e+07	928998	244543	767960	115435	114279	83431.9	48010.4	56561.5	62859.2	3.11119e+06	3.18577e+06	3.52286e+06	-	-	-	-
pmb3101	UPLC-MS/MS	175.06	115.04	-	-	176.069	C7H12O5	[M-H]-	2-Isopropylmalic Acid	Organic acids	Organic acids	49601-06-1	1	-	-	-	8.83922e+06	6.52336e+06	6.78525e+06	7.57287e+06	3.25631e+06	8.17836e+06	9.39206e+06	8.70404e+06	8.41736e+06	8.62307e+06	9.42096e+06	7.6288e+06	6.58418e+06	9.53533e+06	7.38863e+06	C02504	ko00290,ko00620,ko01100,ko01110,ko01210,ko01230	C02504	-
mws0748	UPLC-MS/MS	353.09	191.06	-	-	354.095	C16H18O9	[M-H]-	1-Caffeoylquinic acid	Phenolic acids	Phenolic acids	1241-87-8	1	-	-	-	2.86168e+07	2.64582e+07	2.7416e+07	2.41207e+07	1.13902e+07	2.6806e+07	1.40846e+07	1.28862e+07	1.55273e+07	1.04337e+07	1.08755e+07	1.12864e+07	2.09216e+07	1.90712e+07	2.13776e+07	-	-	-	-
MWSHC20125	UPLC-MS/MS	335.08	135.05	-	-	336.084	C16H16O8	[M-H]-	5-O-Caffeoylshikimic acid	Phenolic acids	Phenolic acids	73263-62-4	1	-	-	-	484206	350779	134205	399246	409291	263780	219058	191999	168803	209679	125287	263651	432712	323426	365382	-	-	-	-
Zbsn004665	UPLC-MS/MS	431.1	311.05	-	-	432.106	C21H20O10	[M-H]-	Apigenin-8-C-Glucoside (Vitexin)	Flavonoids	Flavones	3681-93-4	1	-	-	-	9.29192e+06	7.40143e+06	6.99327e+06	4.78046e+06	4.97619e+06	6.5045e+06	5.59884e+06	6.28371e+06	6.01788e+06	5.23895e+06	5.03599e+06	7.41509e+06	7.28021e+06	7.85228e+06	8.1602e+06	C01460	ko00941,ko00944	C01460	-
mws0192	UPLC-MS/MS	117.02	73.03	-	-	118.027	C4H6O4	[M-H]-	Succinic acid	Organic acids	Organic acids	110-15-6	1	-	-	-	1.37539e+07	1.35411e+07	1.40808e+07	1.2726e+07	7.89388e+06	1.32296e+07	1.51041e+07	1.45452e+07	1.38439e+07	1.62225e+07	1.55091e+07	1.51236e+07	1.41901e+07	1.4943e+07	1.48902e+07	C00042	ko00020,ko00190,ko00250,ko00310,ko00350,ko00360,ko00620,ko00630,ko00640,ko00650,ko00760,ko00920,ko01100,ko01110,ko01200	C00042	-
pmb2591	UPLC-MS/MS	245.09	203.08	-	-	246.1	C13H14N2O3	[M-H]-	N-Acetyl-L-Tryptophan	Amino acids and derivatives	Amino acids and derivatives	1218-34-4	1	-	-	-	2.59442e+06	1.45674e+06	1.89202e+06	2.3762e+06	947010	2.351e+06	2.77378e+06	3.70153e+06	3.44455e+06	2.10917e+06	2.22774e+06	2.82711e+06	2.96186e+06	1.43857e+06	2.2458e+06	-	-	-	-
Lmtn005440	UPLC-MS/MS	359.15	269.08	-	-	360.157	C20H24O6	[M-H]-	Dihydrodehydrodiconiferyl alcohol	Lignans and Coumarins	Lignans	126253-41-6	1	-	-	-	7401.15	7401.15	7401.15	59198.7	37005.7	44357.8	91340.1	94788.3	74918.1	89713.6	94338.4	99895.9	64453.7	42552.7	74918.1	-	-	-	-
Lmtn004049	UPLC-MS/MS	263.13	204.12	-	-	264.136	C15H20O4	[M-H]-	Abscisic acid	Organic acids	Organic acids	21293-29-8	1	-	-	-	934096	1.01728e+06	918834	973211	511448	968284	1.0131e+06	964449	921605	894639	1.05854e+06	1.04488e+06	956032	954499	962175	C06082	ko00906,ko01100,ko01110,ko04075	C06082	-
mws1080	UPLC-MS/MS	341.11	179.06	-	-	342.116	C12H22O11	[M-H]-	Galactinol	Others	Saccharides	3687-64-7	1	-	-	-	3.69375e+06	3.66227e+06	7.2251e+06	4.2184e+06	1.74606e+06	3.67911e+06	3.35884e+06	3.03304e+06	5.70104e+06	2.4249e+06	2.96415e+06	2.70292e+06	3.02766e+06	3.18143e+06	3.56175e+06	C01235	ko00052,ko01100	C01235	-
Lcsn002137	UPLC-MS/MS	261.01	181.05	-	-	262.015	C9H10O7S	[M-H]-	Homovanillic acid sulfate	Organic acids	Organic acids	38339-06-9	1	-	-	-	261528	235133	270630	275217	110826	252702	239252	235901	288886	318658	245922	321107	270380	233620	233366	-	-	-	-
mws0024	UPLC-MS/MS	169.01	125.02	-	-	170.022	C7H6O5	[M-H]-	Gallic acid	Phenolic acids	Phenolic acids	149-91-7	1	-	-	-	7.71251e+06	4.47649e+06	4.61744e+06	4.15107e+06	3.09567e+06	3.85401e+06	2.16172e+06	2.25593e+06	2.37863e+06	2.29585e+06	2.47125e+06	2.17643e+06	3.59614e+06	3.31407e+06	3.18119e+06	C01424	ko00999	C01424	-
Lmrn003000	UPLC-MS/MS	165.06	103.06	-	-	166.063	C9H10O3	[M-H]-	2-Hydroxy-3-phenylpropanoic acid	Phenolic acids	Phenolic acids	7326-19-4	1	-	-	-	170299	148410	128442	251573	121497	302178	361288	379377	387119	425556	435792	431453	267555	320543	277421	C05607	ko00360,ko00960,ko01100,ko01110	C05607	-
Lazn005262	UPLC-MS/MS	405.15	165.06	-	-	406.163	C21H26O8	[M-H]-	Erythro-Guaiacylglycerol-β-Sinapyl Ether	Lignans and Coumarins	Lignans	877875-96-2	1	-	-	-	296513	312600	389525	367695	203387	426294	331841	327308	311422	346782	279221	330958	286115	368841	330446	-	-	-	-
pme0434	UPLC-MS/MS	577.14	407.08	-	-	578.142	C30H26O12	[M-H]-	Procyanidin B2	Tannins	Proanthocyanidins	29106-49-8	1	-	-	-	2.11614e+07	1.54122e+07	1.74504e+07	1.0924e+06	358235	1.01654e+06	136002	132561	94633.9	62868.8	58298.8	58289.7	4.17957e+06	4.41807e+06	5.55596e+06	C17639	-	C17639	-
pme0534	UPLC-MS/MS	195.05	75.01	-	-	196.058	C6H12O7	[M-H]-	Gluconic acid	Others	Saccharides	526-95-4	1	-	-	-	965082	993447	1.01472e+06	984225	767828	1.10528e+06	1.04592e+06	928685	1.05391e+06	998410	1.26935e+06	1.00266e+06	944721	1.17384e+06	997758	C00257	ko00030,ko01100,ko01110,ko01200	C00257	-
Wasn000528	UPLC-MS/MS	337.08	277.06	-	-	338.085	C12H18O11	[M-H]-	2-O-α-D-Glucopyranosyl-L-ascorbic acid	Others	Vitamin	129499-78-1	1	-	-	-	94780.5	101800	151538	88661.3	149404	102230	91499.4	63622	77212.7	59331.4	93652.5	48612.3	80143.4	92213.5	95763.8	C18339	-	C18339	-
Lmbn001981	UPLC-MS/MS	137.02	93.03	-	-	138.032	C7H6O3	[M-H]-	2,5-Dihydroxybenzaldehyde	Others	Aldehyde compounds	1194-98-5	1	-	-	-	1.99114e+06	2.22322e+06	2.34619e+06	4.381e+06	3.42902e+06	4.60252e+06	6.12138e+06	6.21535e+06	6.08769e+06	7.11207e+06	7.11454e+06	7.22747e+06	4.18629e+06	4.50159e+06	4.70487e+06	C05585	ko00350,ko01100	C05585	-
mws1333	UPLC-MS/MS	341.11	113.02	-	-	342.116	C12H22O11	[M-H]-	Melibiose	Others	Saccharides	585-99-9	1	-	-	-	299558	323557	317761	255956	135255	254516	233732	192701	226901	207955	226614	238491	176688	322142	223751	C05402	ko00052,ko01100,ko02010	C05402	-
pmb2922	UPLC-MS/MS	565.05	323.03	-	-	566.055	C15H24N2O17P2	[M-H]-	Uridine 5'-diphospho-D-glucose	Nucleotides and derivatives	Nucleotides and derivatives	133-89-1	1	-	-	-	165636	205188	193652	215079	307364	226613	201070	257126	213406	214253	221669	220020	190356	299950	177173	C00029	ko00040,ko00052,ko00053,ko00500,ko00520,ko00561,ko00908,ko01100,ko01110,ko01240,ko01250	C00029	-
MWS0274	UPLC-MS/MS	165.06	119.05	-	-	166.063	C9H10O3	[M-H]-	DL-3-Phenyllactic acid	Organic acids	Organic acids	828-01-3	1	-	-	-	241124	210066	274692	344090	211465	326215	429144	342559	291392	359810	361684	308012	213411	378087	300293	-	-	-	-
Li512115	UPLC-MS/MS	515.12	353.09	-	-	516.127	C25H24O12	[M-H]-	Isochlorogenic acid B	Phenolic acids	Phenolic acids	14534-61-3	1	-	-	-	1.58449e+06	1.64824e+06	1.30244e+06	401363	148496	409358	145459	178937	100021	77186.1	66953.2	42989	704279	817358	827322	C10468	-	C10468	-
mws1013	UPLC-MS/MS	177.02	133.03	-	-	178.027	C9H6O4	[M-H]-	Esculetin (6,7-Dihydroxycoumarin)	Lignans and Coumarins	Coumarins	305-01-1	1	-	-	-	52724.5	85940.6	97270	325235	278780	343003	317314	303178	290338	255654	215811	305729	226100	256917	280060	C09263	ko00999,ko01110	C09263	-
Lcsn000415	UPLC-MS/MS	267.07	59.01	-	-	268.079	C9H16O9	[M-H]-	Keto-Deoxy-Nonulonic acid	Organic acids	Organic acids	153666-19-4	1	-	-	-	114237	235427	91973.2	164838	107299	80816.3	167250	232118	210203	170376	162990	142088	150343	98289.1	160717	C20934	ko00520,ko01100,ko01250	C20934	-
Zmyn000453	UPLC-MS/MS	191.02	111.01	-	-	192.027	C6H8O7	[M-H]-	Isocitric Acid	Organic acids	Organic acids	320-77-4	1	-	-	-	6.89622e+07	2.57027e+07	3.08445e+07	2.86754e+07	1.79914e+07	4.50235e+07	3.11766e+07	3.47027e+07	3.63943e+07	3.8883e+07	4.05559e+07	3.86454e+07	3.58145e+07	3.43516e+07	3.83021e+07	C00311	ko00020,ko00630,ko01100,ko01110,ko01200,ko01210,ko01230,ko01240	C00311	-
MWS5083	UPLC-MS/MS	455.1	96.97	-	-	456.105	C17H21N4O9P	[M-H]-	Flavin Single Nucleotide(FMN)	Nucleotides and derivatives	Nucleotides and derivatives	6184-17-4	1	-	-	-	176830	184661	176478	125879	28058.5	84710.1	76115.9	44817.3	60901.4	62364.5	71765.7	66039.3	118047	108895	104231	C00061	ko00190,ko00740,ko01100,ko01110,ko01240	C00061	-
MWS1848	UPLC-MS/MS	135.05	92.03	-	-	136.052	C8H8O2	[M-H]-	Phenyl acetate	Phenolic acids	Phenolic acids	122-79-2	1	-	-	-	1.08138e+06	1.1573e+06	1.17678e+06	868939	590877	1.02531e+06	459327	597442	570195	239251	208933	254123	804789	730161	759788	C00548	-	C00548	-
mws0046	UPLC-MS/MS	579.17	271.06	-	-	580.179	C27H32O14	[M-H]-	Naringenin-7-O-Neohesperidoside(Naringin)	Flavonoids	Flavanones	10236-47-2	1	-	-	-	244168	320312	378302	237985	141161	200014	116763	187607	142642	144992	131063	153992	191180	216837	175784	C09789	ko00941,ko01100	C09789	-
mws2118	UPLC-MS/MS	435.13	167.04	-	-	436.137	C21H24O10	[M-H]-	Phloretin-2'-O-glucoside (Phlorizin)	Flavonoids	Chalcones	60-81-1	1	-	-	-	232708	218624	157123	86817.2	54221.9	63204.2	86082.5	95018.1	123183	91516.7	76256.7	71572.7	116343	231096	213748	C01604	ko00941,ko01110	C01604	-
WaYn003112	UPLC-MS/MS	439.16	195.07	-	-	440.168	C21H28O10	[M-H]-	Erythro-Guaiacylglycerol-β-threo-syringylglycerol Ether	Lignans and Coumarins	Lignans	1313434-74-0	1	-	-	-	107271	66002.7	46045.8	119691	85043.6	159172	171192	157443	153242	123065	185735	161074	87582.6	124797	81659.4	-	-	-	-
Zmyn000083	UPLC-MS/MS	338.99	78.96	-	-	339.996	C6H14O12P2	[M-H]-	D-Glucose 1,6-bisphosphate	Others	Saccharides	10139-18-1	1	-	-	-	107017	125764	82432.9	299999	93022.8	295106	288294	274017	262190	299945	295307	232196	161399	195895	236509	C01231	ko00500,ko01100	C01231	-
pme0436	UPLC-MS/MS	577.14	407.08	-	-	578.142	C30H26O12	[M-H]-	Procyanidin B3	Tannins	Proanthocyanidins	23567-23-9	1	-	-	-	1.94887e+07	1.52898e+07	1.3953e+07	1.17353e+06	332530	1.09022e+06	147432	125705	106292	61723.7	56008.7	52762.9	4.08122e+06	4.38557e+06	4.11476e+06	-	-	-	-
Hmqn002118	UPLC-MS/MS	161.02	133.03	-	-	162.032	C9H6O3	[M-H]-	7-Hydroxycoumarin;Umbelliferone	Lignans and Coumarins	Coumarins	93-35-6	1	-	-	-	88603.7	63040.6	87509.6	538534	316956	534689	517821	504977	568662	603911	486945	669351	435870	440079	453582	C09315	ko00999,ko01110	C09315	-
mws0352	UPLC-MS/MS	179.06	164.03	-	-	180.065	C7H8N4O2	[M-H]-	Theophylline	Alkaloids	Alkaloids	58-55-9	1	-	-	-	238795	250594	242779	122676	117366	142389	134161	146252	112108	139506	119790	143909	148164	176048	182540	C07130	ko00232,ko01100,ko01110	C07130	-
Wafn002319	UPLC-MS/MS	515.14	323.08	-	-	516.148	C22H28O14	[M-H]-	4-O-(3'-O-alpha-D-Glucopyranosyl)caffeoylquinic acid	Phenolic acids	Phenolic acids	1401352-63-3	1	-	-	-	247864	282931	311098	166379	102464	252880	120900	158648	127233	93492.3	106459	73895.4	133493	130846	156025	-	-	-	-
Lmhn002437	UPLC-MS/MS	153.02	109.03	-	-	154.027	C7H6O4	[M-H]-	Terreic acid	Others	Ketone compounds	121-40-4	1	-	-	-	1.67662e+06	1.65817e+06	1.86812e+06	1.69352e+06	1.02123e+06	1.66159e+06	1.57056e+06	1.61671e+06	1.75339e+06	1.54185e+06	1.72408e+06	1.68407e+06	1.63118e+06	1.71849e+06	1.64778e+06	-	-	-	-
mws0609	UPLC-MS/MS	344.04	150.04	-	-	345.047	C10H12N5O7P	[M-H]-	Guanosine 3',5'-cyclic monophosphate	Nucleotides and derivatives	Nucleotides and derivatives	7665-99-8	1	-	-	-	1.7719e+06	1.83216e+06	1.81561e+06	4.1814e+07	3.59404e+07	4.17564e+07	1.45337e+07	1.37727e+07	1.39034e+07	5.37129e+06	5.13367e+06	5.30861e+06	3.47775e+07	2.75581e+07	3.20261e+07	C00942	ko00230,ko01100	C00942	-
mws0744	UPLC-MS/MS	319.05	193.01	-	-	320.053	C15H12O8	[M-H]-	Dihydromyricetin (Ampelopsin)	Flavonoids	Flavanonols	27200-12-0	1	-	-	-	759641	561191	665010	25626.1	18652.7	25626.1	3730.53	3730.53	3730.53	3730.53	3730.53	3730.53	153692	214748	214233	C02906	ko00941,ko01110	C02906	-
Zbsn004929	UPLC-MS/MS	431.1	269.05	-	-	432.106	C21H20O10	[M-H]-	Apigenin-7-O-glucoside(Cosmosiin)	Flavonoids	Flavones	578-74-5	1	-	-	-	110998	105647	98959.7	74890.7	111449	92249.8	86060.7	77566.4	90940.7	73883.2	74666.7	94051.5	117671	84257.5	139096	C04608	ko00944	C04608	-
mws1094	UPLC-MS/MS	287.06	259.07	-	-	288.063	C15H12O6	[M-H]-	Aromadendrin (Dihydrokaempferol)	Flavonoids	Flavanonols	480-20-6	1	-	-	-	25296.2	30606.3	20301.6	39838	10690.6	36323.7	30989.5	33206.6	18820.6	23494.7	26573.9	26712.2	55545.2	50655	90739.7	C00974	ko00941,ko01100,ko01110	C00974	MetMap114
pme2746	UPLC-MS/MS	784.15	437.09	-	-	785.157	C27H33N9O15P2	[M-H]-	Riboflavin 5'-Adenosine Diphosphate	Nucleotides and derivatives	Nucleotides and derivatives	146-14-5	1	-	-	-	125384	174971	152764	98159.3	53664.9	128128	106692	89637.6	87596.5	64281.6	96940.8	67439.1	104557	139067	112753	C00016	ko00740,ko01100,ko01110,ko01240	C00016	-
Zbsn003878	UPLC-MS/MS	563.15	353.07	-	-	564.148	C26H28O14	[M-H]-	Vicenin-3	Flavonoids	Flavones	59914-91-9	1	-	-	-	7.40323e+06	9.4898e+06	9.8858e+06	1.62696e+07	8.5128e+06	1.27725e+07	1.56169e+07	1.55856e+07	1.53696e+07	1.5975e+07	1.39038e+07	1.31224e+07	1.34174e+07	1.3379e+07	1.31984e+07	-	-	-	-
Lazn006735	UPLC-MS/MS	583.22	535.2	-	-	584.226	C31H36O11	[M-H]-	Erythro-Guaiacylglycerol-β-O-4'-dehydrodisinapyl Ether	Lignans and Coumarins	Lignans	613684-55-2	1	-	-	-	156313	210255	141302	175324	68693.2	163767	171750	198222	191216	193414	193615	170924	191856	212581	211497	-	-	-	-
Zmhn002334	UPLC-MS/MS	355.1	193.05	-	-	356.111	C16H20O9	[M-H]-	6-O-Feruloyl-β-D-glucose	Phenolic acids	Phenolic acids	137887-25-3	1	-	-	-	209405	157147	61218.9	70895.6	109211	104061	135681	102552	108107	58038.3	90888.8	83907	92092.5	118532	118799	-	-	-	-
Lmcn004772	UPLC-MS/MS	399.07	233.05	-	-	400.079	C20H16O9	[M-H]-	Theaflagallin	Tannins	Tannin	102208-15-1	1	-	-	-	32856.9	50827.8	20878.4	128127	74870.4	116383	34152.9	32894	30259.1	46670.5	26061.9	38074.9	554977	975684	738891	-	-	-	-
Lmtn002796	UPLC-MS/MS	449.11	287.06	-	-	450.116	C21H22O11	[M-H]-	Aromadendrin-7-O-glucoside	Flavonoids	Flavanonols	28189-90-4	1	-	-	-	685496	747073	1.16206e+06	1.02446e+06	843043	850027	717692	624973	502218	323920	386562	349265	949211	619041	786442	-	-	CM00465	MetMap114
Ljmp121502	UPLC-MS/MS	265.14	121.06	-	-	264.136	C15H20O4	[M+H]+	Mansonone Q	Terpenoids	Sesquiterpenoids	-	3	-	-	-	154118	128566	124864	123474	73913	134929	153822	171138	156399	157699	128577	126723	110997	109287	97647.8	-	-	-	-
zjzp121616	UPLC-MS/MS	265.14	135.08	-	-	264.136	C15H20O4	[M+H]+	5-Hydroxy-2-Carbonylcadinane-12,7-lactone	Terpenoids	Sesquiterpenoids	-	3	-	-	-	201531	226515	190714	229118	77676.8	205685	212193	215925	192667	203103	213048	244564	197916	179394	164352	-	-	-	-
Lmjp003982	UPLC-MS/MS	409.19	247.13	-	-	408.178	C21H28O8	[M+H]+	Chlorajaposide	Terpenoids	Sesquiterpenoids	-	3	-	-	-	54107.8	60392.1	55950.1	88058.4	45732.8	79254.8	63755.1	57509.8	96440.4	74159.2	96676.9	74917.9	59130.7	51593.6	80100.7	-	-	-	-
Lhlp120611	UPLC-MS/MS	167.11	91.05	-	-	166.099	C10H14O2	[M+H]+	Hydroxycarvine	Terpenoids	Monoterpenoids	-	3	-	-	-	275951	211230	312350	267755	160377	296524	265705	320718	376022	413410	335110	273339	307294	299363	301822	-	-	-	-
Qmyp101201	UPLC-MS/MS	389.22	191.14	-	-	388.21	C19H32O8	[M+H]+	(6R,9S)-3-Oxo-α-ionol-β-D-glucopyranoside	Terpenoids	Sesquiterpenoids	-	3	-	-	-	205840	217055	200242	141222	111148	145502	240809	268124	118997	206040	230371	225150	153005	225523	306006	-	-	-	-
Hmbp002333	UPLC-MS/MS	387.13	147.04	-	-	386.121	C17H22O10	[M+H]+	10-Dehydrogeniposide	Terpenoids	Sesquiterpenoids	-	3	-	-	-	46334.6	50910	49325.4	47436.4	31541.5	36405.3	38197.7	31185.5	36448.9	21438.8	26234.6	27587.7	26280	26854.1	42802.8	-	-	-	-
pmp001059	UPLC-MS/MS	521.19	209.08	-	-	520.179	C22H32O14	[M+H]+	Genipin-1-O-(2''-O-apiosyl)glucoside	Terpenoids	Monoterpenoids	-	3	-	-	-	62739.8	74487.8	74495.7	87557.1	31371.8	83637.1	92892.9	128066	118917	100729	162202	100635	71959.6	109790	58819.3	-	-	-	-
Lmmn003822	UPLC-MS/MS	361.16	165.05	-	-	362.173	C20H26O6	[M-H]-	(4β,10E)-6α,15-Dihydroxy-8β-(angeloyloxy)-14-oxogermacra-1(10),11(13)-diene-12-oic acid-12,6-lactone	Terpenoids	Sesquiterpenoids	-	3	-	-	-	47287.3	69019.2	35253.1	66394.5	30982.7	83316.8	70486.1	63542	63025.9	78659	59821.9	88645.5	83311.4	65153	51266.1	-	-	-	-
Lmnn102603	UPLC-MS/MS	387.17	207.1	-	-	388.173	C18H28O9	[M-H]-	Nuezhengalaside	Terpenoids	Monoterpenoids	-	3	-	-	-	2.08287e+06	1.65522e+06	1.62803e+06	369167	269726	392161	102051	114949	124662	58453.4	79488.8	84454.6	465839	765891	503796	-	-	-	-
Wbkn005292	UPLC-MS/MS	519.18	357.13	-	-	520.194	C26H32O11	[M-H]-	[(1S,2S,3S,7R,9R,13S,14R,15R,17S)-3,15-diacetyloxy-7-hydroxy-2,6,14-trimethyl-4,11,16-trioxo-10-oxatetracyclo[7.7.1.02,7.013,17]heptadec-5-en-17-yl]methylacetate	Terpenoids	Ditepenoids	-	3	-	-	-	1.54047e+06	1.10973e+06	1.28485e+06	850277	427071	645234	496932	355925	382003	245317	185562	308692	832163	569664	869572	-	-	-	-
Xmsn004568	UPLC-MS/MS	343.14	59.01	-	-	344.147	C16H24O8	[M-H]-	Mudanpioside F	Terpenoids	Monoterpenoids	-	3	-	-	-	983404	958761	920923	433254	394760	466302	334458	277601	265359	250239	228815	184811	423842	522573	524248	-	-	-	-
Zbbn002910	UPLC-MS/MS	725.2	353.09	-	-	726.216	C36H38O16	[M-H]-	6''-O-sinapoyl-7-O-caffeoyl-geniposide	Terpenoids	Monoterpenoids	-	3	-	-	-	68285.9	67193.4	48009.6	75037.8	33896.4	65095.5	57672	47097	30488.1	62421.8	51513.6	44816.6	32656.5	28814.1	38263.7	-	-	-	-
Hmbn001505	UPLC-MS/MS	361.15	317.16	-	-	362.158	C16H26O9	[M-H]-	6-O-Glucosyl-leucolactone	Terpenoids	Monoterpenoids	-	3	-	-	-	227429	176527	148057	54044.6	36576.8	116577	100580	128315	93723.8	63016	96007	124563	145761	194779	163978	-	-	-	-
Lmdn000766	UPLC-MS/MS	421.14	169.05	-	-	422.142	C17H26O12	[M-H]-	Acetylcatalpol	Terpenoids	Monoterpenoids	-	3	-	-	-	3.30762e+06	3.57359e+06	1.11041e+06	3.01996e+06	1.72491e+06	2.85248e+06	349938	1.7477e+06	382738	372873	1.43316e+06	428940	2.37658e+06	2.71827e+06	2.76625e+06	-	-	-	-
Wbjp002330	UPLC-MS/MS	221.09	175.09	-	-	220.085	C11H12N2O3	[M+H]+	1,3-dihydroxy-2,3,3a,4-tetrahydropyrrolo[2,1-b]quinazolin-9(1H)-one	Alkaloids	Alkaloids	-	2	-	-	-	174472	153489	150147	52251.7	27960.7	49494.8	25347.6	23512.7	48666.6	43042.9	4702.54	4702.54	78710.5	53109.6	62080.9	-	-	-	-
Wdsp002909	UPLC-MS/MS	372.14	163.04	-	-	371.137	C20H21NO6	[M+H]+	6-[(7-hydroxy-2-methyl-6-oxo-3,4-dihydroisoquinolin-1-yl)methyl]-2,3-dimethoxybenzoic acid	Alkaloids	Isoquinoline alkaloids	-	2	-	-	-	2.54346e+06	2.17789e+06	2.56126e+06	1.47221e+06	1.26692e+06	1.40744e+06	1.00511e+06	1.38206e+06	1.06052e+06	795876	865655	1.09456e+06	1.39253e+06	1.73697e+06	1.16015e+06	-	-	-	-
Cmhp005655	UPLC-MS/MS	913.51	455.35	-	-	912.508	C47H76O17	[M+H]+	3-O-rhamnosyl(1→2)arabinosyl hederagenin-28-O-glucoside	Terpenoids	Triterpene Saponin	-	2	-	-	-	42545.8	36417.9	67781.5	40345.4	14260.4	29447	36060.9	22958.1	12774.4	31914.5	22988.6	34487.2	41015.6	40841	31943.8	-	-	-	-
Wayp004349	UPLC-MS/MS	481.29	319.24	-	-	480.283	C25H40N2O7	[M+H]+	N-Hydroxydecanoyl nornicotine glucoside	Alkaloids	Pyridine alkaloids	-	2	-	-	-	2.84337e+06	639516	2.4992e+06	144166	24510.1	159225	43181.3	53293.7	62954.6	38547.8	34819.7	23215.7	268508	244319	310809	-	-	-	-
Wayp003359	UPLC-MS/MS	453.26	291.21	-	-	452.252	C23H36N2O7	[M+H]+	N-Hydroxyoctanoyl nornicotine glucoside	Alkaloids	Pyridine alkaloids	-	2	-	-	-	53817.3	36597.1	14661.7	159813	120226	211692	112947	122841	104542	135318	86339.8	141108	108936	65350.8	85663.2	-	-	-	-
Wdgp003419	UPLC-MS/MS	357.18	311.18	-	-	356.174	C20H24N2O4	[M+H]+	Scholaricine	Alkaloids	Plumerane	-	2	-	-	-	805281	831863	1.01904e+06	959311	388034	779941	985409	842385	1.10945e+06	788607	649879	1.10812e+06	1.03796e+06	718188	761720	-	-	-	-
Lacp001431	UPLC-MS/MS	268.15	136.06	-	-	267.147	C14H21NO4	[M+H]+	N-(3-hydroxy-4-methoxyphenethyl)-4-hydroxybutanamide	Alkaloids	Phenolamine	-	2	-	-	-	2.22939e+06	2.17812e+06	1.89657e+06	1.97073e+07	1.09698e+07	2.01552e+07	2.10204e+07	2.38875e+07	2.43816e+07	2.26751e+07	1.91914e+07	2.18007e+07	1.7312e+07	1.69136e+07	1.64113e+07	-	-	-	-
Zblp001009	UPLC-MS/MS	272.11	110.06	-	-	271.106	C12H17NO6	[M+H]+	3-pyridine-methanol-O-β-D-glucopyranosyl	Alkaloids	Pyridine alkaloids	-	2	-	-	-	624161	479145	457819	130029	75272.8	127511	55943.7	64547.8	107200	56711.1	34788.4	76674.7	225020	184345	211824	-	-	-	-
Hmtp000776	UPLC-MS/MS	168.07	105.03	-	-	167.058	C8H9NO3	[M+H]+	4,5,6-Trihydroxy-2-cyclohexen-1-ylideneacetonitrile	Alkaloids	Alkaloids	-	2	-	-	-	956949	978886	994526	806373	310272	811903	856127	806541	796228	712206	689163	702735	752843	791443	743742	-	-	-	-
Zmbp000490	UPLC-MS/MS	158.12	112.08	-	-	157.11	C8H15NO2	[M+H]+	Valerine	Alkaloids	Alkaloids	-	2	-	-	-	3.9146e+06	3.84547e+06	3.1919e+06	3.57007e+06	3.05936e+06	3.99026e+06	3.87375e+06	4.20563e+06	4.24217e+06	3.9601e+06	4.24238e+06	4.29366e+06	3.51125e+06	3.12319e+06	3.51578e+06	-	-	-	-
Wafp002310	UPLC-MS/MS	309.14	163.04	-	-	308.137	C15H20N2O5	[M+H]+	1-O-Caffeoyllysine	Alkaloids	Phenolamine	-	3	-	-	-	190837	188732	170269	14144.1	14144.1	14144.1	14144.1	14144.1	14144.1	14144.1	14144.1	14144.1	88594.2	105096	70720.4	-	-	-	-
Wafp002664	UPLC-MS/MS	293.16	147.04	-	-	292.142	C15H20N2O4	[M+H]+	1-O-p-Coumaroyllysine	Alkaloids	Phenolamine	-	3	-	-	-	207956	164460	213517	166466	126697	136565	15352.1	181727	170969	51570.7	142039	76216.5	121148	96270.5	215024	-	-	-	-
pmb0492	UPLC-MS/MS	584.28	325	-	-	583.268	C34H37N3O6	[M+H]+	N',N'',N'''-p-Coumaroyl-cinnamoyl-caffeoyl spermidine	Alkaloids	Phenolamine	-	3	-	-	-	1.14229e+06	782045	914927	803045	380127	727821	746601	1.12049e+06	701802	1.0392e+06	700558	551485	622947	838325	860974	-	-	-	-
Ladp002935	UPLC-MS/MS	190.05	144.04	-	-	189.043	C10H7NO3	[M+H]+	3-quinolinecarboxylic acid	Alkaloids	Quinoline alkaloids	-	3	-	-	-	2.62986e+06	2.87932e+06	3.72523e+06	2.39088e+06	1.00214e+06	2.52714e+06	2.15784e+06	2.87223e+06	2.4146e+06	2.4087e+06	2.80286e+06	1.93912e+06	2.18157e+06	2.37201e+06	3.33392e+06	-	-	-	-
Qmhp090808	UPLC-MS/MS	469.22	307.13	-	-	468.205	C29H28N2O4	[M+H]+	18-Demethylparaensidimerin C	Alkaloids	Alkaloids	-	3	-	-	-	56999.5	56588.1	66215.9	1324.48	1324.48	6622.38	1324.48	1324.48	1324.48	1324.48	1324.48	1324.48	30423.1	26146.4	27685.2	-	-	-	-
Layp005485	UPLC-MS/MS	206.12	131.05	-	-	205.11	C12H15NO2	[M+H]+	N-(2-hydroxyethyl)-N-methyl-3-phenylacrylamide	Alkaloids	Alkaloids	-	3	-	-	-	23583	22546.6	20983	103468	52259	95292.9	97000.2	128966	96298.6	132795	127803	124982	77877.5	55613.2	58925.7	-	-	-	-
Zblp004317	UPLC-MS/MS	206.08	120.09	-	-	205.074	C11H11NO3	[M+H]+	3-(2-oxopropyl)-3-hydroxyindolin-2-one	Alkaloids	Plumerane	-	3	-	-	-	238883	273244	200414	256910	157248	256878	356857	288348	305301	265991	290016	365551	241096	223430	286265	-	-	-	-
pmb0774	UPLC-MS/MS	177.1	160.08	-	-	176.095	C10H12N2O	[M+H]+	N-Hydroxytryptamine	Alkaloids	Plumerane	-	2	-	-	-	2.79379e+06	2.18739e+06	2.31539e+06	2.85813e+06	1.12727e+06	2.37874e+06	2.20785e+06	2.771e+06	2.12631e+06	1.974e+06	2.2112e+06	2.45267e+06	4.3965e+06	2.6112e+06	2.34347e+06	C17203	ko00380,ko01100	C17203	-
pma0702	UPLC-MS/MS	558.28	207.07	-	-	557.274	C29H39N3O8	[M+H]+	N1,N8-Bis(sinapoyl)spermidine	Alkaloids	Phenolamine	-	3	-	-	-	2.41087e+06	2.28793e+06	2.59721e+06	1.14738e+06	846165	1.37836e+06	1.99943e+06	1.52184e+06	1.47038e+06	1.71443e+06	1.50866e+06	1.4238e+06	2.17746e+06	2.78281e+06	2.46574e+06	C21170	-	C21170	-
CYp004149	UPLC-MS/MS	275.188	131.05	-	-	274.179	C15H22N4O	[M+H]+	N-trans-Cinnamoyl N6-Methylagmatine	Alkaloids	Phenolamine	-	3	-	-	-	2.38225e+06	2.93232e+06	2.2044e+06	1.00473e+06	664895	1.05219e+06	1.9795e+06	3.57149e+06	4.28218e+06	4.23714e+06	1.44419e+06	1.35885e+06	2.50764e+06	2.29322e+06	2.43771e+06	-	-	-	-
CYp004001	UPLC-MS/MS	261.172	131.05	-	-	260.164	C14H20N4O	[M+H]+	N-trans-Cinnamoylagmatine	Alkaloids	Phenolamine	-	3	-	-	-	9.6022e+06	9.00677e+06	7.82421e+06	4.88005e+06	2.62931e+06	4.35332e+06	4.11301e+06	4.49177e+06	7.21816e+06	7.78386e+06	8.25089e+06	5.60259e+06	6.38129e+06	8.66835e+06	6.3059e+06	-	-	-	-
CYp003672	UPLC-MS/MS	275.186	131.05	-	-	274.179	C15H22N4O	[M+H]+	N-cis-Cinnamoyl N6-Methylagmatine	Alkaloids	Phenolamine	-	3	-	-	-	6.29326e+06	5.78969e+06	5.54597e+06	1.57063e+06	2.03469e+06	3.27107e+06	4.17667e+06	3.93339e+06	1.97569e+06	1.66641e+06	3.97582e+06	4.40804e+06	4.26721e+06	4.0282e+06	1.73766e+06	-	-	-	-
CYp002948	UPLC-MS/MS	219.149	131.05	-	-	218.142	C13H18N2O	[M+H]+	N-cis-Cinnamoylputrescine	Alkaloids	Phenolamine	-	2	-	-	-	1.77219e+06	1.3856e+06	1.1511e+06	1.43092e+06	266836	1.41746e+06	842873	915623	970467	1.41173e+06	1.18085e+06	1.22449e+06	1.01778e+06	1.20051e+06	895556	-	-	-	-
CYp003418	UPLC-MS/MS	261.172	131.05	-	-	260.164	C14H20N4O	[M+H]+	N-cis-Cinnamoylagmatine	Alkaloids	Phenolamine	-	3	-	-	-	9.97223e+06	8.22293e+06	1.70346e+07	6.79023e+06	3.62743e+06	1.21341e+07	8.01055e+06	6.53934e+06	1.13093e+07	1.12872e+07	6.96529e+06	6.63438e+06	7.92444e+06	1.09559e+07	5.83142e+06	-	-	-	-
CYp005764	UPLC-MS/MS	1208.61	407.334	-	-	1190.54	C56H86O27	[M+NH4]+	Diacetylcamelliagenin D 3beta-[2-O-Beta-D-Galactopyranosyl-3-O-(2-O-Beta-D-Xylopyranosyl-Alpha-L-Arabinopyranosyl)-Beta-D-Glucopyranuronosyloxy]	Terpenoids	Triterpene Saponin	-	3	-	-	-	33028.9	37353.3	32596.4	31496.9	17904.1	19211	15384.8	23351.7	28429.8	16135.5	12297.4	28348.4	24142.7	11522.8	16896.2	-	-	-	-
Lkmp122701	UPLC-MS/MS	247.134	145.1	-	-	246.126	C15H18O3	[M+H]+	Dehydrosantamarin	Terpenoids	Sesquiterpenoids	-	3	-	-	-	160764	174785	178834	166635	57272	142533	153396	130410	170095	147239	134105	162115	123565	133476	139170	-	-	-	-
Lkmp122412	UPLC-MS/MS	265.145	173.095	-	-	264.136	C15H20O4	[M+H]+	Hydroxysantamarin	Terpenoids	Sesquiterpenoids	-	3	-	-	-	196397	164028	162028	172095	94924.2	181524	164720	163527	190265	174800	200349	186260	148417	153353	171856	-	-	-	-
Lszp210010	UPLC-MS/MS	325.14	191.08	-	-	324.132	C15H20N2O6	[M+H]+	Tatarine	Alkaloids	Alkaloids	-	3	-	-	-	108880	111686	95565.7	125252	75690.6	126757	207089	142725	167411	127751	159971	170029	110591	135333	108007	-	-	-	-
Hmln008119	UPLC-MS/MS	197.12	153.12	-	-	198.126	C11H18O3	[M-H]-	Robinlin	Terpenoids	Terpene	-	3	-	-	-	145202	147953	147380	138811	48047	155905	160506	166888	134272	166017	167667	170823	148626	151568	164298	-	-	-	-
Lacp004935	UPLC-MS/MS	375.24	177.16	-	-	374.23	C19H34O7	[M+H]+	Megastigm-5-en-3,9-diol glucoside	Terpenoids	Sesquiterpenoids	-	3	-	-	-	300233	398280	399898	172672	133039	217795	183604	202143	190737	137156	149312	104513	253078	193140	278797	-	-	-	-
Wajp001786	UPLC-MS/MS	368.1	206.04	-	-	367.09	C16H17NO9	[M+H]+	Xanthurenate-8-O-beta-D-glucoside	Alkaloids	Alkaloids	-	3	-	-	-	167232	201448	203249	330701	129188	294535	288502	265236	237718	297642	304999	325163	236021	192907	261015	-	-	-	-
Ymjm000113	UPLC-MS/MS	477.2	181.09	-	-	478.205	C21H34O12	[M-H]-	Kanokoside B	Terpenoids	Terpene	-	3	-	-	-	2.69725e+06	2.93592e+06	2.9167e+06	1.19079e+06	1.18747e+06	1.32919e+06	560086	550887	571404	216023	254902	215883	1.50505e+06	1.53049e+06	1.39293e+06	-	-	-	-
Layp000971	UPLC-MS/MS	332.13	152.07	-	-	331.127	C14H21NO8	[M+H]+	Hydroxymenisdaurin D	Alkaloids	Alkaloids	-	3	-	-	-	316413	319675	258578	125765	49356.3	202773	83244.2	111573	102730	64542.2	78821	50153.8	196375	165619	190415	-	-	-	-
Wcsp002246	UPLC-MS/MS	344.13	147.04	-	-	343.121	C22H17NO3	[M+H]+	N-Phenylethylcrinasiadine	Alkaloids	Alkaloids	-	3	-	-	-	8.05811e+06	5.8959e+06	7.33555e+06	1.7998e+06	1.36555e+06	1.67541e+06	316464	351558	374256	12032.1	12032.1	60160.3	3.56905e+06	3.57497e+06	3.29687e+06	-	-	-	-
Ylyp002274	UPLC-MS/MS	355.08	163.04	-	-	354.089	C15H18N2O6S	[M+H]+	niazidin	Alkaloids	Alkaloids	-	3	-	-	-	1.35509e+07	1.07754e+07	1.30442e+07	1.19027e+07	1.23094e+07	1.09433e+07	9.41741e+06	7.9213e+06	9.26735e+06	7.26994e+06	6.18603e+06	7.33227e+06	8.40451e+06	8.27045e+06	9.24766e+06	-	-	-	-
Labp004779	UPLC-MS/MS	538.23	175.07	-	-	537.221	C26H35NO11	[M+H]+	6,7-di-O-methyl-N-deacetylisoipecosidic acid	Alkaloids	Isoquinoline alkaloids	-	3	-	-	-	1.18532e+06	1.41681e+06	1.31008e+06	818468	510592	811596	382286	348151	327999	204637	233078	191622	635298	609143	646055	-	-	-	-
Latp005276	UPLC-MS/MS	265.15	131.09	-	-	264.136	C15H20O4	[M+H]+	Granilin	Terpenoids	Sesquiterpenoids	40737-97-1	3	-	-	-	129282	131488	105664	115215	66404	108131	137346	119666	124328	142566	126293	112314	96507.4	93112.9	101353	C09470	-	C09470	-
Lmjp005519	UPLC-MS/MS	247.13	168.09	-	-	246.126	C15H18O3	[M+H]+	Pinnatifidin	Terpenoids	Sesquiterpenoids	35730-85-9	3	-	-	-	56029	51563.2	51431.5	60812.4	20731.8	39468.9	51496.7	59504.2	56637.1	48179.5	44277.8	60501.8	45198.3	25546.4	40804.1	-	-	-	-
Lhsp101904	UPLC-MS/MS	235.17	179.11	-	-	234.162	C15H22O2	[M+H]+	polygodial	Terpenoids	Sesquiterpenoids	6754-20-7	3	-	-	-	155055	107866	73363.9	81787.6	143487	83000.4	104400	152523	104960	79337.3	71721.1	158506	64985.6	66281.5	62630.6	C09712	-	C09712	-
Lmlp002205	UPLC-MS/MS	197.12	161.1	-	-	196.11	C11H16O3	[M+H]+	Isololiolide	Terpenoids	Terpene	38274-00-9	3	-	-	-	2.3634e+06	2.13473e+06	2.48466e+06	2.11116e+06	1.03675e+06	2.2735e+06	2.55894e+06	2.32937e+06	2.25047e+06	3.05233e+06	2.64645e+06	2.51987e+06	2.07784e+06	2.18319e+06	2.37022e+06	-	-	-	-
Lmjp004816	UPLC-MS/MS	197.12	133.1	-	-	196.11	C11H16O3	[M+H]+	Loliolide	Terpenoids	Monoterpenoids	5989-02-6	3	-	-	-	1.12048e+07	1.0646e+07	1.27778e+07	1.11196e+07	5.47318e+06	1.10502e+07	1.29342e+07	1.24097e+07	1.05077e+07	1.45627e+07	1.33286e+07	1.20561e+07	1.08612e+07	1.00331e+07	8.03133e+06	-	-	-	-
Wcfp005519	UPLC-MS/MS	163.04	133.03	-	-	162.032	C9H6O3	[M+H]+	5-hydroxyindene-1,3-dione	Terpenoids	Sesquiterpenoids	131977-61-2	3	-	-	-	897953	1.46409e+06	1.33029e+06	977410	1.03665e+06	1.3711e+06	1.65239e+06	858204	1.53903e+06	1.32456e+06	1.37595e+06	921333	730155	765970	766879	-	-	-	-
Lhsp101905	UPLC-MS/MS	167.11	93.07	-	-	166.099	C10H14O2	[M+H]+	Actinidialactone	Terpenoids	Monoterpenoids	76729-80-1	3	-	-	-	365185	293931	239569	360637	243841	397458	445864	233504	344328	373375	262051	353760	236512	409996	250332	-	-	-	-
Hmcp003852	UPLC-MS/MS	223.21	207.03	-	-	222.198	C15H26O	[M+H]+	Elemol	Terpenoids	Sesquiterpenoids	639-99-6	3	-	-	-	2.33402e+06	2.48578e+06	2.49354e+06	2.32053e+06	2.67523e+06	2.76226e+06	2.5933e+06	2.39473e+06	2.49522e+06	2.58261e+06	2.93928e+06	2.61287e+06	5.13724e+06	5.33429e+06	4.82855e+06	-	-	-	-
mws1565	UPLC-MS/MS	389.14	209.08	-	-	388.137	C17H24O10	[M+H]+	Geniposide	Terpenoids	Monoterpenoids	24512-63-8	3	-	-	-	848776	1.26622e+06	1.63284e+06	1.12034e+06	393572	1.06206e+06	696221	1.23358e+06	1.14758e+06	1.26918e+06	1.14872e+06	908074	808150	1.08728e+06	1.16645e+06	C09781	-	C09781	-
mws1526	UPLC-MS/MS	359.13	197.08	-	-	358.126	C16H22O9	[M+H]+	Sweroside	Terpenoids	Monoterpenoids	14215-86-2	3	-	-	-	162987	219376	203105	198092	102811	168000	194627	169253	394281	126629	91385.2	176778	145496	146378	148369	C17071	-	C17071	-
pmp000695	UPLC-MS/MS	375.13	177.05	-	-	374.121	C16H22O10	[M+H]+	Swertiamarin	Terpenoids	Monoterpenoids	17388-39-5	3	-	-	-	45484.6	24517.6	152431	23431.5	63628.1	73259.5	34940	24055.6	53654.3	61571.2	28818.5	53270.4	32814.9	45528.6	40307.7	C09800	-	C09800	-
Wbmp004936	UPLC-MS/MS	373.12	135.12	-	-	372.215	C19H32O7	[M+H]+	Blumenol C glucoside; Byzantionoside B	Terpenoids	Terpene	135820-80-3	3	-	-	-	46335.9	54892.1	54447.5	44176.9	19388.9	50750.1	38830.7	38737.4	52127	79464.7	42238.3	57605.1	36453.4	38312.6	40517.6	-	-	-	-
Lafp004579	UPLC-MS/MS	263.13	119.08	-	-	262.12	C15H18O4	[M+H]+	Deacylcynaropicrin	Terpenoids	Sesquiterpenoids	31565-50-1	3	-	-	-	281250	235286	241264	304361	180310	285516	328015	296606	329453	299922	310770	316073	272976	209064	281352	-	-	-	-
Zbjp004247	UPLC-MS/MS	333.19	135.12	-	-	332.183	C16H28O7	[M+H]+	2,6-Dimethyl-6-hydroxy-2,7-octadienyl-β-D-glucoside (Betulalbuside A; Betulabuside A)	Terpenoids	Monoterpenoids	64776-96-1	3	-	-	-	297973	113052	349021	153192	91371	187400	181739	146358	152050	128072	158566	104041	151873	131362	190616	-	-	-	-
Lmdp002381	UPLC-MS/MS	227.09	149.06	-	-	226.084	C11H14O5	[M+H]+	Genipin	Terpenoids	Monoterpenoids	6902-77-8	3	-	-	-	358156	322964	346560	1.80933e+06	952211	1.66288e+06	2.10855e+06	1.8574e+06	1.68825e+06	2.3191e+06	1.84343e+06	2.12816e+06	1.54588e+06	1.38838e+06	1.70195e+06	C09780	-	C09780	-
pmp000691	UPLC-MS/MS	229.11	151.08	-	-	228.1	C11H16O5	[M+H]+	Loganetin	Terpenoids	Monoterpenoids	29748-10-5	3	-	-	-	40191.6	57958.4	37511	194733	102329	161265	320983	384161	283877	384627	427565	443569	216638	140726	276512	-	-	-	-
Lmrgn03385	UPLC-MS/MS	281.14	237.15	-	-	282.147	C15H22O5	[M-H]-	Dihydrophaseic acid	Terpenoids	Sesquiterpenoids	41756-77-8	3	-	-	-	16658.9	25619	11537.5	23059.7	17100.8	28188.8	19849.6	15363.7	21784.1	40994.1	30743.5	33306.3	23063.5	24343.6	15373.7	C15971	ko00906	C15971	-
Zaxn006988	UPLC-MS/MS	301.22	301.22	-	-	302.225	C20H30O2	[M-H]-	Isopimaric acid	Terpenoids	Ditepenoids	5835-26-7	3	-	-	-	278974	376119	286797	307720	191673	320740	270587	164968	279487	242793	236195	157044	260957	285500	256084	C09118	ko00904,ko01110	C09118	-
Wbmn003185	UPLC-MS/MS	221.16	221.15	-	-	222.162	C14H22O2	[M-H]-	Kobusone	Terpenoids	Sesquiterpenoids	24173-71-5	3	-	-	-	174251	163724	156819	144751	165551	138496	182410	196959	185430	140727	143872	191466	154685	149530	160090	-	-	-	-
Xmmn006031	UPLC-MS/MS	447.22	315.18	-	-	448.231	C21H36O10	[M-H]-	Borneol 7-O-[β-D-apiofuranosyl-(1→6)]-β-D-glucopyranoside	Terpenoids	Monoterpenoids	88700-35-0	3	-	-	-	176524	156894	183139	127871	82375.5	178403	155343	131022	135717	113766	140438	122381	147483	156910	145944	-	-	-	-
ML10174588	UPLC-MS/MS	233.16	233.16	-	-	234.162	C15H22O2	[M-H]-	Confertifoline	Terpenoids	Sesquiterpenoids	1811-23-0	3	-	-	-	700520	530804	531622	417459	379966	388588	429972	659501	279850	423786	443513	737179	365205	420475	219891	C09376	-	C09376	-
Hmmn003964	UPLC-MS/MS	359.13	197.08	-	-	360.142	C16H24O9	[M-H]-	7-Deoxyloganic acid	Terpenoids	Monoterpenoids	22487-36-1	3	-	-	-	71609.5	74538.4	72382.7	93253.4	55925.8	65544	55714.7	44138.5	80719.1	49229.4	75848.3	71200.2	40118	63755.4	73448.2	C11636	ko00902,ko01110	C11636	-
MWS1787	UPLC-MS/MS	94.07	53.04	-	-	93.0578	C6H7N	[M+H]+	2-Picoline; 2-Methylpyridine	Alkaloids	Pyridine alkaloids	109-06-8	3	-	-	-	142531	108816	105965	138784	117305	119819	122452	121472	113721	124035	91088.5	131750	102447	98449.9	96633.9	C14447	-	C14447	-
pme1738	UPLC-MS/MS	138.08	94.07	-	-	137.071	C7H9N2O	[M+H]+	3-Carbamyl-1-methylpyridinium;(1-Methylnicotinamide)	Alkaloids	Pyridine alkaloids	1005-24-9	3	-	-	-	166097	155121	117706	125589	91938.5	146915	150207	110811	119027	109982	162494	143645	107018	86763.9	83999.3	C02918	ko00760,ko01100	C02918	-
pma6298	UPLC-MS/MS	96.04	68.05	-	-	95.0371	C5H5NO	[M+H]+	3-Hydroxypyridine	Alkaloids	Pyridine alkaloids	109-00-2	3	-	-	-	162671	198033	139036	88421.7	56424.6	92994	106618	111821	130881	92826.3	99025.7	77801.2	126244	113132	125375	-	-	-	-
MWStz073	UPLC-MS/MS	102.05	84.05	-	-	101.048	C4H7NO2	[M+H]+	5-Hydroxy-2-pyrrolidinone	Alkaloids	Pyrrole alkaloids	62312-55-4	3	-	-	-	81816.6	99825.2	103181	105430	77165.3	56184.3	101989	59361.9	102956	85973	79153.2	70469.5	88230.3	88936.2	68824.7	-	-	-	-
MWSmce582	UPLC-MS/MS	144.07	84.04	-	-	143.058	C6H9NO3	[M+H]+	Methyl L-pyroglutamate	Alkaloids	Pyrrole alkaloids	4931-66-2	3	-	-	-	283441	273001	295395	407346	191189	398735	317557	409106	401355	426580	461026	426249	358171	461923	364906	-	-	-	-
MWS1860	UPLC-MS/MS	72.08	55.05	-	-	71.0735	C4H9N	[M+H]+	Pyrrolidin	Alkaloids	Pyrrole alkaloids	123-75-1	3	-	-	-	311097	352300	294250	316218	309430	312512	293481	352054	289353	318825	311327	285986	316718	269355	297814	-	-	-	-
MWSmce157	UPLC-MS/MS	144.1	58.06	-	-	143.095	C7H13NO2	[M+H]+	Stachydrine	Alkaloids	Pyrrole alkaloids	471-87-4	3	-	-	-	117390	75514.5	89473.9	87244.2	108517	95215.4	96858	113766	119943	114906	133769	114096	86595.8	83717.8	93586	C10172	-	C10172	-
Lmap001823	UPLC-MS/MS	312.11	132.04	-	-	311.101	C14H17NO7	[M+H]+	Dhurrin	Alkaloids	Phenolamine	499-20-7	3	-	-	-	900354	921566	831500	187495	132983	236218	66750.7	55668.4	65692.4	23715.6	18566.4	28873.1	273827	277266	288352	C05143	ko00460,ko01100,ko01110	C05143	-
pmb0508	UPLC-MS/MS	277.17	147.04	-	-	276.159	C14H20N4O2	[M+H]+	p-Coumaroylagmatine	Alkaloids	Phenolamine	7295-86-5	3	-	-	-	99915.3	116903	85360.6	85099.1	64033.1	142752	167587	181363	196719	178745	184937	196307	144595	181646	185674	C04498	ko00999,ko01100,ko01110	C04498	-
Hmlp000935	UPLC-MS/MS	154.09	137.06	-	-	153.079	C8H11NO2	[M+H]+	Vanillylamine	Alkaloids	Phenolamine	1196-92-5	3	-	-	-	10006.6	10006.6	10006.6	79350.6	50032.8	131773	113719	140623	109692	207040	117703	135226	100980	140292	160428	C16666	ko01100,ko01110	C16666	-
Lmyp003387	UPLC-MS/MS	192.07	146.06	-	-	191.058	C10H9NO3	[M+H]+	2-Oxo-3,4-dihydro-1H-quinoline-3-carboxylic acid	Alkaloids	Quinoline alkaloids	246867-17-4	3	-	-	-	104734	89221.3	91473.4	88786.8	43783.5	73437.1	87941.6	51510.3	67971.8	103791	71597.3	64424.2	52759.5	50220.5	60275.3	-	-	-	-
pmb0782	UPLC-MS/MS	86.1	69.07	-	-	85.0891	C5H11N	[M+H]+	Piperidine	Alkaloids	Piperidine alkaloids	110-89-4	3	-	-	-	5.93618e+06	5.62225e+06	5.28438e+06	4.65081e+06	2.53246e+06	4.93411e+06	4.94734e+06	4.74759e+06	4.91754e+06	4.78358e+06	4.27844e+06	4.31943e+06	4.70016e+06	3.91883e+06	4.44008e+06	C01746	ko00960	C01746	-
MWSHC2028	UPLC-MS/MS	231.11	158.1	-	-	230.106	C13H14N2O2	[M+H]+	(1S,3S)-1-Methyl-1,2,3,4-tetrahydro-β-carboline-3-carboxylic acid	Alkaloids	Alkaloids	40678-46-4	3	-	-	-	1.10063e+06	943146	996886	947566	424849	1.00233e+06	1.07874e+06	919260	1.30504e+06	1.33321e+06	1.31227e+06	1.25844e+06	1.00001e+06	702674	745085	-	-	-	-
Lmcp000611	UPLC-MS/MS	144.08	84.06	-	-	143.07	C5H9N3O2	[M+H]+	2-Amino-4,5-dihydro-1H-imidazole-4-acetic acid	Alkaloids	Alkaloids	69098-41-5	3	-	-	-	3.82941e+06	2.62992e+06	3.08635e+06	2.68045e+06	1.08479e+06	2.269e+06	2.99158e+06	2.54049e+06	2.59455e+06	2.53879e+06	1.48551e+06	2.52987e+06	3.56951e+06	2.29682e+06	2.60198e+06	-	-	-	-
pma3649	UPLC-MS/MS	132.07	86.06	-	-	131.058	C5H9NO3	[M+H]+	5-Aminolevulinic Acid	Alkaloids	Alkaloids	106-60-5	3	-	-	-	1.94939e+06	1.80581e+06	1.98346e+06	1.63974e+06	957747	1.7587e+06	1.68489e+06	1.68839e+06	1.71774e+06	1.58763e+06	1.4962e+06	1.5869e+06	1.59945e+06	1.38741e+06	1.47348e+06	C00430	ko00260,ko00860,ko01100,ko01110,ko01240,ko02010	C00430	-
pmb0501	UPLC-MS/MS	131.13	114.1	-	-	130.122	C5H14N4	[M+H]+	Agmatine	Alkaloids	Alkaloids	306-60-5	3	-	-	-	2.01544e+06	2.15398e+06	2.23685e+06	2.37273e+06	1.18674e+06	2.51539e+06	2.51332e+06	2.60022e+06	2.58493e+06	2.72782e+06	2.75402e+06	2.64919e+06	2.39343e+06	2.20267e+06	2.24933e+06	C00179	ko00330,ko00999,ko01100,ko01110	C00179	-
MWSmce331	UPLC-MS/MS	102.05	56.05	-	-	101.048	C4H7NO2	[M+H]+	Azetidine-2-carboxylic acid	Alkaloids	Alkaloids	2517-04-6	3	-	-	-	476475	529216	469615	531907	522641	520052	459221	389419	438314	449251	352010	383608	462365	352511	363338	C08267	-	C08267	-
pmb0069	UPLC-MS/MS	122.06	105.03	-	-	121.053	C7H7NO	[M+H]+	Benzamide	Alkaloids	Alkaloids	55-21-0	3	-	-	-	287988	250988	250042	4.61545e+06	1.83839e+06	4.97764e+06	5.03113e+06	5.42948e+06	5.73537e+06	6.60115e+06	5.52013e+06	5.52677e+06	3.28831e+06	3.26248e+06	4.75642e+06	C09815	-	C09815	-
pmb0484	UPLC-MS/MS	104.11	60.08	-	-	104.107	C5H14NO+	[M]+	Choline	Alkaloids	Alkaloids	62-49-7	3	-	-	-	1.55855e+07	1.61573e+07	1.53944e+07	1.7836e+07	1.22842e+07	1.72814e+07	1.91404e+07	1.98618e+07	1.64469e+07	2.23316e+07	2.16951e+07	1.88193e+07	1.68521e+07	1.57827e+07	1.73616e+07	C00114	ko00260,ko00564,ko01100,ko02010	C00114	-
MWSmce572	UPLC-MS/MS	148.08	103.06	-	-	147.068	C9H9NO	[M+H]+	Cinnamamide	Alkaloids	Alkaloids	22031-64-7	3	-	-	-	61984.8	69593.9	55538.3	68887.6	31020.6	46766.6	79637.3	67884.9	70033.4	63366	80677.5	62490.7	65376.5	59824	69824.3	-	-	-	-
Wcdp010864	UPLC-MS/MS	256.26	88.08	-	-	255.256	C16H33NO	[M+H]+	Hexadecanamide	Alkaloids	Alkaloids	629-54-9	3	-	-	-	44917.9	56573.3	40475.1	38010.1	37992.6	56285.9	31873.2	44592.3	39855.5	38758	41559.2	37036.4	45725.1	44171.6	44873.3	-	-	-	-
pme2122	UPLC-MS/MS	112.09	95.06	-	-	111.08	C5H9N3	[M+H]+	Histamine	Alkaloids	Alkaloids	51-45-6	3	-	-	-	916145	1.09321e+06	1.04705e+06	1.47447e+07	9.43838e+06	1.48954e+07	1.81989e+07	1.87924e+07	1.97824e+07	1.81865e+07	2.02137e+07	1.93459e+07	1.40222e+07	1.21398e+07	1.33927e+07	C00388	ko00340,ko01100,ko01110	C00388	-
pma2987	UPLC-MS/MS	142.1	124.09	-	-	141.09	C6H11N3O	[M+H]+	Histidinol	Alkaloids	Alkaloids	501-28-0	3	-	-	-	6.98164e+06	8.77767e+06	9.58467e+06	6.6319e+06	6.06196e+06	6.41263e+06	5.20416e+06	5.99191e+06	5.54587e+06	8.12942e+06	5.98435e+06	5.68938e+06	9.03278e+06	4.15471e+06	5.07374e+06	C00860	ko00340,ko01100,ko01110,ko01230	C00860	-
MWSmce448	UPLC-MS/MS	127.05	81.04	-	-	126.043	C5H6N2O2	[M+H]+	Imidazol-1-yl-acetic acid	Alkaloids	Alkaloids	22884-10-2	3	-	-	-	145958	198650	146772	216202	258796	283661	285602	286401	278606	269647	303951	324693	236054	214858	252139	-	-	-	-
Lmcp000282	UPLC-MS/MS	162.11	85.03	-	-	161.105	C7H15NO3	[M+H]+	L-Carnitine	Alkaloids	Alkaloids	541-15-1	3	-	-	-	1.82168e+06	4.32636e+06	6.52859e+06	5.09543e+06	918947	3.56979e+06	3.85473e+06	1.80247e+06	1.83788e+06	2.53054e+06	1.71566e+06	529259	896974	1.12845e+06	410155	C00318	-	C00318	-
MWS3020	UPLC-MS/MS	145.13	86.1	-	-	144.126	C7H16N2O	[M+H]+	N-Acetylcadaverine	Alkaloids	Alkaloids	32343-73-0	3	-	-	-	247931	247347	332763	202109	219256	202669	221317	247959	222242	272425	279561	182107	151990	157764	210952	-	-	-	-
pme2693	UPLC-MS/MS	131.12	114.09	-	-	130.111	C6H14N2O	[M+H]+	N-Acetylputrescine	Alkaloids	Alkaloids	18233-70-0	3	-	-	-	2.1182e+06	2.44087e+06	2.36465e+06	2.71253e+06	1.21599e+06	2.6999e+06	2.74907e+06	2.89769e+06	2.89999e+06	3.04693e+06	2.91722e+06	2.72831e+06	2.76618e+06	2.67177e+06	2.49067e+06	C02714	ko00330,ko01100	C02714	-
pmb1754	UPLC-MS/MS	184.07	125	-	-	184.073	C5H15NO4P+	[M]+	O-Phosphocholine	Alkaloids	Alkaloids	107-73-3	3	-	-	-	1.49296e+06	1.67291e+06	1.96183e+06	1.92211e+06	2.03759e+06	1.8647e+06	1.59388e+06	1.488e+06	1.48944e+06	1.52763e+06	1.48233e+06	1.49451e+06	1.11613e+06	1.12295e+06	1.10891e+06	C00588	ko00564,ko01100	C00588	-
mws0018	UPLC-MS/MS	203.22	84.08	-	-	202.216	C10H26N4	[M+H]+	Spermine	Alkaloids	Alkaloids	71-44-3	3	-	-	-	5.6482e+06	7.46352e+06	5.10023e+06	6.72653e+06	4.76493e+06	7.95657e+06	7.58012e+06	4.69538e+06	6.20924e+06	9.44701e+06	3.59647e+06	7.02687e+06	3.06602e+06	3.71764e+06	5.08511e+06	C00750	ko00330,ko00410,ko00480,ko00770,ko01100,ko01240	C00750	-
Hamp012107	UPLC-MS/MS	284.29	88.08	-	-	283.288	C18H37NO	[M+H]+	Stearamide	Alkaloids	Alkaloids	124-26-5	3	-	-	-	8018.33	25081.8	7361.01	8606.93	6997.36	9113.08	6532.73	7111.03	11905.2	6669.76	7829.04	7743.68	6662.95	7304	7413.42	C13846	-	C13846	-
Hmcp001824	UPLC-MS/MS	213.07	167.06	-	-	212.059	C12H8N2O2	[M+H]+	Ailanindole	Alkaloids	Plumerane	159903-51-2	3	-	-	-	152070	115378	83833.1	127158	72124.7	173612	90275.3	113046	202787	85043.9	119616	78659.6	118654	138980	68361.4	-	-	-	-
MWSprf138	UPLC-MS/MS	176.07	103.07	-	-	175.063	C10H9NO2	[M+H]+	Indole-3-acetic acid (IAA)	Alkaloids	Plumerane	87-51-4	3	-	-	-	82888.3	101469	66047.8	77364.3	41048.6	70235.6	86356.2	82114	100170	76672.3	65620.2	77035.3	84952.6	74593.7	87384.3	C00954	ko00380,ko01100,ko04075	C00954	-
mws0103	UPLC-MS/MS	146.06	91.05	-	-	145.053	C9H7NO	[M+H]+	Indole-3-carboxaldehyde	Alkaloids	Plumerane	487-89-8	3	-	-	-	163922	134648	167313	176200	107585	197754	210315	198558	160832	241490	275171	231511	190577	164731	212314	C08493	-	C08493	-
pmb0818	UPLC-MS/MS	206.08	145.05	-	-	205.074	C11H11NO3	[M+H]+	Methoxyindoleacetic acid	Alkaloids	Plumerane	3471-31-6	3	-	-	-	6.30943e+06	5.48051e+06	5.5347e+06	5.34861e+06	2.14678e+06	4.59107e+06	4.91673e+06	4.45305e+06	4.69296e+06	4.55027e+06	4.15738e+06	3.40873e+06	5.00092e+06	4.36916e+06	4.20714e+06	C05660	ko00380	C05660	-
mws0005	UPLC-MS/MS	161.11	144.08	-	-	160.1	C10H12N2	[M+H]+	Tryptamine	Alkaloids	Plumerane	61-54-1	3	-	-	-	223597	202704	189119	225447	73545.8	248102	149733	245065	79779.3	94341.3	96423.3	104504	274671	302649	286191	C00398	ko00380,ko01100,ko01110	C00398	-
MWSmce709	UPLC-MS/MS	130.06	103.05	-	-	129.058	C9H7N	[M+H]+	Isoquinoline	Alkaloids	Isoquinoline alkaloids	119-65-3	2	-	-	-	89582.7	85173	81933.3	65854.9	54261.8	71691.3	76815.4	99522.6	79453.7	141083	145808	131351	53271.7	71702.1	78944.8	C06323	-	C06323	-
MWSslk071	UPLC-MS/MS	144.14	57.07	-	-	143.131	C8H17NO	[M+H]+	Valpromide	Alkaloids	Alkaloids	2430-27-5	2	-	-	-	109693	95005.4	95338.7	104689	145610	114695	88098.8	124919	97450	98469.3	81360.3	134312	44911	42879.3	54746	-	-	-	-
HJKP000649	UPLC-MS/MS	136.07	91.05	-	-	135.068	C8H9NO	[M+H]+	N-benzylformamide	Alkaloids	Alkaloids	6343-54-0	2	-	-	-	2.62972e+06	2.1292e+06	2.12817e+06	2.01961e+06	1.52204e+06	2.03741e+06	1.97171e+06	1.95442e+06	2.05296e+06	2.11434e+06	1.71252e+06	1.95717e+06	1.91998e+06	1.66128e+06	1.95472e+06	C15561	-	C15561	-
Lcsp002898	UPLC-MS/MS	514.21	220.12	-	-	513.207	C21H31N5O10	[M+H]+	cis-Zeatin-O-glucoside riboside	Alkaloids	Alkaloids	125225-72-1	2	-	-	-	83856.4	98525.5	76335.7	93167.3	40707.7	51612.9	41842.5	55701.2	83542.2	42035.5	51745.7	39783.6	57864.9	44092.6	46074.3	-	-	-	-
Lcsp003365	UPLC-MS/MS	352.16	220.12	-	-	351.154	C15H21N5O5	[M+H]+	cis-Zeatin riboside	Alkaloids	Alkaloids	15896-46-5	2	-	-	-	18914.8	18914.8	18914.8	260558	94573.8	338477	290829	282483	278946	417559	361635	440045	150229	172541	150815	-	-	-	-
pmb1096	UPLC-MS/MS	118.07	91.05	-	-	117.058	C8H7N	[M+H]+	Indole	Alkaloids	Plumerane	120-72-9	2	-	-	-	100361	105684	97209.9	115192	52239.4	114132	130059	78933.2	108731	105502	88330.7	103623	103478	94082.5	93205.4	C00463	ko00380,ko00400,ko00999,ko01100,ko01110	C00463	-
mws1375	UPLC-MS/MS	304.15	185.09	-	-	303.143	C12H21N3O6	[M+H]+	Nicotianamine	Alkaloids	Alkaloids	34441-14-0	2	-	-	-	134225	156019	204649	234024	345118	204275	117078	193151	132223	156643	83415.1	153275	108129	145040	97721.6	C05324	ko00270,ko00999,ko01100,ko01110	C05324	-
MWSmce548	UPLC-MS/MS	118.09	58.07	-	-	117.079	C5H11NO2	[M+H]+	Betaine	Alkaloids	Alkaloids	107-43-7	2	-	-	-	636659	684472	806045	881511	64593.9	853552	881511	1.00117e+06	922116	1.09211e+06	1.10408e+06	1.08573e+06	662693	906939	780326	C00719	ko00260,ko01100,ko02010	C00719	-
MWSHC2031	UPLC-MS/MS	287.12	84.04	-	-	286.116	C12H18N2O6	[M+H]+	2,5-Dimethyl (2S,5S)-3,6-dioxo-2,5-piperazinedipropanoate	Alkaloids	Alkaloids	412042-40-1	2	-	-	-	40225.9	44761.4	64222.3	51569.9	10805.2	55541.6	51569.9	48226.2	56100	2161.04	2161.04	2161.04	40713.7	42635.4	47886.2	-	-	-	-
pme2244	UPLC-MS/MS	190.09	118.07	-	-	189.079	C11H11NO2	[M+H]+	3-Indolepropionic acid	Alkaloids	Plumerane	830-96-6	2	-	-	-	56541.3	50187.3	59583.9	43015.6	19473.4	63470.9	45873.6	46092.3	48007.8	61244.9	43676.6	39939.6	54300.2	54291.2	53268.1	-	-	-	-
MWSprf097	UPLC-MS/MS	352.18	120.08	-	-	351.168	C18H25NO6	[M+H]+	USaramine	Alkaloids	Alkaloids	15503-87-4	2	-	-	-	105116	52390.1	80460	320918	171639	358448	535183	481286	427070	630948	503245	406451	329341	513013	329994	C10413	-	C10413	-
Wbjp000520	UPLC-MS/MS	146.08	82.06	-	-	145.074	C6H11NO3	[M+H]+	4-Hydroxypipecolic acid	Alkaloids	Alkaloids	14228-16-1	2	-	-	-	185520	121473	151854	125589	168145	154441	192066	223255	223939	168309	233883	252053	156709	152922	148579	-	-	-	-
MWSslk108	UPLC-MS/MS	204.13	85.03	-	-	203.116	C9H17NO4	[M+H]+	O-Acetyl-L-carnitine	Alkaloids	Alkaloids	3040-38-8	2	-	-	-	2.48515e+06	3.00639e+06	3.20178e+06	2.17861e+06	1.99847e+06	2.61394e+06	2.8931e+06	3.25011e+06	2.92058e+06	2.93427e+06	3.5629e+06	2.26194e+06	3.12762e+06	1.31158e+06	1.52754e+06	-	-	-	-
Wbmp001002	UPLC-MS/MS	152.07	107.05	-	-	151.063	C8H9NO2	[M+H]+	4-methoxybenzamide	Alkaloids	Alkaloids	3424-93-9	2	-	-	-	26483.1	80317.4	94427.3	1.5674e+06	765319	1.67611e+06	2.0588e+06	2.57275e+06	2.04213e+06	2.36055e+06	2.42178e+06	2.23034e+06	1.48223e+06	1.3331e+06	1.38789e+06	-	-	-	-
Hmcp000480	UPLC-MS/MS	276.11	114.05	-	-	275.101	C11H17NO7	[M+H]+	Sarmentosin	Alkaloids	Alkaloids	71933-54-5	2	-	-	-	22848.4	22848.4	22848.4	22848.4	22848.4	22848.4	22848.4	22848.4	22848.4	157683	155671	157079	135105	114242	123706	C08340	-	C08340	-
Hmyp002656	UPLC-MS/MS	222.08	130.06	-	-	221.069	C11H11NO4	[M+H]+	Methyl dioxindole-3-acetate	Alkaloids	Plumerane	57061-18-4	2	-	-	-	300237	283810	146710	13071.9	13071.9	13071.9	13071.9	13071.9	13071.9	13071.9	13071.9	13071.9	74219.2	91037.3	65359.6	-	-	-	-
Zbzp000519	UPLC-MS/MS	156.1	110.07	-	-	155.095	C8H13NO2	[M+H]+	Retronecine	Alkaloids	Pyrrole alkaloids	480-85-3	2	-	-	-	3.07884e+06	3.52806e+06	3.48403e+06	2.09371e+06	1.812e+06	2.19858e+06	1.37474e+06	1.52269e+06	1.43241e+06	1.57838e+06	1.3593e+06	882809	2.02128e+06	1.9174e+06	2.00359e+06	-	-	-	-
mws0943	UPLC-MS/MS	151.05	71.01	-	-	152.059	C7H8N2O2	[M-H]-	1,4-Dihydro-1-Methyl-4-oxo-3-pyridinecarboxamide	Alkaloids	Pyridine alkaloids	769-49-3	3	-	-	-	65061.3	52327.2	69951.4	50756.5	22864.2	47191.9	45962.1	54959.3	60054.6	53367.7	47189.7	51922.8	54810.4	51204.7	52652.3	C05843	ko00760,ko01100	C05843	-
mws0704	UPLC-MS/MS	140.01	78.96	-	-	141.019	C2H8NO4P	[M-H]-	O-Phosphorylethanolamine	Alkaloids	Alkaloids	1071-23-4	3	-	-	-	327719	307317	290423	278104	172157	288996	250859	219390	274048	186661	209655	196351	238193	267643	253522	C00346	ko00563,ko00564,ko00600,ko01100	C00346	-
mws0597	UPLC-MS/MS	190.05	146.06	-	-	191.058	C10H9NO3	[M-H]-	5-Hydroxyindole-3-acetic acid	Alkaloids	Plumerane	54-16-0	3	-	-	-	10300.3	10300.3	10300.3	107426	51501.5	94584.2	184772	171213	166880	147233	148298	107758	88401.4	154663	98548	C05635	ko00380,ko01100	C05635	-
Lmrn003201	UPLC-MS/MS	204.07	158.06	-	-	205.074	C11H11NO3	[M-H]-	Indole-3-lactic acid	Alkaloids	Plumerane	1821-52-9	3	-	-	-	47491.3	68832.5	43933.6	56505	43637.9	67514.2	60074.8	54037.6	73838.9	50083.7	82601.3	61017.9	58478.7	59181.6	56325	C02043	-	C02043	-
mws0102	UPLC-MS/MS	160.04	116.05	-	-	161.048	C9H7NO2	[M-H]-	Indole-5-carboxylic acid	Alkaloids	Plumerane	1670-81-1	3	-	-	-	56760.4	41696.9	36120.8	33818.6	12086.6	28462.2	35463.7	36237.8	19468.4	19468.4	16256.2	23831.9	27401.1	49516.4	27984	-	-	-	-
mws0019N	UPLC-MS/MS	231.114	145.053	-	-	232.121	C13H16N2O2	[M-H]-	Melatonin (N-Acetyl-5-methoxytryptamine)	Alkaloids	Plumerane	73-31-4	3	-	-	-	104934	97176	83880.2	87791.9	32059.2	65830.4	86959	92255.4	72166.7	78437.5	69583.9	65882.5	78462.9	62570.3	109579	C01598	ko00380,ko01100,ko01110	C01598	-
CYp006569	UPLC-MS/MS	176.107	131.05	-	-	175.1	C11H13NO	[M+H]+	3-(Dimethylamino)-2-Phenylacrolein	Alkaloids	Alkaloids	15131-89-2	3	-	-	-	100701	118246	101264	93663.2	42423.8	76841.8	79752.7	90105	102065	96661.8	65785.1	76480.8	108142	86065.2	89293.1	-	-	-	-
Yacn003968	UPLC-MS/MS	206.08	147.04	-	-	207.089	C11H13NO3	[M-H]-	Cantleyine	Alkaloids	Alkaloids	30333-81-4	3	-	-	-	467368	366218	342248	434137	258357	446122	400846	428807	466034	450113	500721	564637	428811	482077	613908	C09933	-	C09933	-
Ysjn000603	UPLC-MS/MS	188.06	114.06	-	-	189.064	C7H11NO5	[M-H]-	2-Amino-6-oxoheptanedioic acid	Alkaloids	Alkaloids	75650-93-0	3	-	-	-	136542	89465.5	149258	84454.4	35332.4	98076.3	86583.4	91591.2	94496.4	95906.5	98074.2	75866.4	88727.7	64403.6	112341	-	-	-	-
Lmqp002161	UPLC-MS/MS	919.27	449.11	-	-	919.271	C39H51O25+	[M]+	Cyanidin-3-O-rutinoside-5,3'-di-O-glucoside	Flavonoids	Anthocyanidins	-	3	-	-	-	1.30034e+06	1.64936e+06	2.34848e+06	689696	992155	1.49722e+06	572673	410113	509831	259271	179316	217421	1.24828e+06	1.10106e+06	616874	-	-	-	-
Cmsp002257	UPLC-MS/MS	595.16	301.07	-	-	595.166	C27H31O15+	[M]+	Peonidin-3-O-sambubioside	Flavonoids	Anthocyanidins	-	3	-	-	-	1.10229e+06	171610	959825	17079.4	17079.4	17079.4	17079.4	17079.4	17079.4	17079.4	17079.4	17079.4	85396.8	102126	91014.6	-	-	-	-
Zbfp003232	UPLC-MS/MS	935.25	303.05	-	-	935.245	C42H47O24+	[M]+	Delphinidin-3-caffeoyl-rutinoside-5-glucoside	Flavonoids	Anthocyanidins	-	3	-	-	-	126342	140462	221161	129231	78574.2	159257	38263.2	63712.7	95703.9	7652.63	7652.63	7652.63	126445	95565.9	76729.6	-	-	-	-
Zbcp002269	UPLC-MS/MS	611.16	317.07	-	-	611.161	C27H31O16+	[M]+	Petunidin-3-O-glucoside-5-O-arabinoside	Flavonoids	Anthocyanidins	-	3	-	-	-	1.02296e+06	707479	815859	24927.4	24927.4	24927.4	24927.4	24927.4	24927.4	24927.4	24927.4	24927.4	124637	138915	148442	-	-	-	-
Zbsp002083	UPLC-MS/MS	595.17	271.06	-	-	595.166	C27H31O15+	[M]+	Pelargonidin-3,5-O-diglucoside	Flavonoids	Anthocyanidins	-	3	-	-	-	447494	337068	438048	619.637	619.637	619.637	6428.63	7242.77	3098.18	619.637	619.637	619.637	103446	110519	46536.2	C08725	ko00942	C08725	-
Ljmp121505	UPLC-MS/MS	247.13	187.11	-	-	246.126	C15H18O3	[M+H]+	Mansonone S	Others	Ketone compounds	-	3	-	-	-	614874	563663	490114	540882	233660	648073	546091	487324	588396	591060	539637	531859	443962	410758	417300	-	-	-	-
HX1332	UPLC-MS/MS	291.23	93.07	-	-	290.225	C19H30O2	[M+H]+	Roupelliol	Others	Others	-	3	-	-	-	2617.76	2617.76	2617.76	43297.7	13088.8	42791.7	125204	108491	129177	99692.3	107387	80409.7	126214	117461	126552	-	-	-	-
Qahp007065	UPLC-MS/MS	659.37	335.26	-	-	658.356	C33H54O13	[M+H]+	Periseoside E	Steroids	Steroidal saponins	-	3	-	-	-	2339.27	2339.27	2339.27	45157	11696.3	53357.4	61743.6	50569.9	61200.3	34351.4	33119.3	31291.9	52320.9	26031.3	29543.2	-	-	-	-
Wasn003641	UPLC-MS/MS	291.01	247.03	-	-	292.021	C13H8O8	[M-H]-	Phyllanthusiin E	Others	Others	-	3	-	-	-	1.58441e+07	1.86388e+07	1.44964e+07	1.37088e+07	4.99228e+06	1.35361e+07	1.18174e+07	1.28613e+07	1.20988e+07	1.10545e+07	1.12967e+07	1.06842e+07	1.81898e+07	1.60113e+07	1.59094e+07	-	-	-	-
Jmzn003343	UPLC-MS/MS	521.2	329.14	-	-	522.21	C26H34O11	[M-H]-	Saikolignanoside A	Lignans and Coumarins	Lignans	-	3	-	-	-	431143	442763	587926	317214	269913	321693	294720	179194	221980	182763	121423	176817	341623	214919	340496	-	-	-	-
Hmcn002743	UPLC-MS/MS	417.15	181.04	-	-	418.163	C22H26O8	[M-H]-	Lirioresinol A	Lignans and Coumarins	Lignans	-	3	-	-	-	133113	162285	180525	120870	61775.4	139809	131739	115430	95753.3	163679	140567	136491	140567	136495	155507	-	-	-	-
zjgp122323	UPLC-MS/MS	355.1	163.04	-	-	354.095	C16H18O9	[M+H]+	4-O-acetyl-3-O-caffeoyl-2-C-methyl-D-erythronate	Others	Others	-	3	-	-	-	1.66709e+06	1.85025e+06	1.50501e+06	1.87524e+06	1.34046e+06	1.57576e+06	1.1107e+06	1.02541e+06	1.08698e+06	982641	1.08598e+06	1.01772e+06	1.20641e+06	1.40213e+06	1.78021e+06	-	-	-	-
Xmyp005599	UPLC-MS/MS	611.16	287.06	-	-	610.153	C27H30O16	[M+H]+	Kaempferol-3-O-galactoside-4'-O-glucoside	Flavonoids	Flavonols	-	2	-	-	-	1.65494e+06	1.6457e+06	2.03053e+06	710091	360739	737638	508530	301068	285564	310731	349210	130556	688530	653742	630648	-	-	CM00493	MetMap113,MetMap114
Layp003037	UPLC-MS/MS	919.27	287.06	-	-	918.264	C39H50O25	[M+H]+	kaempferol-3-O-(2-glucosylrutinoside)-7-O-glucoside	Flavonoids	Flavonols	-	2	-	-	-	660495	473993	784882	486010	400374	486891	633222	576681	441296	504820	571704	501806	573983	623638	664532	-	-	-	-
Lmqp006559	UPLC-MS/MS	330.34	312.33	-	-	329.329	C20H43NO2	[M+H]+	2-Amino-1,3-eicosanediol	Others	Alcohol compounds	-	2	-	-	-	200894	225278	201973	449860	346445	354060	369611	437924	429328	337757	295256	326668	357668	352061	386346	-	-	-	-
Zbqp002313	UPLC-MS/MS	203.14	84.04	-	-	202.132	C9H18N2O3	[M+H]+	4-amino-5-(butylamino)-5-oxopentanoic acid	Amino acids and derivatives	Amino acids and derivatives	-	2	-	-	-	1.32966e+06	1.86969e+06	1.86212e+06	2.16347e+06	834807	2.37482e+06	1.77628e+06	2.03221e+06	1.67213e+06	2.2329e+06	1.80302e+06	2.15875e+06	1.85743e+06	1.752e+06	1.52178e+06	-	-	-	-
Layp003314	UPLC-MS/MS	799.23	287.06	-	-	798.222	C35H42O21	[M+H]+	kaempferol-3-O-(acetyl rutinoside)-7-O-glucoside	Flavonoids	Flavonols	-	2	-	-	-	5.23446e+06	5.10688e+06	5.43218e+06	4.96435e+06	2.33822e+06	4.5437e+06	4.52493e+06	3.96559e+06	4.33116e+06	5.09248e+06	4.84541e+06	4.77955e+06	4.10897e+06	3.78408e+06	3.58475e+06	-	-	-	-
Lhhp120823	UPLC-MS/MS	193.08	105.07	-	-	192.079	C11H12O3	[M+H]+	Eugenyl formate	Others	Others	-	2	-	-	-	328328	65027.3	202936	115805	75797.1	13083.4	94193.2	137940	199792	42899.6	2616.69	2616.69	128160	91260.8	125552	-	-	-	-
Lahp004470	UPLC-MS/MS	443.1	139.04	-	-	442.09	C22H18O10	[M+H]+	5,7,3',4',5'-Pentahydroxyflavan-7-gallate	Flavonoids	Other Flavonoids	-	2	-	-	-	2.74596e+06	2.19443e+06	1.45955e+06	166179	48636.3	271270	86441.6	95065.8	89330.6	71246.9	59676.3	32996	551566	402466	301934	-	-	-	-
Zmmp004279	UPLC-MS/MS	374.23	243.13	-	-	373.221	C17H31N3O6	[M+H]+	Isoleucyl-Glutamyl-Leucine	Amino acids and derivatives	Amino acids and derivatives	-	2	-	-	-	2355.85	11779.3	2355.85	280056	137176	223056	288625	252742	280613	329358	287298	313218	190258	185572	193953	-	-	-	-
Walp008255	UPLC-MS/MS	390.36	328.32	-	-	389.351	C22H47NO4	[M+H]+	2-aminodocoSane-1,5,7,21-tetraol	Lipids	Sphingolipids	-	2	-	-	-	182913	112648	105092	122952	211527	101319	142614	246653	224232	127370	123828	204221	104066	96281.8	97301.2	-	-	-	-
Lcsp001647	UPLC-MS/MS	330.2	116.07	-	-	329.195	C15H27N3O5	[M+H]+	Pro-Leu-Thr	Amino acids and derivatives	Amino acids and derivatives	-	2	-	-	-	12486.2	12486.2	12486.2	117756	62431	126180	201034	205151	168535	278530	274315	247691	104971	135308	138839	-	-	-	-
Lcsp002568	UPLC-MS/MS	330.24	185.16	-	-	329.231	C16H31N3O4	[M+H]+	Val-Ile-Val	Amino acids and derivatives	Amino acids and derivatives	-	2	-	-	-	4886.29	24431.4	4886.29	184150	49183.8	177346	153420	299661	250884	181096	321620	288030	160733	180624	171494	-	-	-	-
Lcsp002583	UPLC-MS/MS	360.21	229.12	-	-	359.206	C16H29N3O6	[M+H]+	Ile-Glu-Val	Amino acids and derivatives	Amino acids and derivatives	-	2	-	-	-	19909.6	19909.6	19909.6	228294	99547.8	218553	233002	341878	244522	300222	288269	314507	149344	176360	151541	-	-	-	-
Latp003004	UPLC-MS/MS	395.13	233.08	-	-	394.126	C19H22O9	[M+H]+	2-Methyl-5-acetonyl-7-hydroxychromone glucoside	Others	Chromone	-	2	-	-	-	88890.9	124834	98356.3	126632	105921	130285	137590	83215.3	99858.4	249563	153395	79443.8	83248.4	136019	49186.6	-	-	-	-
Wbmp003302	UPLC-MS/MS	165.09	91.05	-	-	164.084	C10H12O2	[M+H]+	Frambinone	Others	Ketone compounds	-	2	-	-	-	2.3635e+06	2.1413e+06	2.66994e+06	1.47386e+06	1.18568e+06	1.33248e+06	1.15313e+06	929354	1.07064e+06	2.21755e+06	964477	1.02781e+06	1.41911e+06	2.84439e+06	1.66628e+06	-	-	-	-
Lazp002140	UPLC-MS/MS	757.22	449.11	-	-	756.211	C33H40O20	[M+H]+	Chrysoeriol glucosyl xylosyl glucoside	Flavonoids	Flavones	-	2	-	-	-	161389	185880	201209	107907	101464	105183	44839	57158.9	34709.8	35367.5	6941.97	6941.97	80120.7	89557.9	97838.5	-	-	-	-
Lmwp102713	UPLC-MS/MS	265.11	173.06	-	-	264.1	C14H16O5	[M+H]+	Peucedanol	Lignans and Coumarins	Coumarins	-	2	-	-	-	405057	430913	384021	405138	202006	389880	420375	427713	402529	414428	434254	337791	378859	375338	393390	-	-	-	-
Zmmp002106	UPLC-MS/MS	120.08	77.04	-	-	119.07	C3H9N3O2	[M+H]+	4-methyl-1,5,2,3-dioxadiazinan-2-amine	Nucleotides and derivatives	Nucleotides and derivatives	-	2	-	-	-	2.66724e+07	2.52204e+07	2.32048e+07	1.97306e+07	8.70667e+06	2.41011e+07	2.09279e+07	1.87235e+07	2.18243e+07	1.72795e+07	1.70637e+07	1.68013e+07	1.7036e+07	1.95477e+07	1.54555e+07	-	-	-	-
zjbp110819	UPLC-MS/MS	311.13	251.11	-	-	310.12	C19H18O4	[M+H]+	6,7-dimethoxy-2-[2-phenylethyl]chromone	Others	Chromone	-	2	-	-	-	3976.51	3976.51	3976.51	39617.8	19882.6	62797.4	46351.6	57889.2	23957.5	27279.8	30781.4	23480	26247.1	20753.6	30709.7	-	-	-	-
WaYp007695	UPLC-MS/MS	334.3	242.25	-	-	333.288	C18H39NO4	[M+H]+	2-Aminooctadecane-1,16,18,18-tetraol	Lipids	Sphingolipids	-	2	-	-	-	909717	1.04161e+06	888807	608097	772656	903440	1.43578e+06	997379	1.52914e+06	1.05883e+06	1.01643e+06	869015	438923	452475	479812	-	-	-	-
Cwjp002681	UPLC-MS/MS	919.23	287.06	-	-	918.243	C42H46O23	[M+H]+	Kaempferol-3-O-(2'''-p-Coumaroyl)sophoroside-7-O-Glucoside	Flavonoids	Flavonols	-	2	-	-	-	695532	592375	597879	564795	347592	471735	597992	464482	539859	445103	509866	504775	499625	651124	619382	-	-	CM00525	MetMap113,MetMap114
Lmwp005248	UPLC-MS/MS	903.26	287.06	-	-	902.248	C42H46O22	[M+H]+	Kaempferol-3-O-(6'''-p-Coumaroyl)glucosyl-(1→2)-Glucoside-7-O-Rhamnoside	Flavonoids	Flavonols	-	2	-	-	-	587137	391473	374845	169912	1710.08	135194	100209	101465	121091	59055.9	93705.7	52312.2	204130	236810	153532	-	-	CM00541	MetMap113,MetMap114
Wayp001104	UPLC-MS/MS	344.13	182.08	-	-	343.126	C15H21NO8	[M+H]+	N-(1-Deoxy-1-fructosyl)Tyrosine	Amino acids and derivatives	Amino acids and derivatives	-	2	-	-	-	164422	148473	148457	145756	130810	148457	137555	168924	176149	138552	162717	173065	176621	143597	154479	-	-	-	-
Lcsp002690	UPLC-MS/MS	288.19	86.1	-	-	287.185	C13H25N3O4	[M+H]+	Ile-Gly-Val	Amino acids and derivatives	Amino acids and derivatives	-	2	-	-	-	58305.1	72451.5	53872.7	429460	158529	416162	599176	321711	598393	498125	538426	459831	392913	304341	276839	-	-	-	-
Zmmp002373	UPLC-MS/MS	362.19	86.1	-	-	361.185	C15H27N3O7	[M+H]+	Glu-Thr-Leu	Amino acids and derivatives	Amino acids and derivatives	-	2	-	-	-	41269	30226.1	55300.2	196387	168852	169197	172386	354923	134187	150514	218167	274104	122162	116257	106336	-	-	-	-
Lcsp002508	UPLC-MS/MS	330.2	70.06	-	-	329.195	C15H27N3O5	[M+H]+	Pro-Thr-Ile	Amino acids and derivatives	Amino acids and derivatives	-	2	-	-	-	137428	126821	175244	115481	114781	307288	337691	133849	378296	386706	348620	377444	244946	233037	286566	-	-	-	-
Lcsp001861	UPLC-MS/MS	229.15	116.07	-	-	228.147	C11H20N2O3	[M+H]+	Leu-Pro	Amino acids and derivatives	Amino acids and derivatives	-	2	-	-	-	411108	330121	352645	695025	346388	692000	1.01596e+06	820616	944347	1.17641e+06	1.14558e+06	1.08816e+06	767414	708465	722820	-	-	-	-
Zmmp003258	UPLC-MS/MS	358.2	116.07	-	-	357.19	C16H27N3O6	[M+H]+	Glu-Pro-Leu	Amino acids and derivatives	Amino acids and derivatives	-	2	-	-	-	14038.9	14038.9	14038.9	196363	70194.7	158417	275356	309217	260520	497175	300353	359886	158373	143747	183885	-	-	-	-
Zbdp002220	UPLC-MS/MS	333.12	171.06	-	-	332.111	C14H20O9	[M+H]+	2,6-Dimethoxypydroquinone-1-O-glucoside	Flavonoids	Other Flavonoids	-	2	-	-	-	93879.2	81362.4	65475.6	30021.7	63740.1	67183.9	20492.7	49471.5	43750.3	4098.55	4098.55	4098.55	33326.7	25150.4	48236.5	-	-	-	-
Zbsp003928	UPLC-MS/MS	757.2	449.11	-	-	756.19	C36H36O18	[M+H]+	Orientin-2''-O-(6'''-p-coumaroyl)-glucopyranoside	Flavonoids	Flavones	-	2	-	-	-	3.03449e+07	2.80315e+07	2.78613e+07	3.19593e+07	2.20871e+07	3.58565e+07	2.92615e+07	3.18276e+07	2.96424e+07	2.84706e+07	2.67345e+07	2.73596e+07	3.01088e+07	3.37746e+07	2.69974e+07	-	-	CM00206	MetMap105
Lcsp001096	UPLC-MS/MS	333.18	173.13	-	-	332.17	C13H24N4O6	[M+H]+	Ser-Ile-Asn	Amino acids and derivatives	Amino acids and derivatives	-	2	-	-	-	12068.7	12068.7	12068.7	164535	63972	128524	193739	213790	117825	140050	143822	153037	94858.9	100397	60343.3	-	-	-	-
HX1376	UPLC-MS/MS	245.09	159.09	-	-	244.074	C14H12O4	[M+H]+	clematichinenol	Lignans and Coumarins	Coumarins	-	2	-	-	-	834905	837741	628998	643714	427453	773503	561211	642323	963474	579820	674814	934637	624282	574230	559907	-	-	-	-
Zbsp003605	UPLC-MS/MS	773.19	163.04	-	-	772.185	C36H36O19	[M+H]+	Orientin-2''-O-(6'''-(E)-Caffeoyl)-glucopyranoside	Flavonoids	Flavones	-	2	-	-	-	2.56398e+06	3.14038e+06	2.61738e+06	3.27589e+06	1.93674e+06	2.93715e+06	3.0155e+06	2.2816e+06	2.98315e+06	2.67522e+06	2.04441e+06	2.83129e+06	3.43174e+06	2.8392e+06	2.19211e+06	-	-	CM00211	MetMap105
Zmgp002917	UPLC-MS/MS	613.17	289.07	-	-	612.169	C27H32O16	[M+H]+	Okanin-4'-O-glucosyl-O-glucoside	Flavonoids	Chalcones	-	2	-	-	-	616429	674122	894341	30400.8	30400.8	30400.8	30400.8	30400.8	30400.8	30400.8	30400.8	30400.8	297539	387358	152004	-	-	-	-
pmb0680	UPLC-MS/MS	741.2	147.3	-	-	740.195	C36H36O17	[M+H]+	Vitexin-7-O-(6''-p-coumaroyl)glucoside	Flavonoids	Flavones	-	2	-	-	-	104880	108822	147234	90470.8	74748.3	119311	136335	111837	114054	132967	107200	128475	130293	97624	118078	-	-	CM00114	MetMap104
Lajp006434	UPLC-MS/MS	507.15	345.1	-	-	506.142	C24H26O12	[M+H]+	3',5'-dihydroxy-5,7,4'-trimethoxyflavone glucoside	Flavonoids	Flavones	-	2	-	-	-	77473.1	84289.7	82459.3	25031.1	10211.2	24305.7	2042.23	2042.23	2042.23	2042.23	2042.23	2042.23	29833.3	25956.9	28976.4	-	-	-	-
Wayp001214	UPLC-MS/MS	337.18	175.12	-	-	336.164	C12H24N4O7	[M+H]+	N-(1-Deoxy-1-fructosyl)Arginine	Amino acids and derivatives	Amino acids and derivatives	-	2	-	-	-	363092	377791	336268	535986	306364	535689	426785	419938	472873	381629	369982	541170	442701	412281	357790	-	-	-	-
Zmhp003322	UPLC-MS/MS	741.2	433.11	-	-	740.195	C36H36O17	[M+H]+	Isovitexin-2''-O-(6'''-p-coumaroyl)glucoside	Flavonoids	Flavones	-	2	-	-	-	183092	256588	305066	199907	60623.4	239886	312354	242400	237248	270436	283983	185672	104070	132451	118658	-	-	CM00115	MetMap104
Cmsp004305	UPLC-MS/MS	493.21	163.08	-	-	492.2	C25H32O10	[M+H]+	(7S,8R-Threo-3',4,9'-trihydroxy-3-methoxy-4',7-epoxy-neolignan-9-O-rhamnoside	Lignans and Coumarins	Lignans	-	2	-	-	-	77729.9	72942	39295.3	51649.1	30354.3	34170.2	65235.3	59060.6	38949.1	51463.5	31928.7	44039.5	74830.8	71481.1	88028.7	-	-	-	-
Lmpp003930	UPLC-MS/MS	579.15	271.06	-	-	578.142	C30H26O12	[M+H]+	Apigenin-7-O-(6''-p-Coumaryl)glucoside	Flavonoids	Flavones	-	2	-	-	-	300068	227249	169852	134683	61043.5	115627	112814	125829	97413.9	49027.1	66770.5	92127.6	207488	148077	175269	-	-	-	-
Smnp001863	UPLC-MS/MS	449.14	287.09	-	-	448.137	C22H24O10	[M+H]+	8-O-methyl-7-hydroxyaloin	Quinones	Anthraquinone	-	2	-	-	-	1.24649e+08	1.01003e+08	8.7631e+07	6.39543e+07	1.64029e+07	5.58442e+07	3.75685e+07	5.70321e+07	4.38499e+07	3.96025e+07	3.98206e+07	3.54272e+07	1.02537e+08	8.62618e+07	9.69547e+07	-	-	-	-
Lcsp001306	UPLC-MS/MS	334.16	173.13	-	-	333.154	C13H23N3O7	[M+H]+	Ser-Ile-Asp	Amino acids and derivatives	Amino acids and derivatives	-	2	-	-	-	31164.7	7870.12	40467.9	264589	82843.4	168878	157120	200785	358952	261165	243133	217082	247158	262292	143469	-	-	-	-
Wbsp000037	UPLC-MS/MS	236.16	58.02	-	-	235.157	C14H21NO2	[M+H]+	1-[3-(4-methyl-6-oxocyclohex-1-en-1-yl)propyl]pyrrolidin-2-one	Others	Ketone compounds	-	2	-	-	-	62793.7	69773.1	60749.9	136256	140023	118188	142820	112454	123937	138589	140337	137898	97213.8	96148.8	90615.2	-	-	-	-
pmp000261	UPLC-MS/MS	347.1	153.02	-	-	346.09	C14H18O10	[M+H]+	Methyl 6-O-galloyl-glucoside	Phenolic acids	Phenolic acids	-	2	-	-	-	207666	291506	359226	270903	241161	327646	200665	99783.6	195109	109172	151868	131917	188572	162494	197240	-	-	-	-
Lmdp002901	UPLC-MS/MS	331.14	151.07	-	-	330.132	C15H22O8	[M+H]+	2,6-Dihydroxy-4-isopropylphenyl-1-O-β-D-glucoside	Phenolic acids	Phenolic acids	-	2	-	-	-	132365	122928	114513	43086.4	18873.4	33405.3	30794.1	3774.69	3774.69	32368.4	30046.5	23306	33656.3	42361.8	55707.6	-	-	-	-
Lchp000218	UPLC-MS/MS	209.08	121.06	-	-	208.074	C11H12O4	[M+H]+	3-ethyl-7-hydroxy-6-methoxyphthalide	Others	Others	-	2	-	-	-	324650	284736	263547	508954	261141	560942	909361	584404	552674	674655	890844	679294	455067	508596	401088	-	-	-	-
Lchp000221	UPLC-MS/MS	207.06	91.05	-	-	206.058	C11H10O4	[M+H]+	3-Ethylidene-7-hydroxy-6-methoxyphthalide	Others	Others	-	2	-	-	-	288676	272339	179904	334089	154205	209635	380772	265778	418689	413492	328249	307327	216421	218474	237301	-	-	-	-
Zmmp000606	UPLC-MS/MS	148.1	84.08	-	-	147.089	C6H13NO3	[M+H]+	2-Amino-4-hydroxy-3-methylpentanoic acid	Amino acids and derivatives	Amino acids and derivatives	-	2	-	-	-	5.70014e+06	7.54432e+06	8.60901e+06	1.03262e+07	1.52703e+07	1.00407e+07	8.20496e+06	9.28073e+06	8.56425e+06	9.56961e+06	9.07748e+06	8.94086e+06	6.92307e+06	8.51561e+06	8.14028e+06	-	-	-	-
Lmrj002793	UPLC-MS/MS	277.12	120.08	-	-	276.111	C14H16N2O4	[M+H]+	Cyclo(Phe-Glu)	Amino acids and derivatives	Amino acids and derivatives	-	3	-	-	-	48956.3	55291.2	41705.8	171948	99168.2	143066	239425	218385	265495	240764	287845	253520	194641	175732	189591	-	-	-	-
pmb0464	UPLC-MS/MS	458.15	116.03	-	-	457.143	C16H27NO14	[M+H]+	L-Aspartic acid-O-diglucoside	Amino acids and derivatives	Amino acids and derivatives	-	3	-	-	-	113282	85372.6	67032	77393.7	119802	97330.5	90161.4	94148.5	83769.4	74203.6	95177.5	114091	59911.5	85141.6	91014.1	-	-	-	-
Zbjp002681	UPLC-MS/MS	359.18	137.06	-	-	358.178	C21H26O5	[M+H]+	1,7-bis(4-hydroxy-3-methoxyphenyl)hept-1-ene-3-ol	Phenolic acids	Phenolic acids	-	3	-	-	-	8034.5	8034.5	8034.5	8034.5	8034.5	8034.5	75360.4	75002.8	69180.1	68707.1	76495.4	75423.3	45281.6	40172.5	41804	-	-	-	-
Lmsp004521	UPLC-MS/MS	613.12	147.04	-	-	612.111	C29H24O15	[M+H]+	1-O-Cinnamoyl-4,6-(S)-HHDP-β-D-glucose	Phenolic acids	Phenolic acids	-	3	-	-	-	33947	42856.9	25046.2	21106.5	12992.1	28553.6	14509.3	41549.3	29868.3	25115.9	13219.9	25061.3	13200.6	22470.2	31675.9	-	-	-	-
pmb0108	UPLC-MS/MS	375.11	137.1	-	-	374.1	C19H18O8	[M+H]+	Feruloyl syringic acid	Phenolic acids	Phenolic acids	-	3	-	-	-	93729.7	84686.6	55623.4	77408.8	73543	114197	83973.2	105080	115832	144319	97780.5	104063	60211.3	62562.5	63229.6	-	-	-	-
Xmgp006913	UPLC-MS/MS	341.14	137.06	-	-	340.131	C20H20O5	[M+H]+	2,4,2',4'-tetrahydroxy-3'-prenylchalcone	Flavonoids	Chalcones	-	3	-	-	-	259868	240266	253515	373219	174945	435420	320265	335950	321072	203509	208883	187220	250244	295479	278265	-	-	-	-
Lahp003599	UPLC-MS/MS	627.19	303.09	-	-	626.185	C28H34O16	[M+H]+	Homoeriodictyol-7,4'-di-O-β-D-glucopyranoside	Flavonoids	Flavanones	-	3	-	-	-	638129	714089	1.01469e+06	345065	197035	295878	223353	220478	130390	161571	146885	112609	410128	451440	697781	-	-	-	-
Labp005025	UPLC-MS/MS	535.14	287.09	-	-	534.137	C25H26O13	[M+H]+	Malonyl isoSakuranin	Flavonoids	Flavanones	-	3	-	-	-	3.26346e+06	2.79494e+06	2.28472e+06	2.28299e+06	665055	2.52783e+06	1.8889e+06	2.1006e+06	1.73678e+06	1.45676e+06	1.19956e+06	1.24628e+06	2.76188e+06	3.25521e+06	3.02182e+06	-	-	-	-
pma6218	UPLC-MS/MS	419.13	383.1	-	-	418.126	C21H22O9	[M+H]+	O-MethylNaringenin-8-C-arabinoside	Flavonoids	Flavanones	-	3	-	-	-	237510	88805.1	101078	90470.8	87857.5	90283.1	158083	78661.8	100199	155605	45804.7	74729.3	177259	111937	92523.4	-	-	-	-
Lmtp003948	UPLC-MS/MS	481.13	319.05	-	-	480.127	C22H24O12	[M+H]+	3',5',5,7-Tetrahydroxy-4'-methoxyflavanone-3'-O-glucoside	Flavonoids	Flavones	-	3	-	-	-	4.66072e+07	4.74399e+07	4.27738e+07	4.19633e+06	990849	3.94772e+06	602944	515268	368589	229436	139150	168614	1.79728e+07	1.55414e+07	2.16766e+07	-	-	-	-
Zmjp004852	UPLC-MS/MS	509.13	347.08	-	-	508.122	C23H24O13	[M+H]+	5,6,3',4'-Tetrahydroxy-3,7-dimethoxyflavone-6-O-glucoside	Flavonoids	Flavones	-	3	-	-	-	75385.7	63145.2	101862	34943	9391.09	37699.7	21663.3	29993.9	37219.1	17634.1	25306.6	45747.7	34646.9	48693.4	48935.5	-	-	-	-
pmp000237	UPLC-MS/MS	579.13	283.06	-	-	578.127	C26H26O15	[M+H]+	Apigenin-6-C-(2''-glucuronyl)xyloside	Flavonoids	Flavones	-	3	-	-	-	6.12334e+06	6.79581e+06	6.52148e+06	6.02143e+06	4.13906e+06	6.0169e+06	6.25941e+06	8.17082e+06	9.7911e+06	6.62237e+06	7.49275e+06	6.92723e+06	4.94093e+06	4.58116e+06	4.78128e+06	-	-	-	-
pmb0639	UPLC-MS/MS	757.22	595.2	-	-	756.211	C33H40O20	[M+H]+	Apigenin-8-C-glucoside-7-O-Sophoroside	Flavonoids	Flavones	-	3	-	-	-	43912.6	71918.8	36592.8	51583.4	30685.2	4629.07	43716.1	48855.8	57501.9	37052.4	51331.5	52999.3	43657.6	44461.1	56135.2	-	-	CM00123	MetMap104
Zmhp002409	UPLC-MS/MS	611.16	491.12	-	-	610.153	C27H30O16	[M+H]+	Isoluteolin-6,8-di-C-glucoside	Flavonoids	Flavones	-	3	-	-	-	26159.2	36620.5	37930.6	30081.7	27077.5	34008.5	27493.8	33522.1	52860.5	54986.7	27497.3	51004.3	23231.5	39147.8	20438.2	-	-	-	-
HJAP010	UPLC-MS/MS	551.14	497.1	-	-	550.132	C25H26O14	[M+H]+	Luteolin-6,8-di-C-arabinoside	Flavonoids	Flavones	-	3	-	-	-	214224	197939	155073	145388	38842.2	98337	104413	68999.8	144780	35112.7	99052.4	119140	135292	149901	114398	-	-	CM00167	MetMap105
pmp000239	UPLC-MS/MS	595.13	505.09	-	-	594.122	C26H26O16	[M+H]+	Luteolin-6-C-(5''-glucuronyl)xyloside	Flavonoids	Flavones	-	3	-	-	-	158737	105862	153359	153684	84966.5	241033	94771.8	192232	141575	201573	133310	154305	158604	119134	155638	-	-	CM00175	MetMap105
pmp000238	UPLC-MS/MS	581.15	383.07	-	-	580.143	C26H28O15	[M+H]+	Luteolin-6-C-arabinoside-7-O-glucoside	Flavonoids	Flavones	-	3	-	-	-	260296	163733	55199.4	253734	93473.9	71561.5	41418.4	52703.5	52327.7	170067	67153.1	37941.3	41994.5	52745.5	60295.5	-	-	CM00172	MetMap105
Hmjp003248	UPLC-MS/MS	695.15	287.06	-	-	694.138	C30H30O19	[M+H]+	Luteolin-7-O-(6''-malonyl)glucuronide-5-O-rhamnoside	Flavonoids	Flavones	-	3	-	-	-	34698.5	45533.1	31532.9	30845.3	10543.3	40328.1	51030.3	61848.2	34094.8	73034.3	74376.9	59838.7	65563.1	35408.8	62955.8	-	-	CM00196	MetMap105
Hmqp003066	UPLC-MS/MS	829.2	287.06	-	-	828.196	C35H40O23	[M+H]+	Luteolin-7-O-(6'''-malonyl)sophoroside-5-O-arabinoside	Flavonoids	Flavones	-	3	-	-	-	46333.3	26024.1	47332.3	82892.2	61858.7	57818	96243.1	106151	124606	132147	146513	136596	89433.5	114058	90825.4	-	-	CM00214	MetMap105
Hmpp002612	UPLC-MS/MS	611.16	287.05	-	-	610.153	C27H30O16	[M+H]+	Luteolin-7-O-gentiobioside	Flavonoids	Flavones	-	3	-	-	-	1.93362e+06	1.8134e+06	1.83697e+06	751557	391705	898818	520395	358955	566875	307157	248856	434262	1.1351e+06	1.40964e+06	868136	-	-	CM00180	MetMap105
Lmmp002963	UPLC-MS/MS	625.18	317.06	-	-	624.169	C28H32O16	[M+H]+	6-C-Methylquercetin-3-O-rutinoside	Flavonoids	Flavonols	-	3	-	-	-	292870	304808	241571	232497	97682.9	292138	227385	239929	176381	239352	256273	265310	248821	243977	256756	-	-	CM00609	MetMap115
pmb0618	UPLC-MS/MS	627.19	465.1	-	-	626.185	C28H34O16	[M+H]+	Hesperetin-8-C-glucoside-3'-O-glucoside	Flavonoids	Flavonols	-	3	-	-	-	185304	228714	243539	52949.1	43422.8	98481	26546	5309.2	5309.2	5309.2	5309.2	5309.2	113604	105895	65686.1	-	-	-	-
Xmyp004678	UPLC-MS/MS	727.21	287.05	-	-	726.201	C32H38O19	[M+H]+	Kaempferol-3-O-(2''-O-xylosyl-6''-O-rhamnosyl)glucoside	Flavonoids	Flavonols	-	3	-	-	-	666336	688709	720488	680923	424124	682186	587862	595303	603103	681537	676971	549915	757473	811707	705745	-	-	CM00500	MetMap113
Zmtp102903	UPLC-MS/MS	419.1	287.06	-	-	418.09	C20H18O10	[M+H]+	Kaempferol-3-O-arabinoside (Juglanin)	Flavonoids	Flavonols	-	3	-	-	-	1.54075e+06	1.33458e+06	1.20133e+06	375169	28689.4	354572	173193	212218	136692	156490	205372	104031	813196	710991	704511	-	-	-	-
Hmcp002399	UPLC-MS/MS	509.13	347.07	-	-	508.122	C23H24O13	[M+H]+	Limocitrin-3-O-glucoside	Flavonoids	Flavonols	-	3	-	-	-	77477.4	60854.7	98042	30432.8	9253.14	49903.7	23653.1	11397.3	24258.4	21638.4	29602.7	12562.4	70592.9	82259.3	96270.5	-	-	-	-
Zahp003766	UPLC-MS/MS	597.15	303.05	-	-	596.138	C26H28O16	[M+H]+	Quercetin 3-O-glucoside 7-O-xyloside	Flavonoids	Flavonols	-	3	-	-	-	258539	214844	236733	158141	92395.7	220915	115683	128021	161906	150651	114349	85352.6	158352	177629	145651	-	-	CM00591	MetMap115
HJAP061	UPLC-MS/MS	743.2	303.05	-	-	742.196	C32H38O20	[M+H]+	Quercetin-3-O-(2''-O-arabinosyl)rutinoside	Flavonoids	Flavonols	-	3	-	-	-	237517	226005	221573	176057	142427	178961	213565	203380	195157	184200	201050	144162	213694	158454	281127	-	-	CM00623	MetMap115
Lmhp002374	UPLC-MS/MS	919.27	303.05	-	-	918.264	C39H50O25	[M+H]+	Quercetin-3-O-glucosyl(1→4)rhamnoside-7-O-rutinoside	Flavonoids	Flavonols	-	3	-	-	-	28321.6	30619.5	49743	39409.6	31889	30789	32018.3	25519.4	34477.8	25865.6	43093.6	13663.4	16591.7	23401.5	35724.2	-	-	CM00649	MetMap116
Lmjp003206	UPLC-MS/MS	759.2	303.05	-	-	758.191	C32H38O21	[M+H]+	Quercetin-3-O-Sambubioside-5-O-Glucoside	Flavonoids	Flavonols	-	3	-	-	-	324584	283370	255735	225177	163505	351685	258451	220174	342440	158121	228233	329568	189299	148177	198311	-	-	CM00628	MetMap115,MetMap116
Lcgp000245	UPLC-MS/MS	493.21	331.15	-	-	492.2	C25H32O10	[M+H]+	dihydrodehydrodiconiferyl alcohol-9-O-β-D-xylopyranoside	Lignans and Coumarins	Lignans	-	3	-	-	-	2.9919e+06	2.83132e+06	2.17657e+06	672923	156160	797434	300702	369973	386979	253069	269238	255028	1.06993e+06	1.17475e+06	1.31475e+06	-	-	-	-
Cmsp005051	UPLC-MS/MS	523.23	137.06	-	-	522.21	C26H34O11	[M+H]+	Isolariciresinol-9-O-glucoside	Lignans and Coumarins	Lignans	-	3	-	-	-	67596.3	66743.4	54768.7	52263.7	19476.8	62824.4	41405.6	43759.9	36861.2	20088.6	42072.8	58894.7	43134.3	32767.6	56276.9	-	-	-	-
mad1424	UPLC-MS/MS	427.05	295.05	-	-	426.043	C17H14O13	[M+H]+	Ditartaroyl-hydroxycoumarin	Lignans and Coumarins	Coumarins	-	3	-	-	-	180712	212473	145686	185095	121577	220189	190165	210279	158808	219075	150137	268004	220209	288036	304510	-	-	-	-
pma0104	UPLC-MS/MS	369.1	207.07	-	-	368.09	C20H16O7	[M+H]+	N-Sinapoylhydroxycoumarin	Lignans and Coumarins	Coumarins	-	3	-	-	-	47519.9	18452.6	48702	34294.2	39293.6	29090.9	70657.4	32369.2	13198.3	2639.67	33122.3	2639.67	36942.6	46248.2	32997.8	-	-	-	-
Lmmp004382	UPLC-MS/MS	371.21	191.14	-	-	370.199	C19H30O7	[M+H]+	3-Oxo-α-ionol-β-D-glucoside	Others	Alcohol compounds	-	3	-	-	-	260555	174011	159513	119256	64191.7	156979	86542.3	98023.3	74643.9	12838.3	12838.3	12838.3	164058	163450	101143	-	-	-	-
Hmjp000461	UPLC-MS/MS	265.08	103.04	-	-	264.084	C10H16O8	[M+H]+	3-O-Glucoside-3-hydroxy-y-butyrolactone	Others	Lactones	-	3	-	-	-	433576	502150	361276	378379	207197	400023	320901	321698	341065	309908	383962	347803	351370	365584	411067	-	-	-	-
Latp011219	UPLC-MS/MS	149.1	121.06	-	-	148.088	C10H12O	[M+H]+	3,5-Dimethyl-2,3-dihydrobenzofuran	Others	Others	-	3	-	-	-	1.74152e+07	1.55654e+07	1.6277e+07	1.68813e+07	1.56165e+07	1.72281e+07	1.5419e+07	1.67626e+07	1.57616e+07	1.73295e+07	1.59262e+07	1.55175e+07	1.51372e+07	1.55223e+07	1.60256e+07	-	-	-	-
Lskp211268	UPLC-MS/MS	179.07	119.05	-	-	178.063	C10H10O3	[M+H]+	3-Ethyl-7-hydroxyphthalide	Others	Others	-	3	-	-	-	62566.8	45175.7	54257.8	95498.5	46792.5	98030.4	95522.5	98203.5	60632.5	100082	122826	118264	73150.4	58323.6	85904.9	-	-	-	-
HX1349	UPLC-MS/MS	133.05	69.04	-	-	132.042	C5H8O4	[M+H]+	dihydro-4-hydroxy-5-hydroxymethyl-2(3H)-furanone	Others	Others	-	3	-	-	-	63775.7	88160.9	58045.3	10581.1	10581.1	10581.1	52905.3	59295.4	91694.3	152215	80123	103266	53008	58013.5	61441	-	-	-	-
Zmgp004297	UPLC-MS/MS	281.15	107.05	-	-	280.146	C19H20O2	[M+H]+	1-phenyl-7-(4-hydroxyphenyl)-4-ene-3-heptanone	Others	Ketone compounds	-	3	-	-	-	105427	89686.9	131272	98946.5	72841	71868.3	88633.9	71867.2	93987.3	93151.1	56411.4	136699	133998	130374	123294	-	-	-	-
Lmyp102101	UPLC-MS/MS	113.02	67.02	-	-	112.016	C5H4O3	[M+H]+	3-Hydroxy-4H-pyran-4-one	Organic acids	Organic acids	-	3	-	-	-	10446.3	10446.3	10446.3	52231.7	97191.6	97306.5	135435	172049	162279	138943	80408.4	95337	53137.6	79676.3	86573.3	-	-	-	-
MW0158624	UPLC-MS/MS	396.21	136.07	-	-	395.206	C19H29N3O6	[M+H]+	Tyr-Thr-Leu	Amino acids and derivatives	Amino acids and derivatives	-	3	-	-	-	17160.3	3432.06	3432.06	147844	52339	108142	118321	100622	99465.8	74409.4	78072.1	73171.8	50252.1	53693.3	54842.3	-	-	-	-
MW0152984	UPLC-MS/MS	399.2	133.1	-	-	398.191	C16H26N6O6	[M+H]+	Lys-His-Asp	Amino acids and derivatives	Amino acids and derivatives	-	3	-	-	-	284060	228059	203464	181581	77096.2	245388	174877	150613	174872	148100	157753	160310	151333	166743	174251	-	-	-	-
MW0158596	UPLC-MS/MS	378.21	219.12	-	-	377.195	C19H27N3O5	[M+H]+	Tyr-Pro-Val	Amino acids and derivatives	Amino acids and derivatives	-	3	-	-	-	2786.38	13931.9	2786.38	84603.2	43422.8	96386.1	92253.7	108699	82472.4	98076.3	99770.9	87228.2	50849.7	46063.2	66239.1	-	-	-	-
MW0146214	UPLC-MS/MS	374.13	86.1	-	-	351.143	C16H21N3O6	[M+Na]+	Asp-Phe-Ala	Amino acids and derivatives	Amino acids and derivatives	-	3	-	-	-	28866.9	32807.2	35047.8	850260	151220	898787	936547	457762	555104	400288	527769	519465	644555	232333	544511	-	-	-	-
MW0155820	UPLC-MS/MS	347.13	301.12	-	-	346.131	C13H22N4O5S1	[M+H]+	Pro-Cys-Gln	Amino acids and derivatives	Amino acids and derivatives	-	3	-	-	-	66643.6	110634	94080.7	64517.3	38438	50591.8	46089.2	67574.3	78935.8	54267.1	44221.4	58388.1	50201.2	68275.3	51727	-	-	-	-
MW0155135	UPLC-MS/MS	368.15	120.08	-	-	367.138	C16H21N3O7	[M+H]+	Phe-Asp-Ser	Amino acids and derivatives	Amino acids and derivatives	-	3	-	-	-	32078.8	6415.75	6415.75	129393	45784.5	120105	144561	169230	146225	152533	141128	200423	85145.9	87992.2	88302.2	-	-	-	-
MW0155832	UPLC-MS/MS	373.17	112.05	-	-	372.164	C15H24N4O7	[M+H]+	Pro-Gln-Glu	Amino acids and derivatives	Amino acids and derivatives	-	3	-	-	-	31052.4	31882.8	37169.8	511644	275374	494028	740310	858769	613350	687186	904270	930885	347152	362281	444165	-	-	-	-
MW0152463	UPLC-MS/MS	343.2	230.12	-	-	342.19	C15H26N4O5	[M+H]+	Leu-Pro-Asn	Amino acids and derivatives	Amino acids and derivatives	-	3	-	-	-	10189.3	10189.3	10189.3	104420	50946.7	145668	122095	123594	117448	183325	143895	156162	84014.3	94137	102732	-	-	-	-
MW0144683	UPLC-MS/MS	308.16	139.04	-	-	307.153	C15H21N3O4	[M+H]+	Ala-Phe-Ala	Amino acids and derivatives	Amino acids and derivatives	-	3	-	-	-	1.48701e+07	1.39915e+07	1.28645e+07	40329.9	38491.2	52541.7	26276.7	8512	21419.6	1702.4	24960.9	1702.4	4.69793e+06	5.89462e+06	5.28162e+06	-	-	-	-
MW0158984	UPLC-MS/MS	375.18	177.09	-	-	374.18	C15H26N4O7	[M+H]+	Val-Glu-Gln	Amino acids and derivatives	Amino acids and derivatives	-	3	-	-	-	1.51537e+06	1.59138e+06	1.47987e+06	751953	367772	590768	693394	401040	504743	613867	528377	499247	689484	848373	785752	-	-	-	-
MW0155336	UPLC-MS/MS	400.19	120.08	-	-	399.179	C21H25N3O5	[M+H]+	Phe-Ser-Phe	Amino acids and derivatives	Amino acids and derivatives	-	3	-	-	-	7512	37560	7512	125310	48811.3	137480	109389	116097	147739	104106	92247.2	101576	81983.6	90816.2	60804.9	-	-	-	-
MW0151469	UPLC-MS/MS	396.21	153.02	-	-	373.221	C17H31N3O6	[M+Na]+	Ile-Ile-Glu	Amino acids and derivatives	Amino acids and derivatives	-	3	-	-	-	33109	17443.8	20332.2	139641	133233	127235	177945	255018	157251	205714	165371	187072	124679	149796	180222	-	-	-	-
MW0168255	UPLC-MS/MS	352.16	154.13	-	-	351.154	C15H21N5O5	[M+H]+	n6-(cis-hydroxyisopentenyl)adenosine	Nucleotides and derivatives	Nucleotides and derivatives	-	3	-	-	-	210134	125486	216328	73175.2	76757.3	116279	164665	125590	91374.5	84965.9	124309	73175.2	79940.9	139397	148780	-	-	-	-
MW0155337	UPLC-MS/MS	340.15	120.08	-	-	339.143	C15H21N3O6	[M+H]+	Phe-Ser-Ser	Amino acids and derivatives	Amino acids and derivatives	-	3	-	-	-	230955	166711	263449	209678	117467	221192	211336	185931	195192	276187	259881	222546	163419	174573	131748	-	-	-	-
MW0144698	UPLC-MS/MS	338.17	120.08	-	-	337.164	C16H23N3O5	[M+H]+	Ala-Phe-Thr	Amino acids and derivatives	Amino acids and derivatives	-	3	-	-	-	43223	104788	38056.6	587799	267250	459627	462667	496662	441677	452577	411753	410517	386017	259424	269532	-	-	-	-
MW0152470	UPLC-MS/MS	342.24	199.18	-	-	341.231	C17H31N3O4	[M+H]+	Leu-Pro-Ile	Amino acids and derivatives	Amino acids and derivatives	-	3	-	-	-	20776.8	20776.8	20776.8	266477	103884	259585	331487	148957	338258	368223	353035	336658	155745	197184	208082	-	-	-	-
MW0155405	UPLC-MS/MS	394.2	120.08	-	-	393.19	C19H27N3O6	[M+H]+	Phe-Val-Glu	Amino acids and derivatives	Amino acids and derivatives	-	3	-	-	-	21404.4	21404.4	21404.4	255642	107022	233669	234691	249668	264053	337743	292339	273401	163324	176920	172106	-	-	-	-
MW0144610	UPLC-MS/MS	318.17	183.11	-	-	317.159	C13H23N3O6	[M+H]+	Ala-Ile-Asp	Amino acids and derivatives	Amino acids and derivatives	-	3	-	-	-	14090.8	14090.8	14090.8	124095	70454.1	140052	135905	143777	114226	169853	153329	138697	99704	77627.3	81299.4	-	-	-	-
MW0155243	UPLC-MS/MS	394.2	120.08	-	-	393.19	C19H27N3O6	[M+H]+	Phe-Leu-Asp	Amino acids and derivatives	Amino acids and derivatives	-	3	-	-	-	37676.4	10016.8	77481.8	922808	440621	1.04549e+06	846625	1.52014e+06	1.1899e+06	1.09852e+06	921515	1.14917e+06	323751	344930	506738	-	-	-	-
MW0152396	UPLC-MS/MS	358.27	116.07	-	-	357.263	C18H35N3O4	[M+H]+	Leu-Leu-Ile	Amino acids and derivatives	Amino acids and derivatives	-	3	-	-	-	14364.2	14364.2	14364.2	125386	71820.9	129234	218897	321506	309565	548530	403362	321486	146935	128848	144591	-	-	-	-
MW0151077	UPLC-MS/MS	300.14	187.11	-	-	299.123	C11H17N5O5	[M+H]+	His-Ser-Gly	Amino acids and derivatives	Amino acids and derivatives	-	3	-	-	-	15546.2	15546.2	15546.2	160224	77731.1	184779	205824	233516	211778	209373	169081	232569	120377	111672	129629	-	-	-	-
MW0106526	UPLC-MS/MS	263.14	70.07	-	-	262.132	C14H18N2O3	[M+H]+	3-phenyl-2-(pyrrolidine-2-carbonylamino)propanoic Acid	Amino acids and derivatives	Amino acids and derivatives	-	3	-	-	-	159276	138139	133306	310351	118408	290114	517293	561810	586617	806708	646983	649109	384013	342380	312617	-	-	-	-
MW0156711	UPLC-MS/MS	347.19	155.02	-	-	346.185	C14H26N4O6	[M+H]+	Ser-Gln-Leu	Amino acids and derivatives	Amino acids and derivatives	-	3	-	-	-	1.54291e+06	3.15038e+06	800136	1.7996e+06	1.70506e+06	1.68198e+06	1.35962e+06	1.67901e+06	1.46401e+06	1.18562e+06	1.2242e+06	1.44636e+06	1.72096e+06	1.33486e+06	1.57355e+06	-	-	-	-
MW0107431	UPLC-MS/MS	375.22	72.08	-	-	374.217	C16H30N4O6	[M+H]+	Ile-Asp-Lys	Amino acids and derivatives	Amino acids and derivatives	-	3	-	-	-	12519.7	12519.7	12519.7	110100	62598.5	112983	133849	130707	142428	126161	99160.9	140045	71753.1	98200.8	98743	-	-	-	-
MW0159115	UPLC-MS/MS	336.19	120.08	-	-	335.185	C17H25N3O4	[M+H]+	Val-Phe-Ala	Amino acids and derivatives	Amino acids and derivatives	-	3	-	-	-	36270.4	66877.3	38340.3	375042	196848	552195	504685	355413	398871	406432	331530	350048	300806	308649	269370	-	-	-	-
MW0110200	UPLC-MS/MS	395.2	233.15	-	-	394.196	C17H26N6O5	[M+H]+	Tyr-Gly-Arg	Amino acids and derivatives	Amino acids and derivatives	-	3	-	-	-	144984	81259.7	99926.8	128518	37603.9	87294.9	90671.9	109800	108060	128478	92452	126149	110622	68416.6	67586	-	-	-	-
MW0109116	UPLC-MS/MS	380.22	120.08	-	-	379.211	C19H29N3O5	[M+H]+	Phe-Ile-Thr	Amino acids and derivatives	Amino acids and derivatives	-	3	-	-	-	36609.4	34867.3	52609.3	391551	78888.8	682403	67161.3	232108	190920	725842	201768	219015	67307.3	145064	106247	-	-	-	-
MW0144811	UPLC-MS/MS	288.19	143.12	-	-	287.185	C13H25N3O4	[M+H]+	Ala-Val-Val	Amino acids and derivatives	Amino acids and derivatives	-	3	-	-	-	2273.2	11366	2273.2	137315	44050.7	129052	195144	139248	196200	199404	187433	184986	105333	120808	102227	-	-	-	-
MW0107768	UPLC-MS/MS	346.2	201.12	-	-	345.19	C15H27N3O6	[M+H]+	Leu-Val-Asp	Amino acids and derivatives	Amino acids and derivatives	-	3	-	-	-	27646.1	25229.3	20940.5	194963	87021.7	215857	210834	170833	220912	200255	237626	189778	149006	127832	98553.5	-	-	-	-
MW0153882	UPLC-MS/MS	371.13	208	-	-	312.114	C14H20N2O4S	[M+CH3COO]-	Met-Tyr	Amino acids and derivatives	Amino acids and derivatives	-	3	-	-	-	26064.7	35199.4	24939.8	421801	161752	432672	570715	551080	558357	299552	324063	415719	216528	311599	299423	-	-	-	-
MW0157693	UPLC-MS/MS	334.2	173.13	-	-	333.19	C14H27N3O6	[M+H]+	Thr-Ile-Thr	Amino acids and derivatives	Amino acids and derivatives	-	3	-	-	-	60468.5	68361.8	40054	157812	97540.7	209527	407462	395216	373438	251815	499479	180282	278980	252892	165487	-	-	-	-
MW0146144	UPLC-MS/MS	376.19	201.12	-	-	375.164	C15H25N3O8	[M+H]+	Asp-Ile-Glu	Amino acids and derivatives	Amino acids and derivatives	-	3	-	-	-	34388	34388	34388	403334	171940	401437	495791	480822	457221	633287	590586	601599	332655	335530	346808	-	-	-	-
MW0157817	UPLC-MS/MS	334.2	130.08	-	-	333.19	C14H27N3O6	[M+H]+	Thr-Thr-Ile	Amino acids and derivatives	Amino acids and derivatives	-	3	-	-	-	48199.9	17819.2	18854.7	267527	127679	244339	341499	290874	251046	263200	302239	272725	187885	185856	219912	-	-	-	-
MW0158884	UPLC-MS/MS	288.19	72.08	-	-	287.185	C13H25N3O4	[M+H]+	Val-Ala-Val	Amino acids and derivatives	Amino acids and derivatives	-	3	-	-	-	35715.3	38338.5	33550.5	457788	195834	489549	544634	527976	635501	666968	604097	463063	266212	344006	355281	-	-	-	-
MW0149738	UPLC-MS/MS	389.21	86.1	-	-	388.196	C16H28N4O7	[M+H]+	Gln-Leu-Glu	Amino acids and derivatives	Amino acids and derivatives	-	3	-	-	-	48154.7	65365.8	37976.1	160172	75823	143531	237757	295128	276641	353235	259619	201489	97632.7	165743	84775.9	-	-	-	-
MW0155257	UPLC-MS/MS	380.22	187.11	-	-	379.211	C19H29N3O5	[M+H]+	Phe-Leu-Thr	Amino acids and derivatives	Amino acids and derivatives	-	3	-	-	-	23139.5	30071.5	42638.5	445062	290514	560656	830662	767053	562909	1.02096e+06	979760	975270	516686	472230	397815	-	-	-	-
MW0149860	UPLC-MS/MS	359.23	86.1	-	-	358.222	C16H30N4O5	[M+H]+	Gln-Val-Ile	Amino acids and derivatives	Amino acids and derivatives	-	3	-	-	-	14435	14435	14435	536800	246629	681805	72174.8	731677	745625	653573	795438	764364	245549	466733	488071	-	-	-	-
MW0105002	UPLC-MS/MS	293.06	169.03	-	-	270.067	C11H14N2O4S	[M+Na]+	(2R)-3-(5-acetamido-2-hydroxyphenyl)sulfanyl-2-azaniumylpropanoate	Amino acids and derivatives	Amino acids and derivatives	-	3	-	-	-	251549	429572	383603	442391	15082.8	270668	344212	567963	313201	408232	318779	313033	348223	135099	288973	-	-	-	-
MW0151148	UPLC-MS/MS	368.23	159.11	-	-	367.222	C17H29N5O4	[M+H]+	His-Val-Ile	Amino acids and derivatives	Amino acids and derivatives	-	3	-	-	-	23595.2	37079.8	28686.3	174247	62372.1	154219	177263	155007	175277	158314	176572	197899	122663	86149.2	72658.7	-	-	-	-
MW0110310	UPLC-MS/MS	283.13	238.07	-	-	282.122	C13H18N2O5	[M+H]+	L-Tyrosyl-L-Threonine	Amino acids and derivatives	Amino acids and derivatives	-	3	-	-	-	96298.7	95397.9	92754.5	40643.3	20334.6	39758.4	15910.2	5642.55	12375.8	9817.48	15019.5	15910.2	24860.1	42628	56537.7	-	-	-	-
MW0159055	UPLC-MS/MS	345.21	153.02	-	-	344.206	C15H28N4O5	[M+H]+	Val-Leu-Asn	Amino acids and derivatives	Amino acids and derivatives	-	3	-	-	-	1.4261e+06	2.4816e+06	1.32854e+06	1.96917e+06	2.00629e+06	3.60403e+06	1.1152e+06	1.16984e+06	1.40045e+06	1.69786e+06	1.24313e+06	3.27138e+06	1.25781e+06	2.30247e+06	1.04075e+06	-	-	-	-
MW0157569	UPLC-MS/MS	371.15	209.15	-	-	370.16	C14H22N6O6	[M+H]+	Thr-Asn-His	Amino acids and derivatives	Amino acids and derivatives	-	3	-	-	-	709334	755639	712852	390196	167824	346620	194030	232061	222653	129871	160241	167574	353901	360916	356973	-	-	-	-
MW0152367	UPLC-MS/MS	316.23	86.1	-	-	315.216	C15H29N3O4	[M+H]+	Leu-Ile-Ala	Amino acids and derivatives	Amino acids and derivatives	-	3	-	-	-	167658	171091	131862	1.94571e+06	330781	1.92457e+06	1.97742e+06	1.96709e+06	1.01713e+06	1.81345e+06	1.95354e+06	956458	631765	524244	1.02594e+06	-	-	-	-
MW0144208	UPLC-MS/MS	401.11	191.06	-	-	342.089	C14H18N2O6S	[M+CH3COO]-	Abu-Met-OH	Amino acids and derivatives	Amino acids and derivatives	-	3	-	-	-	26361	23297.6	20984.5	458296	312267	498451	488404	447361	527106	475004	445592	501173	335077	436851	377191	-	-	-	-
MW0149844	UPLC-MS/MS	397.16	273.11	-	-	396.164	C17H24N4O7	[M+H]+	Gln-Tyr-Ser	Amino acids and derivatives	Amino acids and derivatives	-	3	-	-	-	77045.3	106982	51758.7	83701.3	31009.3	76092.4	71386.7	76083.5	93196.6	78528	49293.2	53551.3	83136.3	96267.3	45536.7	-	-	-	-
MW0155107	UPLC-MS/MS	393.21	120.08	-	-	392.206	C19H28N4O5	[M+H]+	Phe-Asn-Ile	Amino acids and derivatives	Amino acids and derivatives	-	3	-	-	-	45320.4	39594.2	88604.3	223400	159416	250979	272023	323457	192026	207145	361289	415079	238173	214556	193152	-	-	-	-
MW0109143	UPLC-MS/MS	336.19	120.08	-	-	335.185	C17H25N3O4	[M+H]+	Phe-Val-Ala	Amino acids and derivatives	Amino acids and derivatives	-	3	-	-	-	86430.7	95101.5	57392.4	127800	95822.8	799024	715222	622696	835001	270385	968973	136025	546050	725516	378523	-	-	-	-
MW0106251	UPLC-MS/MS	272.06	166.03	-	-	249.078	C8H15N3O4S1	[M+Na]+	Cys-Gln	Amino acids and derivatives	Amino acids and derivatives	-	3	-	-	-	1.20836e+07	8.86255e+06	6.26562e+06	3.80171e+06	2.24329e+06	5.78496e+06	4.31e+06	3.44281e+06	4.8712e+06	3.43388e+06	4.26583e+06	4.32532e+06	6.87128e+06	4.23977e+06	3.84706e+06	-	-	-	-
MW0109089	UPLC-MS/MS	350.21	120.08	-	-	349.2	C18H27N3O4	[M+H]+	Phe-Ala-Leu	Amino acids and derivatives	Amino acids and derivatives	-	3	-	-	-	169951	167454	162241	644635	275500	654652	375296	371210	432213	392715	310788	316374	321927	366184	385591	-	-	-	-
MW0159161	UPLC-MS/MS	352.19	120.08	-	-	351.179	C17H25N3O5	[M+H]+	Val-Ser-Phe	Amino acids and derivatives	Amino acids and derivatives	-	3	-	-	-	56438.3	54242.8	23655.8	584313	246194	746059	547209	523425	579328	618026	523788	592676	368108	180022	418644	-	-	-	-
MW0153525	UPLC-MS/MS	390.12	158.09	-	-	389.119	C14H23N5O4S2	[M+H]+	Met-Cys-His	Amino acids and derivatives	Amino acids and derivatives	-	3	-	-	-	25223.9	25223.9	25223.9	312362	155112	277359	254678	287420	267873	313640	184455	226933	167175	168100	126119	-	-	-	-
MW0159244	UPLC-MS/MS	364.22	171.15	-	-	363.216	C19H29N3O4	[M+H]+	Val-Val-Phe	Amino acids and derivatives	Amino acids and derivatives	-	3	-	-	-	18318.1	19345.5	31853.9	208198	75797.1	156932	348541	264129	334786	232983	236913	239284	137373	157449	210409	-	-	-	-
MW0144717	UPLC-MS/MS	318.15	86.1	-	-	317.141	C13H23N3O4S1	[M+H]+	Ala-Pro-Met	Amino acids and derivatives	Amino acids and derivatives	-	3	-	-	-	62723	136496	52224.7	439718	126247	583524	624250	498435	1.39788e+06	718794	719474	1.36676e+06	475419	383795	348905	-	-	-	-
MW0159237	UPLC-MS/MS	368.17	206.05	-	-	345.19	C15H27N3O6	[M+Na]+	Val-Val-Glu	Amino acids and derivatives	Amino acids and derivatives	-	3	-	-	-	251073	201526	220473	320179	159201	288687	317557	347168	349047	392142	384191	272977	271931	312649	296488	-	-	-	-
MW0107807	UPLC-MS/MS	231.17	86.1	-	-	230.163	C11H22N2O3	[M+H]+	Leucylvaline	Amino acids and derivatives	Amino acids and derivatives	-	3	-	-	-	188338	190523	190014	1.2776e+06	527915	1.33171e+06	1.50624e+06	1.44262e+06	1.64085e+06	2.08478e+06	1.83552e+06	1.89633e+06	1.13618e+06	1.14188e+06	1.22532e+06	-	-	-	-
MW0108667	UPLC-MS/MS	276.09	258.08	-	-	253.095	C12H15NO5	[M+Na]+	N-Acetylvanilalanine	Amino acids and derivatives	Amino acids and derivatives	-	3	-	-	-	83694.4	109645	87616.9	42541.5	9162.96	68018.4	62778.8	90306.4	61924.8	47408.8	63076.1	41289.3	43181.3	49672.7	57513.7	-	-	-	-
MW0151566	UPLC-MS/MS	328.22	70.06	-	-	327.216	C16H29N3O4	[M+H]+	Ile-Pro-Val	Amino acids and derivatives	Amino acids and derivatives	-	3	-	-	-	69784.1	56939.9	70818.5	786583	259272	921936	901972	841409	911085	1.10154e+06	653924	859454	477690	412805	377489	-	-	-	-
MW0144758	UPLC-MS/MS	347.17	187.09	-	-	346.164	C17H22N4O4	[M+H]+	Ala-Trp-Ala	Amino acids and derivatives	Amino acids and derivatives	-	3	-	-	-	30603.1	30603.1	30603.1	359530	208966	392921	281922	329132	317248	199976	153015	163896	164754	156543	217337	-	-	-	-
MW0155137	UPLC-MS/MS	382.16	120.08	-	-	381.154	C17H23N3O7	[M+H]+	Phe-Asp-Thr	Amino acids and derivatives	Amino acids and derivatives	-	3	-	-	-	122028	112420	109296	272229	114892	304618	258998	114288	301373	107162	79091.6	290900	182057	248275	229662	-	-	-	-
MW0156824	UPLC-MS/MS	350.17	139.04	-	-	349.167	C14H27N3O5S1	[M+H]+	Ser-Leu-Met	Amino acids and derivatives	Amino acids and derivatives	-	3	-	-	-	281996	301899	190805	201245	123314	227854	186058	168987	96431.9	223342	171972	147511	130718	200839	132818	-	-	-	-
MW0144731	UPLC-MS/MS	290.17	131.08	-	-	289.164	C12H23N3O5	[M+H]+	Ala-Ser-Ile	Amino acids and derivatives	Amino acids and derivatives	-	3	-	-	-	25936.3	16792.5	20858.9	309120	157278	304703	254365	300289	261099	290411	219797	248184	222756	209523	188130	-	-	-	-
MW0157579	UPLC-MS/MS	397.16	137.06	-	-	396.164	C17H24N4O7	[M+H]+	Thr-Asn-Tyr	Amino acids and derivatives	Amino acids and derivatives	-	3	-	-	-	207461	170112	183503	202309	132615	190928	234162	206590	239467	256218	282307	306716	201864	178322	201885	-	-	-	-
MW0102995	UPLC-MS/MS	411.16	203.05	-	-	388.173	C18H28O9	[M+Na]+	2-[(1R,2R)-3-oxo-2-[(Z)-5-[3,4,5-trihydroxy-6-(hydroxymethyl)oxan-2-yl]oxypent-2-enyl]cyclopentyl]acetic acid	Lipids	Free fatty acids	-	3	-	-	-	361608	390868	674560	413963	274163	683028	174277	235755	396968	206400	109921	359353	367011	219135	223208	-	-	-	-
MW0146208	UPLC-MS/MS	400.15	303.11	-	-	377.162	C15H27N3O6S1	[M+Na]+	Asp-Met-Ile	Amino acids and derivatives	Amino acids and derivatives	-	3	-	-	-	1.09089e+06	956984	954465	1.2443e+06	965651	1.1262e+06	1.13107e+06	1.23294e+06	1.03625e+06	855049	987935	927983	929197	802700	679479	-	-	-	-
MW0155802	UPLC-MS/MS	331.15	151.08	-	-	330.154	C13H22N4O6	[M+H]+	Pro-Asn-Thr	Amino acids and derivatives	Amino acids and derivatives	-	3	-	-	-	110450	130667	271701	182103	52745.5	85565.6	203106	153119	99203.9	153626	217902	106710	109254	183267	146905	-	-	-	-
MW0149615	UPLC-MS/MS	331.2	137.06	-	-	330.19	C14H26N4O5	[M+H]+	Gln-Ala-Leu	Amino acids and derivatives	Amino acids and derivatives	-	3	-	-	-	100453	67819.9	99361.6	356974	215042	303010	44300.5	41973.4	65611.6	8394.68	8394.68	8394.68	999519	953598	834360	-	-	-	-
MW0157869	UPLC-MS/MS	366.2	173.13	-	-	365.195	C18H27N3O5	[M+H]+	Thr-Val-Phe	Amino acids and derivatives	Amino acids and derivatives	-	3	-	-	-	48883.9	48029.5	77132.4	290461	162663	223705	382996	317444	713418	412932	487220	249508	485938	179221	415695	-	-	-	-
MW0151059	UPLC-MS/MS	381.19	185.11	-	-	380.181	C16H24N6O5	[M+H]+	His-Pro-Gln	Amino acids and derivatives	Amino acids and derivatives	-	3	-	-	-	1.8225e+06	1.90594e+06	1.66124e+06	2.18492e+06	1.45985e+06	2.01736e+06	2.18237e+06	2.07226e+06	2.31315e+06	2.08154e+06	2.40999e+06	2.39203e+06	1.77593e+06	1.81758e+06	1.86942e+06	-	-	-	-
MW0145792	UPLC-MS/MS	359.23	200.14	-	-	358.222	C16H30N4O5	[M+H]+	Asn-Ile-Leu	Amino acids and derivatives	Amino acids and derivatives	-	3	-	-	-	44667.7	44667.7	44667.7	378942	223339	511046	568608	417764	557279	532364	589320	490282	351826	257533	366525	-	-	-	-
MW0152996	UPLC-MS/MS	371.21	209.15	-	-	370.196	C15H26N6O5	[M+H]+	Lys-His-Ser	Amino acids and derivatives	Amino acids and derivatives	-	3	-	-	-	790543	688214	839261	307403	170202	374453	210389	234442	244155	226348	160321	110714	293567	358103	396008	-	-	-	-
MW0145844	UPLC-MS/MS	395.15	233.08	-	-	394.134	C14H26N4O5S2	[M+H]+	Asn-Met-Met	Amino acids and derivatives	Amino acids and derivatives	-	3	-	-	-	94976	102139	122311	94976	47548.5	114822	102281	88574.8	115687	91311	73051	129876	49196.9	64241.1	66845.6	-	-	-	-
MW0109142	UPLC-MS/MS	265.15	120.08	-	-	264.147	C14H20N2O3	[M+H]+	Phe-Val	Amino acids and derivatives	Amino acids and derivatives	-	3	-	-	-	161417	153503	135042	1.0264e+06	502000	1.55942e+06	1.37185e+06	1.35946e+06	1.25638e+06	2.32844e+06	2.06192e+06	2.21916e+06	1.08327e+06	949241	1.0648e+06	-	-	-	-
MW0155956	UPLC-MS/MS	391.2	195.09	-	-	390.19	C19H26N4O5	[M+H]+	Pro-Phe-Gln	Amino acids and derivatives	Amino acids and derivatives	-	3	-	-	-	1.00031e+06	922304	896243	1.03923e+06	266132	907409	874087	945016	1.00977e+06	908327	866940	813572	551977	538929	468800	-	-	-	-
MW0152575	UPLC-MS/MS	323.12	183.1	-	-	324.132	C15H20N2O6	[M-H]-	Leu-Abu-OH	Amino acids and derivatives	Amino acids and derivatives	-	3	-	-	-	118283	126479	77274.5	87064	33957.5	78466.4	38648	49185.5	65584.2	52705.5	52698	38653.5	78819.8	100700	74953.4	-	-	-	-
MW0146158	UPLC-MS/MS	348.18	201.13	-	-	347.169	C14H25N3O7	[M+H]+	Asp-Ile-Thr	Amino acids and derivatives	Amino acids and derivatives	-	3	-	-	-	15204.4	29641.6	27295.5	153690	66278.4	158751	228737	214294	246710	347238	286430	299503	137160	150258	156112	-	-	-	-
MW0155144	UPLC-MS/MS	326.12	153.09	-	-	325.11	C14H19N3O4S1	[M+H]+	Phe-Cys-Gly	Amino acids and derivatives	Amino acids and derivatives	-	3	-	-	-	743359	529520	461498	385479	58041.6	409389	307701	417734	335513	81305.3	158965	374497	145430	157086	172543	-	-	-	-
MW0159247	UPLC-MS/MS	380.22	137.06	-	-	379.211	C19H29N3O5	[M+H]+	Val-Val-Tyr	Amino acids and derivatives	Amino acids and derivatives	-	3	-	-	-	348498	373290	236218	240457	153596	348495	287091	234127	293447	331886	302973	365563	325900	252137	334025	-	-	-	-
MW0157534	UPLC-MS/MS	304.19	145.1	-	-	303.179	C13H25N3O5	[M+H]+	Thr-Ala-Ile	Amino acids and derivatives	Amino acids and derivatives	-	3	-	-	-	28151	25643.5	32064.4	311431	171240	304419	276406	273071	293453	252519	247644	186605	169324	183305	168270	-	-	-	-
MW0150888	UPLC-MS/MS	368.1	206.05	-	-	345.111	C12H19N5O5S1	[M+Na]+	His-Cys-Ser	Amino acids and derivatives	Amino acids and derivatives	-	3	-	-	-	225635	264393	228221	306587	145204	322090	249752	293108	372070	331198	263201	370278	178564	269029	246306	-	-	-	-
MW0146140	UPLC-MS/MS	362.15	153.02	-	-	361.149	C14H23N3O8	[M+H]+	Asp-Ile-Asp	Amino acids and derivatives	Amino acids and derivatives	-	3	-	-	-	3.23949e+07	2.88982e+07	3.05994e+07	1.74826e+07	1.57745e+07	2.42636e+07	1.57788e+07	1.27513e+07	1.0925e+07	6.58522e+06	1.26308e+07	1.0492e+07	1.53827e+07	1.62232e+07	1.93111e+07	-	-	-	-
MW0151051	UPLC-MS/MS	390.18	188.07	-	-	389.17	C18H23N5O5	[M+H]+	His-Phe-Ser	Amino acids and derivatives	Amino acids and derivatives	-	3	-	-	-	29350.8	29350.8	29350.8	345646	195527	374008	288210	322846	317248	292593	401180	204402	177346	201722	146754	-	-	-	-
MW0147991	UPLC-MS/MS	374.11	198.08	-	-	373.106	C13H19N5O6S1	[M+H]+	Cys-Asp-His	Amino acids and derivatives	Amino acids and derivatives	-	3	-	-	-	241999	221030	214443	215306	93881.8	242865	223054	253218	218769	263193	223725	261822	204897	202420	208644	-	-	-	-
MW0152567	UPLC-MS/MS	378.24	185.17	-	-	377.231	C20H31N3O4	[M+H]+	Leu-Val-Phe	Amino acids and derivatives	Amino acids and derivatives	-	3	-	-	-	91368.3	92288	112153	416121	227106	433017	556022	505202	693326	634619	650393	643578	442051	444696	456495	-	-	-	-
MW0107759	UPLC-MS/MS	348.18	136.06	-	-	347.169	C14H25N3O7	[M+H]+	Leu-Thr-Asp	Amino acids and derivatives	Amino acids and derivatives	-	3	-	-	-	7.49058e+06	7.25511e+06	7.41317e+06	2.04199e+07	1.21724e+07	1.71458e+07	5.52456e+06	5.03902e+06	4.42775e+06	1.81069e+06	1.9367e+06	2.24646e+06	9.60253e+06	8.05742e+06	8.65477e+06	-	-	-	-
pmb0751	UPLC-MS/MS	321.1	147.04	-	-	320.09	C16H16O7	[M+H]+	Trans-5-O-(p-Coumaroyl)shikimate	Phenolic acids	Phenolic acids	-	3	-	-	-	1.10531e+06	778185	787313	944549	499531	961647	896263	919359	1.07668e+06	816217	788460	820276	660955	671798	1.04849e+06	C02947	ko00940,ko00941,ko00945,ko01100,ko01110	C02947	-
MW0157795	UPLC-MS/MS	321.14	147.04	-	-	320.133	C11H20N4O7	[M+H]+	Thr-Ser-Asn	Amino acids and derivatives	Amino acids and derivatives	-	3	-	-	-	1.12204e+06	1.17332e+06	1.04306e+06	1.16015e+06	488945	1.24379e+06	1.5034e+06	1.37239e+06	1.21718e+06	1.51018e+06	1.00532e+06	1.27275e+06	1.60687e+06	1.61887e+06	1.39876e+06	-	-	-	-
MW0146318	UPLC-MS/MS	362.16	153.02	-	-	361.149	C14H23N3O8	[M+H]+	Asp-Val-Glu	Amino acids and derivatives	Amino acids and derivatives	-	3	-	-	-	1.81014e+07	4.23235e+07	3.99496e+07	1.81934e+07	2.28607e+07	1.77427e+07	1.2107e+07	1.61728e+07	1.75889e+07	1.46151e+07	1.8668e+07	2.61822e+07	2.29747e+07	2.43403e+07	2.30976e+07	-	-	-	-
MW0156010	UPLC-MS/MS	316.19	70.06	-	-	315.179	C14H25N3O5	[M+H]+	Pro-Thr-Val	Amino acids and derivatives	Amino acids and derivatives	-	3	-	-	-	578977	535612	563718	545136	142292	524709	554955	607392	581908	590625	593367	514361	520612	541608	614824	-	-	-	-
MW0155332	UPLC-MS/MS	366.2	120.08	-	-	365.195	C18H27N3O5	[M+H]+	Phe-Ser-Leu	Amino acids and derivatives	Amino acids and derivatives	-	3	-	-	-	27059.6	40147.6	24222.1	1.18328e+06	365616	799967	699719	1.09157e+06	795584	475703	446836	468600	405627	420336	524771	-	-	-	-
MW0146165	UPLC-MS/MS	361.16	189.09	-	-	360.164	C14H24N4O7	[M+H]+	Asp-Leu-Asn	Amino acids and derivatives	Amino acids and derivatives	-	3	-	-	-	352370	582839	379470	411746	262628	566717	545871	458363	512372	602189	555140	523958	314201	384232	434922	-	-	-	-
MW0151320	UPLC-MS/MS	302.21	72.08	-	-	301.2	C14H27N3O4	[M+H]+	Ile-Ala-Val	Amino acids and derivatives	Amino acids and derivatives	-	3	-	-	-	104955	69791.3	80631.4	1.29179e+06	449428	1.60483e+06	957972	974794	1.32801e+06	832354	988953	1.05127e+06	693707	702091	695967	-	-	-	-
MW0157698	UPLC-MS/MS	347.19	152.06	-	-	346.185	C14H26N4O6	[M+H]+	Thr-Leu-Asn	Amino acids and derivatives	Amino acids and derivatives	-	3	-	-	-	69070.7	54955.9	55065.4	1.13739e+06	1.17994e+06	983535	345396	417019	356955	149877	141378	151213	607888	440892	680554	-	-	-	-
MW0151647	UPLC-MS/MS	344.25	86.1	-	-	343.247	C17H33N3O4	[M+H]+	Ile-Val-Ile	Amino acids and derivatives	Amino acids and derivatives	-	3	-	-	-	304795	252292	349626	3.13171e+06	1.23966e+06	3.38071e+06	2.9666e+06	3.14242e+06	2.23649e+06	3.07552e+06	2.86352e+06	2.93182e+06	1.83866e+06	2.04087e+06	1.76172e+06	-	-	-	-
MW0144721	UPLC-MS/MS	373.18	86.1	-	-	372.18	C19H24N4O4	[M+H]+	Ala-Pro-Trp	Amino acids and derivatives	Amino acids and derivatives	-	3	-	-	-	58034.2	53575.5	146131	1.4003e+06	395319	1.4658e+06	1.09421e+06	926356	899878	948237	827094	1.01126e+06	518762	661215	819237	-	-	-	-
MW0155335	UPLC-MS/MS	384.15	157.05	-	-	383.151	C17H25N3O5S1	[M+H]+	Phe-Ser-Met	Amino acids and derivatives	Amino acids and derivatives	-	3	-	-	-	8190.08	8190.08	8190.08	60422.8	40950.4	49164.3	313356	290732	253993	1.31723e+06	1.29812e+06	1.52032e+06	294988	297002	368081	-	-	-	-
MW0151409	UPLC-MS/MS	332.18	121.08	-	-	331.174	C14H25N3O6	[M+H]+	Ile-Glu-Ala	Amino acids and derivatives	Amino acids and derivatives	-	3	-	-	-	220326	197112	191046	149489	47490.5	127698	113711	116026	134064	101481	89375.9	113586	116574	116023	154886	-	-	-	-
MW0150219	UPLC-MS/MS	348.18	136.06	-	-	347.169	C14H25N3O7	[M+H]+	Glu-Val-Thr	Amino acids and derivatives	Amino acids and derivatives	-	3	-	-	-	1.08575e+07	1.0361e+07	1.26997e+07	2.68789e+07	2.01002e+07	2.28606e+07	7.23476e+06	8.09724e+06	7.41223e+06	2.4149e+06	2.32044e+06	2.6474e+06	1.30225e+07	9.5491e+06	1.27034e+07	-	-	-	-
MW0110259	UPLC-MS/MS	295.17	120.08	-	-	294.158	C15H22N2O4	[M+H]+	Tyr-Ile	Amino acids and derivatives	Amino acids and derivatives	-	3	-	-	-	91014.9	46544.6	81723.7	642230	326647	659466	934926	965609	880749	1.21544e+06	1.1754e+06	1.02144e+06	649368	651143	568890	-	-	-	-
MW0157600	UPLC-MS/MS	360.13	201.12	-	-	359.126	C13H21N5O5S1	[M+H]+	Thr-Cys-His	Amino acids and derivatives	Amino acids and derivatives	-	3	-	-	-	34094.4	33209.1	32744.9	822785	229074	580273	904737	884798	889903	881515	867857	497885	280066	587120	579267	-	-	-	-
MW0150310	UPLC-MS/MS	331.21	151.07	-	-	330.202	C13H26N6O4	[M+H]+	Gly-Arg-Val	Amino acids and derivatives	Amino acids and derivatives	-	3	-	-	-	315487	372151	362406	1.32097e+06	713256	1.34868e+06	1.8955e+06	2.02013e+06	1.77757e+06	2.38242e+06	2.09672e+06	2.38828e+06	1.31856e+06	1.21445e+06	1.29669e+06	-	-	-	-
MW0148054	UPLC-MS/MS	326.12	175.11	-	-	325.11	C14H19N3O4S1	[M+H]+	Cys-Phe-Gly	Amino acids and derivatives	Amino acids and derivatives	-	3	-	-	-	953850	878589	859261	470258	116692	546287	417234	459545	524693	420769	394060	383398	674055	411099	514535	-	-	-	-
MW0147979	UPLC-MS/MS	393.15	300.11	-	-	392.148	C13H24N6O6S1	[M+H]+	Cys-Arg-Asp	Amino acids and derivatives	Amino acids and derivatives	-	3	-	-	-	623085	539015	624341	539090	294625	758481	503823	463870	347276	461358	427456	486436	303521	455378	302415	-	-	-	-
MW0110336	UPLC-MS/MS	389.22	209.15	-	-	388.207	C15H28N6O6	[M+H]+	Val-Asp-Arg	Amino acids and derivatives	Amino acids and derivatives	-	3	-	-	-	603794	675988	884271	794504	398801	814020	786523	721752	919943	909046	970396	806311	575386	485348	702233	-	-	-	-
MW0155792	UPLC-MS/MS	345.13	153.02	-	-	344.133	C13H20N4O7	[M+H]+	Pro-Asn-Asp	Amino acids and derivatives	Amino acids and derivatives	-	3	-	-	-	1.43112e+08	1.31064e+08	1.29183e+08	9.14462e+07	7.01274e+07	7.14305e+07	6.06175e+07	7.14905e+07	7.71714e+07	4.82268e+07	4.64935e+07	6.35901e+07	7.32074e+07	7.8568e+07	6.08954e+07	-	-	-	-
MW0153739	UPLC-MS/MS	341.09	177.04	-	-	342.089	C14H18N2O6S	[M-H]-	Met-Abu-OH	Amino acids and derivatives	Amino acids and derivatives	-	3	-	-	-	3.18854e+06	4.00153e+06	3.05794e+06	3.31227e+06	1.18304e+06	3.89691e+06	3.00441e+06	2.78053e+06	2.96194e+06	2.67647e+06	3.18899e+06	2.84608e+06	3.15823e+06	3.10075e+06	3.33147e+06	-	-	-	-
Zbqn004177	UPLC-MS/MS	244.03	164.07	-	-	245.036	C9H11NO5S	[M-H]-	N-(sulfonyl)phenylalanine	Amino acids and derivatives	Amino acids and derivatives	-	2	-	-	-	946599	897355	733189	964434	549863	558146	905038	627774	886501	806436	789825	1.01519e+06	793082	899693	619783	-	-	-	-
Zbqn004590	UPLC-MS/MS	206.08	164.07	-	-	207.089	C11H13NO3	[M-H]-	N-(acetyl)phenylalanine	Amino acids and derivatives	Amino acids and derivatives	-	2	-	-	-	257406	289892	266089	308431	123564	319116	285555	268090	384482	376083	299884	372676	345502	220956	307698	-	-	-	-
Lmqn000432	UPLC-MS/MS	333.06	333.06	-	-	334.067	C9H19O11P	[M-H]-	1-(sn-Glycero-3-phospho)-1D-myo-inositol	Others	Saccharides	-	2	-	-	-	464528	444930	470410	372410	588013	612181	544449	575595	521872	773992	838092	710182	546848	494661	670587	-	-	-	-
Yaan006123	UPLC-MS/MS	451.09	331.07	-	-	452.096	C20H20O12	[M-H]-	2-O-(4-Hydroxybenzoyl)-6-O-(galloyl)-beta-D-glucopyranose	Phenolic acids	Phenolic acids	-	2	-	-	-	89551.3	72980.7	64489.6	40375.9	11221.3	55943.7	64445.8	40378.2	36094.1	28214.1	30604.9	25625.6	72978.4	75299	70624.3	-	-	-	-
Zmxn004029	UPLC-MS/MS	585.23	195.07	-	-	586.241	C31H38O11	[M-H]-	7,8-Dihydro-Buddlenol B(erythro)	Phenolic acids	Phenolic acids	-	2	-	-	-	195190	205324	199859	185455	54805.2	229810	144064	154835	170559	141592	174710	178828	137893	235146	171413	-	-	-	-
Lmhn001580	UPLC-MS/MS	355.07	223.06	-	-	356.074	C15H16O10	[M-H]-	Sinapoyltartaric acid	Phenolic acids	Phenolic acids	-	2	-	-	-	18358.6	23513.2	27278.8	99509.6	54347.6	119253	177576	141850	134591	132839	146773	131249	98793	107678	121372	-	-	-	-
Wasn002449	UPLC-MS/MS	461.13	152.01	-	-	462.137	C19H26O13	[M-H]-	Protocatechuic acid 1-O-Rutinoside	Phenolic acids	Phenolic acids	-	2	-	-	-	19470.8	20966.1	25966.8	9742.14	14230.4	13988	13985.7	14385.7	22459	16473.8	21713.6	13263.6	31441.2	15426.4	18716.7	-	-	-	-
Wasn006584	UPLC-MS/MS	435.09	168.01	-	-	436.101	C20H20O11	[M-H]-	1-Galloyl-6-O-Benzoyl Glucose	Phenolic acids	Phenolic acids	-	2	-	-	-	246531	228181	240663	130129	26878.1	142084	120054	125564	120972	96228.7	95310.6	77903.9	167703	174116	190607	-	-	-	-
Wcdn003654	UPLC-MS/MS	281.06	178.03	-	-	282.074	C13H14O7	[M-H]-	Feruloyl Lactate	Organic acids	Organic acids	-	2	-	-	-	247804	141418	178817	187023	85322	180010	164205	175932	201049	204559	217414	229888	141422	150747	213907	-	-	-	-
Lakn002165	UPLC-MS/MS	447.12	152.01	-	-	448.122	C18H24O13	[M-H]-	Protocatechuic acid glucosyl xyloside	Phenolic acids	Phenolic acids	-	2	-	-	-	98588.3	82822.4	69202.2	87402.9	37580.3	78307.4	80750.1	70625.8	71310.6	85997.8	55478.4	77616.4	75152.3	64195.9	73416.7	-	-	-	-
Wasn003913	UPLC-MS/MS	467.08	315.07	-	-	468.09	C20H20O13	[M-H]-	Protocatechuic acid 4-O-(6''-O-Galloy)Glucoside	Phenolic acids	Phenolic acids	-	2	-	-	-	163783	85570.7	102298	61956.3	34325.5	111324	71674.8	71552.2	44896.3	81061	39749.7	81126.2	91407.3	85309.8	93518.4	-	-	-	-
Lmsn003367	UPLC-MS/MS	247.02	191.03	-	-	248.032	C12H8O6	[M-H]-	3,5,9-Trihydroxy-7,8-dihydrocyclopenta[g]chromene-2,6-dione	Others	Others	-	2	-	-	-	124425	82940.2	71274	79626.1	12949	72015.7	73153.8	77716.2	93477.8	53095.9	68528.5	68573.7	81408.9	112403	95824	-	-	-	-
Wafn003070	UPLC-MS/MS	371.1	209.05	-	-	372.106	C16H20O10	[M-H]-	Hydroxyferulic acid glucoside	Phenolic acids	Phenolic acids	-	2	-	-	-	35865.9	36935	39761.5	45132.9	18795.9	38259.5	32465.7	39068.3	42956.1	24271.7	34534.6	30797.4	25206.7	22228.6	50762.3	-	-	-	-
Yamn004825	UPLC-MS/MS	579.2	339.12	-	-	580.216	C28H36O13	[M-H]-	Syringaresinol-4'-O-glucoside	Lignans and Coumarins	Lignans	-	2	-	-	-	1.53203e+06	1.43041e+06	1.45187e+06	886293	762904	1.08969e+06	351135	403922	444824	199706	220980	114482	847597	806543	895300	-	-	-	-
Wasn004683	UPLC-MS/MS	465.1	303.05	-	-	466.111	C21H22O12	[M-H]-	Protocatechuic acid 1-O-(Glucosylvanilloyl)	Phenolic acids	Phenolic acids	-	2	-	-	-	1.45757e+06	1.44072e+06	1.33379e+06	243424	78464.7	215552	88276	109340	103680	65075.8	80246	68207.5	524113	652551	540955	-	-	-	-
WaYn002313	UPLC-MS/MS	373.11	193.05	-	-	374.121	C16H22O10	[M-H]-	Homosyringic Acid 4'-O-Glucoside	Phenolic acids	Phenolic acids	-	2	-	-	-	28933.3	35460.5	23271.4	28935.6	28208.8	30039.6	41886.5	29788.1	46015.9	30723.2	28003.4	17734.5	20539.9	28168.4	26292.7	-	-	-	-
Zmcn003256	UPLC-MS/MS	917.24	755.19	-	-	918.243	C42H46O23	[M-H]-	kaempferol-3-p-coumaroyldiglucoside-7-glucoside	Flavonoids	Flavonols	-	2	-	-	-	114208	180692	202879	83155	163004	117534	45921	53229.3	59875.3	17929.7	21073.5	19229.2	86225.5	135258	97331.6	-	-	CM00542	MetMap113,MetMap114
Wayn001856	UPLC-MS/MS	379.03	241	-	-	380.041	C13H16O11S	[M-H]-	4-Hydroxybenzoic acid 4-(6-O-sulfo)glucopyranoside	Phenolic acids	Phenolic acids	-	2	-	-	-	82564.8	68418.8	71567.5	54153.7	43776.7	69910.6	58888.8	68417.1	53606.7	66690.5	73303.5	65284.9	57321.5	72098.8	77579.2	-	-	-	-
Wasn005621	UPLC-MS/MS	361.19	199.13	-	-	362.194	C17H30O8	[M-H]-	Glucosyl 9-hydroxy-3-methyldec-2-enoic acid	Others	Others	-	2	-	-	-	357456	417829	481212	434308	408094	510117	330880	396900	311475	447974	317123	502160	358160	346587	434305	-	-	-	-
Wasn003528	UPLC-MS/MS	467.08	315.07	-	-	468.09	C20H20O13	[M-H]-	Protocatechuic acid 4-O-(2''-O-Galloy)Glucoside	Phenolic acids	Phenolic acids	-	2	-	-	-	125073	146734	67795.5	84662.1	18708	82998.9	50441.2	61000.2	57285.7	38582	47933.9	39357.7	55863.5	90322.8	90011.9	-	-	-	-
Wmyn000212	UPLC-MS/MS	453.1	313.05	-	-	454.111	C20H22O12	[M-H]-	4-hydroxy-3-methoxyphenyl 1-O-β-D-(6'-O-galloyol)-glucopyranoside	Phenolic acids	Phenolic acids	-	2	-	-	-	172589	186861	135371	83438.8	73853.1	69365.2	30061.4	51447.1	25733.3	16956.9	18304	15670.2	58174.3	125748	88370.4	-	-	-	-
Wbtn004512	UPLC-MS/MS	465.1	303.05	-	-	466.111	C21H22O12	[M-H]-	1,8-dihydroxy-4,5-dimethoxy-3-{[(2s,3r,4s,5s,6r)-3,4,5-trihydroxy-6-(hydroxymethyl)oxan-2-yl]oxy}xanthen-9-one	Flavonoids	Other Flavonoids	-	2	-	-	-	1.15267e+06	1.44701e+06	1.17055e+06	230110	83011.8	201801	104713	133731	86925.2	62712.8	66871.7	46814.2	527608	588367	544308	-	-	-	-
Zbqn004682	UPLC-MS/MS	289.08	203.08	-	-	290.09	C14H14N2O5	[M-H]-	N-(malonyl)tryptophan	Amino acids and derivatives	Amino acids and derivatives	-	2	-	-	-	1.77615e+06	855689	1.41944e+06	1.24487e+06	484306	1.19209e+06	849883	849994	946025	821817	777902	739005	893333	824324	821813	-	-	-	-
Wmhn004451	UPLC-MS/MS	499.18	337.07	-	-	500.132	C25H24O11	[M-H]-	1,4,8-Trihydroxynaphthalene-1-O-[6'-O-(3'',4'',5''-trimethylbenzoyl)]glucoside	Quinones	Quinones	-	2	-	-	-	1.49344e+06	993856	1.0685e+06	444278	78001.4	457301	239405	247198	269646	110252	98072.9	142722	739826	772823	716917	-	-	-	-
Lmbn001181	UPLC-MS/MS	531.14	531.13	-	-	532.143	C22H28O15	[M-H]-	Fraxetin-7,8-di-O-glucoside	Lignans and Coumarins	Coumarins	-	2	-	-	-	398724	356348	228713	201049	238054	541528	178282	26593.2	371350	637156	608251	398427	242314	364996	215075	-	-	-	-
Zbjn003801	UPLC-MS/MS	691.18	353.09	-	-	692.195	C32H36O17	[M-H]-	1-O-(6'-O-feruloyl)glucoside-3-O-Caffeoyl Quinic Acid	Phenolic acids	Phenolic acids	-	2	-	-	-	1.92314e+07	2.15305e+07	1.67545e+07	1.986e+07	9.5271e+06	2.07444e+07	1.16326e+07	1.2967e+07	1.37086e+07	1.23393e+07	1.25543e+07	1.03267e+07	1.62543e+07	1.66787e+07	1.73336e+07	-	-	-	-
Lmyn002145	UPLC-MS/MS	495.04	191.02	-	-	496.049	C20H16O15	[M-H]-	Mucic acid-1,4-lactone-3,5-di-O-gallate	Phenolic acids	Phenolic acids	-	2	-	-	-	274069	329928	267500	178597	119383	168931	92115.9	116405	141969	96827.4	73733.4	76974.7	202115	220597	193352	-	-	-	-
Sakn004616	UPLC-MS/MS	609.19	447.15	-	-	610.19	C28H34O15	[M-H]-	Conandroside	Phenolic acids	Phenolic acids	-	2	-	-	-	25493.2	39926.9	21694.3	25735.7	8992.43	48741.5	39411.5	20538.3	33375.2	34703.6	41133.4	56472.2	47481.3	43788.3	61951.4	-	-	-	-
Wbtn004362	UPLC-MS/MS	391.07	229.05	-	-	392.074	C18H16O10	[M-H]-	1,3,6,7-tetrahydroxy-2-(3,4,5-trihydroxyoxan-2-yl)xanthen-9-one	Flavonoids	Other Flavonoids	-	2	-	-	-	229130	274143	290910	293482	306316	303741	422205	248437	323088	271567	334629	289624	200810	257413	323050	-	-	-	-
Lmtn003096	UPLC-MS/MS	523.22	361.14	-	-	524.226	C26H36O11	[M-H]-	Secoisolariciresinol 4-O-glucoside	Lignans and Coumarins	Lignans	-	2	-	-	-	249566	196208	310987	218867	206883	142823	189533	118814	158819	84096	80092	81425.3	102770	214895	150831	-	-	-	-
WaYn003084	UPLC-MS/MS	525.16	167.03	-	-	526.169	C24H30O13	[M-H]-	Guaiacylglycerol 8-O-(1''-O-Glucosyl)Vanillic Acid Ether	Phenolic acids	Phenolic acids	-	2	-	-	-	27440.4	35779.7	17570.5	41187	17570.5	52581.6	24594.5	21085.5	27059.1	31627.5	33240.9	36310.4	37654.4	40004.5	37654.4	-	-	-	-
Zmcn004806	UPLC-MS/MS	755.19	285.04	-	-	756.19	C36H36O18	[M-H]-	kaempferol-3-p-coumaroyldiglucoside	Flavonoids	Flavonols	-	2	-	-	-	3.99616e+06	3.87648e+06	4.70128e+06	3.57284e+06	3.37715e+06	3.22087e+06	3.95246e+06	2.81359e+06	4.18234e+06	3.75233e+06	3.65014e+06	2.97e+06	4.03857e+06	3.63046e+06	3.56247e+06	-	-	CM00503	MetMap113
Labn003109	UPLC-MS/MS	615.12	463.11	-	-	616.128	C25H28O18	[M-H]-	Galloyl xylosyl gallic acid-3-O-β-D-glucoside	Phenolic acids	Phenolic acids	-	2	-	-	-	40572.8	40572.8	40572.8	455311	202864	480180	348134	276966	364241	264104	227235	244350	271818	280940	350774	-	-	-	-
Zbln004144	UPLC-MS/MS	947.29	609.19	-	-	948.298	C44H52O23	[M-H]-	2-(3,4-Dihydroxy-phenylethanolide)-5-O-(5'-feruloylglucoside)6-O-caffeoyl-xylose-glucoside	Phenolic acids	Phenolic acids	-	2	-	-	-	1.2949e+06	1.76024e+06	1.30005e+06	1.51855e+06	218799	1.30871e+06	1.35885e+06	1.48378e+06	1.76746e+06	1.61148e+06	1.06623e+06	1.47447e+06	2.23628e+06	1.78986e+06	2.31453e+06	-	-	-	-
Wabn003563	UPLC-MS/MS	385.11	179.07	-	-	386.121	C17H22O10	[M-H]-	3'-O-Beta-D-Glucopyranosyl plumbagic acid	Phenolic acids	Phenolic acids	-	2	-	-	-	51698.1	47155.6	38435.4	49286.3	34632.7	41296.3	29307.3	30137.5	27478.9	38627.7	42626.7	56534.7	51947	23982	35864.2	-	-	-	-
Yxxn002325	UPLC-MS/MS	415.16	415.16	-	-	416.168	C19H28O10	[M-H]-	icariside D1	Others	Ketone compounds	-	2	-	-	-	29357.1	41736	39296.7	5871.42	5871.42	5871.42	5871.42	5871.42	5871.42	53216.9	35629.3	38695.1	70384.5	38653.1	90944.9	-	-	-	-
Jmbn003691	UPLC-MS/MS	311.11	59.01	-	-	312.121	C15H20O7	[M-H]-	3,4-Dihydroxyallylbenzene-3-O-glucoside	Phenolic acids	Phenolic acids	-	2	-	-	-	210127	224756	236691	291249	224724	288584	284595	280574	313854	284559	315143	280605	255340	218106	236721	-	-	-	-
Lmsn003778	UPLC-MS/MS	493.1	169.01	-	-	494.106	C22H22O13	[M-H]-	1-O-Caffeoyl-4-O-galloyl-β-D-glucose	Phenolic acids	Phenolic acids	-	2	-	-	-	1.34005e+07	1.29412e+07	1.24749e+07	226797	138490	179372	63311.8	158577	63303.9	34721.6	40448	75654.2	1.09007e+06	1.80222e+06	2.05302e+06	-	-	-	-
Lmsn004321	UPLC-MS/MS	493.1	169.01	-	-	494.106	C22H22O13	[M-H]-	1-O-Caffeoyl-3-O-galloyl-β-D-glucose	Phenolic acids	Phenolic acids	-	2	-	-	-	7.93534e+06	8.89808e+06	7.35112e+06	204704	117706	202713	48623.6	55032.1	100756	43172.6	47176.8	71852.5	985027	827217	1.20593e+06	-	-	-	-
Lmtn002997	UPLC-MS/MS	493.1	331.05	-	-	494.106	C22H22O13	[M-H]-	Mearnsetin-3-O-glucoside	Flavonoids	Flavones	-	2	-	-	-	103388	119671	139641	50444	25889.1	32184.6	5163.78	5163.78	5163.78	5163.78	25818.9	5163.78	63356.1	55977.5	79581.8	-	-	-	-
Lmsn003582	UPLC-MS/MS	477.1	169.01	-	-	478.111	C22H22O12	[M-H]-	1-O-Galloyl-4-O-p-Coumaroyl-β-D-glucose	Phenolic acids	Phenolic acids	-	2	-	-	-	249126	286820	294514	295893	107717	301294	284761	343740	267552	219947	203500	270011	368431	352557	376587	-	-	-	-
Lmsn004090	UPLC-MS/MS	477.1	169.01	-	-	478.111	C22H22O12	[M-H]-	1-O-Galloyl-3-O-p-Coumaroyl-β-D-glucose	Phenolic acids	Phenolic acids	-	2	-	-	-	3.94099e+06	3.38883e+06	2.6068e+06	441498	42736.8	485090	168708	203277	163593	142849	102297	104884	700388	628709	645400	-	-	-	-
Labn002716	UPLC-MS/MS	373.08	169.02	-	-	374.085	C15H18O11	[M-H]-	galloyl acetyl glucoside	Phenolic acids	Phenolic acids	-	2	-	-	-	43238.6	41545	47077.8	82116.4	54109.7	85211.4	57651.5	69971.8	97589.9	54636.5	46394.2	49898.8	61832.2	36922	62040.3	-	-	-	-
Wafn002827	UPLC-MS/MS	357.12	195.07	-	-	358.126	C16H22O9	[M-H]-	Dihydroferulic acid glucoside	Phenolic acids	Phenolic acids	-	2	-	-	-	1.04456e+06	1.21815e+06	1.68115e+06	922647	513600	878178	428010	476101	455555	314664	290410	377637	544113	701664	832493	-	-	-	-
Lmqn000859	UPLC-MS/MS	343.1	171.05	-	-	344.111	C15H20O9	[M-H]-	4-O-Glucosyl-2-hydroxy-6-methoxyacetophenone	Phenolic acids	Phenolic acids	-	2	-	-	-	631916	614623	591305	559336	534991	630062	431384	410369	449245	503190	479152	501269	648826	534989	534794	-	-	-	-
Lmyn001220	UPLC-MS/MS	343.03	85.03	-	-	344.038	C13H12O11	[M-H]-	Mucic acid-1,4-lactone-3-O-gallate	Phenolic acids	Phenolic acids	-	2	-	-	-	2.72481e+06	2.33856e+06	2.55681e+06	1.83798e+06	1.39384e+06	2.02065e+06	1.31714e+06	1.44029e+06	1.38403e+06	1.20683e+06	1.38943e+06	1.2994e+06	1.80263e+06	1.55692e+06	1.69705e+06	-	-	-	-
Wchn003594	UPLC-MS/MS	195.07	93.04	-	-	196.074	C10H12O4	[M-H]-	4-hydroxy-4-(2-hydroxyphenyl)butanoic acid	Others	Others	-	2	-	-	-	71003.1	69126.4	62537.1	70279.1	37382.2	45573.7	36081.3	64218.9	75041	67093.9	82885.9	70044.8	80943.5	41774.5	61339.6	-	-	-	-
pmb2855	UPLC-MS/MS	307.11	145.06	-	-	308.122	C11H20N2O8	[M-H]-	L-Glutamine-O-glycoside	Amino acids and derivatives	Amino acids and derivatives	-	3	-	-	-	71790.5	74464.3	58782.3	92112.9	102550	97559.4	73206.9	53862.1	74464.3	68775.9	86586.9	67605.2	56950.1	63867.7	113872	-	-	-	-
Zbqn000412	UPLC-MS/MS	160.06	88.04	-	-	161.069	C6H11NO4	[M-H]-	N-alanicacidalkyl-alanine	Amino acids and derivatives	Amino acids and derivatives	-	3	-	-	-	293821	546529	223120	212200	68564.3	526917	523738	463588	473132	187236	549137	188015	520024	473998	579842	-	-	-	-
Lmsn004323	UPLC-MS/MS	507.11	169.01	-	-	508.122	C23H24O13	[M-H]-	1-O-Galloyl-2-O-Feruloyl-β-D-glucose	Phenolic acids	Phenolic acids	-	3	-	-	-	165608	119098	159035	130120	49957.5	113676	87098.1	81016.5	84531.7	112439	74211.6	69109.7	147778	85721.7	193858	-	-	-	-
Zbln003341	UPLC-MS/MS	345.12	191.06	-	-	346.129	C15H22O9	[M-H]-	2-(2-(3,4-dihydroxyphenyl)-2-methoxyethoxy)-6-(hydroxymethyl)tetrahydro-2H-pyran-3,4,5-tri	Phenolic acids	Phenolic acids	-	3	-	-	-	42993.7	8598.74	8598.74	137518	69239.6	131809	127077	107322	144786	124277	94839	63173.3	132927	108895	151863	-	-	-	-
Wacn003131	UPLC-MS/MS	353.05	127	-	-	354.059	C15H14O10	[M-H]-	2-O-P-Coumaroylhydroxycitric Acid	Phenolic acids	Phenolic acids	-	3	-	-	-	115643	119955	111880	92741.9	38086.7	77485.4	55457.6	34536.9	52189.3	36926.4	43848.6	40088	82429.7	84628.6	58830.5	-	-	-	-
HJN093	UPLC-MS/MS	451.09	313.05	-	-	452.096	C20H20O12	[M-H]-	2-O-Salicyl-6-O-Galloyl-D-Glucose	Phenolic acids	Phenolic acids	-	3	-	-	-	252947	161609	208388	5285.8	5285.8	5285.8	5285.8	5285.8	5285.8	5285.8	5285.8	5285.8	72603.4	46842.7	26429	-	-	-	-
Wmyn000213	UPLC-MS/MS	467.11	313.05	-	-	468.127	C21H24O12	[M-H]-	3,4-di-hydroxyphenethyol alcohol 4-O-β-D-(6'-O-galloyol)-glucopyranoside	Phenolic acids	Phenolic acids	-	3	-	-	-	58832	32950.3	49415.4	43259.7	21247.2	32323.5	19949.9	11803	23538.4	16405.7	25727.2	17606.6	42082.5	52217.8	45595	-	-	-	-
pmn001690	UPLC-MS/MS	327.14	165.09	-	-	328.152	C16H24O7	[M-H]-	3-Hydroxy-4-isopropylbenzylalcohol-3-O-glucoside	Phenolic acids	Phenolic acids	-	3	-	-	-	583575	891508	531647	520516	271025	498537	340101	304110	296394	337374	325261	287857	472807	315240	354052	-	-	-	-
pmb3075	UPLC-MS/MS	319.08	145.03	-	-	320.09	C16H16O7	[M-H]-	3-O-p-Coumaroylshikimic acid	Phenolic acids	Phenolic acids	-	3	-	-	-	317364	428712	400881	336311	188643	355639	377047	277716	310133	343932	210425	299295	427331	381505	421249	-	-	-	-
Lmyn003835	UPLC-MS/MS	289.04	137.02	-	-	290.043	C14H10O7	[M-H]-	4-(3,4,5-Trihydroxybenzoxy)benzoic acid	Phenolic acids	Phenolic acids	-	3	-	-	-	4.43872e+06	4.51345e+06	6.58821e+06	1.53484e+06	1.44965e+06	1.33361e+06	531379	784203	520289	743068	591319	758917	3.35653e+06	3.47638e+06	3.27083e+06	-	-	-	-
Lmbn004847	UPLC-MS/MS	179.07	146.04	-	-	180.079	C10H12O3	[M-H]-	4-Methoxyphenylpropionic acid	Phenolic acids	Phenolic acids	-	3	-	-	-	76561.6	63904.4	85640.1	63912.8	44034	39628.2	29743	32490.4	34517.5	14300.8	19181.5	32483.7	46013.5	40903.4	64629.6	-	-	-	-
Zmhn002032	UPLC-MS/MS	609.18	447.13	-	-	610.19	C28H34O15	[M-H]-	4-O-(6'-O-Glucosylcaffeoylglucosyl)-4-hydroxybenzyl alcohol	Phenolic acids	Phenolic acids	-	3	-	-	-	43903.3	10476.2	33956.8	168830	68384.3	95249.6	111263	60572.4	107271	106554	123663	77311.6	142361	122333	74094.1	-	-	-	-
Hmtn001120	UPLC-MS/MS	315.11	153.06	-	-	316.116	C14H20O8	[M-H]-	5-(2-Hydroxyethyl)-2-O-glucosylphenol	Phenolic acids	Phenolic acids	-	3	-	-	-	1.83448e+06	1.69752e+06	1.04562e+06	745997	536638	852810	483806	416469	460178	215345	213705	231580	840617	688023	564103	-	-	-	-
pmb2654	UPLC-MS/MS	460.15	117.9	-	-	461.153	C19H27NO12	[M-H]-	Anthranilate-1-O-Sophoroside	Phenolic acids	Phenolic acids	-	3	-	-	-	379857	503608	535798	376282	150445	354824	258252	257533	251833	217459	242532	200140	396994	313331	293091	-	-	-	-
Lmhn002574	UPLC-MS/MS	431.06	137.03	-	-	432.069	C20H16O11	[M-H]-	Caffeoyl(p-Hydroxybenzoyl)tartaric acid	Phenolic acids	Phenolic acids	-	3	-	-	-	213742	151160	137377	66075.5	75099.3	65890	90674.1	85360.4	56008.7	51774	56478.1	20718.9	70587.4	95779.7	84322.5	-	-	-	-
Lmgn002250	UPLC-MS/MS	677.17	191.06	-	-	678.18	C31H34O17	[M-H]-	Dicaffeoylquinic acid-O-glucoside	Phenolic acids	Phenolic acids	-	3	-	-	-	689150	684491	596553	818659	360025	879375	837029	776223	815094	634492	703602	643871	476534	746286	630927	-	-	-	-
Lmhn002140	UPLC-MS/MS	325.06	193.05	-	-	326.064	C14H14O9	[M-H]-	Feruloyltartaric acid (Fertaric acid)	Phenolic acids	Phenolic acids	-	3	-	-	-	62677.6	83085.7	62580.1	93437.8	30928.1	52954.4	77298.6	71247	51022.1	89536.7	70282.4	79069.4	101453	80875.6	72469.9	-	-	-	-
pmb3055	UPLC-MS/MS	513.12	191.1	-	-	514.132	C22H26O14	[M-H]-	p-Coumaroylquinic acid-4'-O-glucuronide	Phenolic acids	Phenolic acids	-	3	-	-	-	1.43847e+08	1.31681e+08	1.22164e+08	1.06858e+08	7.11596e+07	1.12941e+08	7.64479e+07	7.51438e+07	7.47113e+07	6.9792e+07	7.44837e+07	7.02292e+07	1.0066e+08	1.09359e+08	1.16073e+08	-	-	-	-
Lmhn002321	UPLC-MS/MS	461.07	167.04	-	-	462.08	C21H18O12	[M-H]-	Vnilloylcaffeoyltartaric acid	Phenolic acids	Phenolic acids	-	3	-	-	-	149988	168231	151976	191632	26211.5	90178.7	161140	69477.9	118850	50272.7	51524.9	40996.7	146226	115923	84322.5	-	-	-	-
Wasn001834	UPLC-MS/MS	465.12	295.1	-	-	466.132	C18H26O14	[M-H]-	Xylitol 5-O-(6''-O-Galloyl)Glucoside	Phenolic acids	Phenolic acids	-	3	-	-	-	110730	88709.6	99594.6	187874	72782.5	190092	172285	215755	175719	266068	240675	203472	198121	165627	216057	-	-	-	-
Zbln001290	UPLC-MS/MS	331.1	151.04	-	-	332.111	C14H20O9	[M-H]-	β-Hydroxy-(3,4-dihydroxyphenylethanolyl)-glucoside	Phenolic acids	Phenolic acids	-	3	-	-	-	2.29223e+06	2.50429e+06	2.73136e+06	2.04571e+06	2.29789e+06	1.95519e+06	1.1126e+06	999544	1.10075e+06	817980	926088	881707	1.4428e+06	1.46248e+06	2.00955e+06	-	-	-	-
HJN104	UPLC-MS/MS	481.14	319.08	-	-	482.106	C21H22O13	[M-H]-	Dihydromyricetin-3-O-glucoside	Flavonoids	Flavanonols	-	3	-	-	-	44744.2	79481	84654.1	24932.5	1404	1404	1404	1404	1404	1404	7020.01	1404	26937.4	37650.9	30457.7	-	-	-	-
pmb2976	UPLC-MS/MS	755.2	447.2	-	-	756.211	C33H40O20	[M-H]-	Chrysoeriol-8-C-arabinoside-7-O-Sophoroside	Flavonoids	Flavones	-	3	-	-	-	105199	93227.3	57272.3	64996.5	5125.47	43961	69646.1	41292.3	57627.7	66629.6	29307.3	72449.5	55942	96907.7	59937	-	-	-	-
pmb3041	UPLC-MS/MS	521.09	329.2	-	-	522.101	C23H22O14	[M-H]-	Tricin-7-O-saccharic acid	Flavonoids	Flavones	-	3	-	-	-	526793	419143	612350	323604	504125	323665	168516	147102	230007	148438	215293	136399	326243	427903	359756	-	-	-	-
Lmpn006208	UPLC-MS/MS	461.11	315.05	-	-	462.116	C22H22O11	[M-H]-	8-Methoxykaempferol-7-O-rhamnoside	Flavonoids	Flavonols	-	3	-	-	-	50590.1	43427.8	39678.3	28986.9	4689.89	21083	937.978	937.978	16130.5	21098.1	12653.4	19859	22769.4	32264.8	29767.4	-	-	CM00468	MetMap114
pmn001642	UPLC-MS/MS	503.08	459.1	-	-	504.09	C23H20O13	[M-H]-	Kaempferol-3-O-(2''-O-acetyl)glucuronide	Flavonoids	Flavonols	-	3	-	-	-	151540	137489	230508	234977	54978.5	133895	62658.1	138323	98130.8	230711	152383	144268	124495	187312	167938	-	-	CM00474	MetMap114
HJN051	UPLC-MS/MS	623.16	315.05	-	-	624.169	C28H32O16	[M-H]-	Tamarixetin-3-O-rutinoside	Flavonoids	Flavonols	-	3	-	-	-	46543.5	32797.8	29261	41307.4	32569.9	29337.8	21984.5	31030.3	26958	29968	29798	31034.2	30173.8	46543.5	36148.9	-	-	-	-
pmn001477	UPLC-MS/MS	435.09	345	-	-	436.101	C20H20O11	[M-H]-	4-C-Glucose-1,3,6-trihydroxy-7-methoxyxanthone	Flavonoids	Other Flavonoids	-	3	-	-	-	1.22287e+06	1.24316e+06	1.59739e+06	86559.8	52457.2	93085.2	51118	35413.3	37224.7	52833.4	43285.8	93898.7	317356	300306	301280	-	-	-	-
Wbtn006810	UPLC-MS/MS	287.05	135.04	-	-	288.063	C15H12O6	[M-H]-	6,7-dihydroxy-1,3-dimethoxyxanthen-9-one	Flavonoids	Other Flavonoids	-	3	-	-	-	12907.6	29146.2	17825.2	2581.51	2581.51	2581.51	2581.51	2581.51	2581.51	2581.51	2581.51	2581.51	42813.5	40063.2	35159.2	-	-	-	-
Zmhn001905	UPLC-MS/MS	447.09	285.04	-	-	448.101	C21H20O11	[M-H]-	HydroxyAloe-emodin-8-O-glucoside	Quinones	Anthraquinone	-	3	-	-	-	1.66501e+07	1.46582e+07	1.50976e+07	6.13633e+06	1.81766e+06	7.24504e+06	4.52948e+06	5.64581e+06	3.89807e+06	5.07477e+06	3.72367e+06	4.06413e+06	1.19497e+07	1.13133e+07	1.15482e+07	-	-	-	-
Ymjm000135	UPLC-MS/MS	507.18	161.02	-	-	508.195	C25H32O11	[M-H]-	8R-Dihydrodehydrodiconferyl alcohol 4-O-β-D-glucopyranoside	Lignans and Coumarins	Lignans	-	3	-	-	-	8.61169e+06	8.25199e+06	8.06064e+06	7.58056e+06	3.88821e+06	7.76061e+06	7.00449e+06	6.39544e+06	6.13001e+06	6.01701e+06	5.59695e+06	5.76485e+06	8.07799e+06	6.85258e+06	6.61222e+06	-	-	-	-
Hahn002315	UPLC-MS/MS	579.21	417.16	-	-	580.216	C28H36O13	[M-H]-	syringaresinol-4-O-β-D-glucopyranoside	Lignans and Coumarins	Lignans	-	3	-	-	-	117562	71352.1	66821.6	53821.3	76279.1	63522.1	70749.5	59906.1	43224.2	45912.5	48887.2	77542	86090.1	37316.5	97768.2	-	-	-	-
Zbyn004323	UPLC-MS/MS	575.1	423.09	-	-	576.11	C26H24O15	[M-H]-	2,6-di-O-galloylarbutin	Lignans and Coumarins	Coumarins	-	3	-	-	-	189867	162454	224636	66630.5	18708	45595	22598.1	17261.9	24556	8273.6	12661.7	11737.7	90165.9	94016	87826.2	-	-	-	-
Zmxn110201	UPLC-MS/MS	331.1	108.02	-	-	332.111	C14H20O9	[M-H]-	2,6-Dimethoxy-4-hydroxyphenol-1-O-ß-D-glucopyranoside	Others	Others	-	3	-	-	-	127408	121373	116659	28022.5	36825.4	32961.9	5604.5	5604.5	5604.5	5604.5	5604.5	5604.5	37356	44784.1	36807.4	-	-	-	-
Wcsn010496	UPLC-MS/MS	277.22	233.23	-	-	278.225	C18H30O2	[M-H]-	6,10,14-Trimethylpentadeca-5,9-Diene-2,13-Dione	Others	Others	-	3	-	-	-	560.219	560.219	560.219	22869.4	2801.1	26547.7	23407.8	34268.2	33841.1	30520.8	18945	19802	27835.5	32211.7	30902.1	-	-	-	-
Hahn002084	UPLC-MS/MS	523.15	161.03	-	-	524.153	C24H28O13	[M-H]-	6'-O-caffeoylcatalpol	Others	Others	-	3	-	-	-	4.35667e+06	4.9704e+06	4.95669e+06	4.86463e+06	3.11368e+06	4.35901e+06	4.73563e+06	4.86769e+06	4.72171e+06	4.93715e+06	4.87803e+06	4.81772e+06	4.7814e+06	4.14228e+06	4.57259e+06	-	-	-	-
Wasn003817	UPLC-MS/MS	361.15	199.1	-	-	362.158	C16H26O9	[M-H]-	Glucosyl 5,8-dihydroxy-2,6-dimethylocta-2,6-dienoic acid	Others	Others	-	3	-	-	-	42520.5	40008.2	51481	35307.8	22872.6	38867	40016.4	49150.7	38559.4	26298.7	32016.6	48971.8	34293.8	41146.3	32007.2	-	-	-	-
Wasn002508	UPLC-MS/MS	365.18	203.13	-	-	366.189	C16H30O9	[M-H]-	Glucosyl 7-methyl-3-methyleneoctane-1,2,6,7-tetraol	Others	Others	-	3	-	-	-	263565	35489.8	43625.7	176836	147810	138934	146029	127320	136260	155182	111869	122699	171286	163595	175451	-	-	-	-
Zmsn003194	UPLC-MS/MS	373.11	193.05	-	-	374.121	C16H22O10	[M-H]-	Secologaoside	Others	Others	-	3	-	-	-	59731.5	65890	81173.4	64711.3	37469.5	55045.2	62062.4	53871.2	69100.7	76126.7	96021.2	53878.9	61176.5	51769.1	69100.7	-	-	-	-
Zmhn002269	UPLC-MS/MS	269.01	189.06	-	-	270.02	C11H10O6S	[M-H]-	2,5-Dimethylchromone-7-O-sulfate	Others	Chromone	-	3	-	-	-	59073.1	35264.4	48645.4	33058.2	14027.4	28851.3	36705	36778.1	31959.4	25346	2805.47	2805.47	34315.3	49014.3	46283.2	-	-	-	-
pmb3081	UPLC-MS/MS	289	96.97	-	-	290.004	C6H11PO11	[M-H]-	Glucaric acid-1-Phosphate	Others	Saccharides	-	3	-	-	-	2.73025e+06	2.80061e+06	2.75586e+06	3.76676e+06	8.47965e+06	3.14061e+06	3.78431e+06	3.9989e+06	3.95218e+06	4.66247e+06	4.11847e+06	5.00077e+06	3.74889e+06	3.97563e+06	3.37473e+06	-	-	-	-
mws1089	UPLC-MS/MS	421.08	241.01	-	-	422.082	C12H23O14P	[M-H]-	Sucrose-6-phosphate	Others	Saccharides	-	3	-	-	-	86769.6	88397.7	72193.2	6750.25	6750.25	6750.25	70724.8	6750.25	6750.25	6750.25	6750.25	38856.9	66800.4	39171.5	33751.2	-	-	-	-
Zmhn002236	UPLC-MS/MS	469.08	241	-	-	470.088	C20H22O11S	[M-H]-	Resveratrol-3-O-(6''-sulfonyl)glucoside	Others	Stilbene	-	3	-	-	-	16676.7	10261.1	3189.44	637.889	637.889	637.889	15407.5	20538.3	17057.8	637.889	637.889	637.889	17057.8	13123.8	15745.8	-	-	-	-
Lmfn001158	UPLC-MS/MS	467.08	169.01	-	-	468.09	C20H20O13	[M-H]-	Ginnalin A (2,6-Di-O-Galloyl-1,5-Anhydro-D-Glucitol)	Tannins	Tannin	-	3	-	-	-	68972.9	77700.7	66565.3	251718	66738.5	154115	127630	150927	204196	98826.1	90196.9	70754.1	99346	190734	88840.7	-	-	-	-
WaYn000716	UPLC-MS/MS	515.12	341.11	-	-	516.133	C18H28O17	[M-H]-	Citric Acid diglucoside	Organic acids	Organic acids	-	3	-	-	-	706429	603476	559798	483326	153654	528216	398399	393765	420846	383729	411555	347441	486681	532002	615345	-	-	-	-
Wayn000918	UPLC-MS/MS	515.12	111.01	-	-	516.133	C18H28O17	[M-H]-	Isocitric acid-1-O-diglucoside	Organic acids	Organic acids	-	3	-	-	-	6419.58	6419.58	34566.4	41249.9	78293.2	42785.2	34566.4	37859.4	33721.4	6419.58	6419.58	6419.58	32980.4	32097.9	36232.4	-	-	-	-
Zbfn013528	UPLC-MS/MS	271.23	225.22	-	-	272.235	C16H32O3	[M-H]-	Beta-Hydroxypalmitic Acid	Lipids	Free fatty acids	-	3	-	-	-	97724.9	107004	92746.3	113633	90366.6	121094	128283	145701	139010	136051	116431	107338	129573	116348	136636	-	-	-	-
MW0144791	UPLC-MS/MS	304.15	158.08	-	-	303.143	C12H21N3O6	[M+H]+	Ala-Val-Asp	Amino acids and derivatives	Amino acids and derivatives	-	3	-	-	-	311466	322813	249397	249448	300691	293352	303912	417123	276469	277980	290167	293467	226831	165767	195730	-	-	-	-
MW0155085	UPLC-MS/MS	393.23	197.12	-	-	392.217	C18H28N6O4	[M+H]+	Phe-Arg-Ala	Amino acids and derivatives	Amino acids and derivatives	-	3	-	-	-	1.05516e+06	1.40177e+06	1.64306e+06	1.74565e+06	418103	1.87407e+06	2.17373e+06	1.82729e+06	2.11957e+06	2.41514e+06	2.36806e+06	1.80815e+06	1.17307e+06	1.28089e+06	1.06721e+06	-	-	-	-
MW0107847	UPLC-MS/MS	233.15	158.08	-	-	232.142	C10H20N2O4	[M+H]+	Leu-Thr	Amino acids and derivatives	Amino acids and derivatives	-	3	-	-	-	4.61039e+06	3.21547e+06	3.21841e+06	3.38768e+06	1.68956e+06	3.00643e+06	2.85426e+06	2.63191e+06	2.23852e+06	2.84417e+06	2.89164e+06	3.11285e+06	2.59963e+06	2.58415e+06	2.2969e+06	-	-	-	-
MW0156990	UPLC-MS/MS	311.1	163.04	-	-	312.096	C13H16N2O7	[M-H]-	Ser-Abu-OH	Amino acids and derivatives	Amino acids and derivatives	-	3	-	-	-	5.99805e+06	6.19261e+06	6.42602e+06	6.3761e+06	3.50513e+06	6.87076e+06	6.54278e+06	6.26665e+06	7.60187e+06	6.95665e+06	7.65582e+06	7.01957e+06	6.45586e+06	5.96971e+06	6.70659e+06	-	-	-	-
MW0121542	UPLC-MS/MS	221.09	130.06	-	-	220.085	C11H12N2O3	[M+H]+	2-ammonio-3-(5-hydroxy-1H-indol-3-yl)propanoate	Amino acids and derivatives	Amino acids and derivatives	-	3	-	-	-	3.42052e+06	2.75286e+06	2.85111e+06	2.99186e+06	1.32504e+06	2.95032e+06	3.18894e+06	3.30391e+06	3.94704e+06	3.76931e+06	3.60811e+06	3.69003e+06	2.95826e+06	3.11032e+06	2.96077e+06	-	-	-	-
MW0107802	UPLC-MS/MS	229.15	142.08	-	-	228.147	C11H20N2O3	[M+H]+	1-(2-Amino-4-methylpentanoyl)pyrrolidine-2-carboxylic acid	Amino acids and derivatives	Amino acids and derivatives	-	3	-	-	-	2.44366e+06	3.23215e+06	2.83737e+06	3.3083e+06	2.23787e+06	3.2697e+06	3.62787e+06	3.49825e+06	3.31122e+06	3.83374e+06	3.3534e+06	3.58874e+06	3.3523e+06	2.59998e+06	2.95753e+06	-	-	-	-
MW0155839	UPLC-MS/MS	331.15	151.07	-	-	330.154	C13H22N4O6	[M+H]+	Pro-Gln-Ser	Amino acids and derivatives	Amino acids and derivatives	-	3	-	-	-	1.09853e+06	1.13846e+06	869851	995240	812696	1.24907e+06	1.1813e+06	1.17873e+06	1.3205e+06	1.38403e+06	1.50404e+06	1.34155e+06	1.05283e+06	1.16232e+06	925775	-	-	-	-
MW0151027	UPLC-MS/MS	344.13	147.04	-	-	343.131	C13H21N5O4S1	[M+H]+	His-Met-Gly	Amino acids and derivatives	Amino acids and derivatives	-	3	-	-	-	6.44808e+06	5.64153e+06	5.79548e+06	1.5555e+06	1.17206e+06	1.51179e+06	329486	303370	732348	103128	80694.7	93026.5	2.33941e+06	2.25024e+06	2.96483e+06	-	-	-	-
MW0110290	UPLC-MS/MS	371.13	59.01	-	-	312.114	C14H20N2O4S	[M+CH3COO]-	Tyrosyl-Methionine	Amino acids and derivatives	Amino acids and derivatives	-	3	-	-	-	485075	605378	546950	445336	243469	430142	417540	388217	494424	324947	445336	377662	420731	369259	399752	-	-	-	-
Zmgn001039	UPLC-MS/MS	266.09	134.05	-	-	267.078	C9H17NO6S	[M-H]-	S-Ribosyl-L-homocysteine	Amino acids and derivatives	Amino acids and derivatives	-	3	-	-	-	171530	260980	280379	3.16164e+06	2.55686e+06	3.30674e+06	3.80942e+06	3.75634e+06	4.16976e+06	3.7726e+06	4.18723e+06	4.03722e+06	2.70813e+06	2.53135e+06	2.46969e+06	C03539	ko00270,ko01100,ko01230	C03539	-
MW0106910	UPLC-MS/MS	360.21	131.05	-	-	359.206	C16H29N3O6	[M+H]+	Glu-Ile-Val	Amino acids and derivatives	Amino acids and derivatives	-	3	-	-	-	1.66815e+07	1.55833e+07	1.46674e+07	9.34568e+06	7.89966e+06	1.41991e+07	7.66358e+06	5.60486e+06	9.26994e+06	4.50225e+06	3.82992e+06	4.89223e+06	1.33351e+07	1.48752e+07	8.81726e+06	-	-	-	-
MW0157736	UPLC-MS/MS	349.21	175.11	-	-	348.201	C14H28N4O6	[M+H]+	Thr-Lys-Thr	Amino acids and derivatives	Amino acids and derivatives	-	3	-	-	-	3.39089e+07	2.93594e+07	2.71467e+07	2.67708e+07	7.33591e+06	2.36632e+07	1.85525e+07	2.51211e+07	2.4062e+07	1.74589e+07	2.05487e+07	2.80893e+07	2.43632e+07	2.03894e+07	2.37368e+07	-	-	-	-
MW0144213	UPLC-MS/MS	371.12	191.06	-	-	312.096	C13H16N2O7	[M+CH3COO]-	Abu-Thr-OH	Amino acids and derivatives	Amino acids and derivatives	-	3	-	-	-	4.21645e+06	4.92424e+06	5.24354e+06	6.2569e+06	3.42513e+06	6.3799e+06	3.96244e+06	4.1798e+06	5.62581e+06	3.14817e+06	3.23786e+06	2.96487e+06	4.48758e+06	4.18109e+06	4.28581e+06	-	-	-	-
Wafn002902	UPLC-MS/MS	497.223	305.161	-	-	438.21	C19H34O11	[M+CH3COOH-H]-	Octanoyl arabinosylglucoside	Others	Saccharides	-	3	-	-	-	52543.1	43221.6	64307.7	1.68773e+06	603115	2.52316e+06	2.55896e+06	3.5257e+06	2.31602e+06	1.69562e+06	1.20713e+06	1.40792e+06	1.33739e+06	1.21232e+06	1.18277e+06	-	-	-	-
Lmxn000380	UPLC-MS/MS	415.145	89.0243	-	-	416.153	C15H28O13	[M-H]-	Digalactosylglycerol	Others	Saccharides	-	3	-	-	-	125758	166428	167401	156758	88906.7	185835	128152	144167	131469	143917	161922	200168	170458	157596	115789	-	-	-	-
Zbqn004234	UPLC-MS/MS	250.072	164.071	-	-	251.079	C12H13NO5	[M-H]-	N-(malonyl)phenylalanine	Amino acids and derivatives	Amino acids and derivatives	-	3	-	-	-	526987	421418	425666	449534	260967	513862	511377	638249	567736	619444	687422	635211	486321	650159	635503	-	-	-	-
Zbqn003748	UPLC-MS/MS	216.088	130.086	-	-	217.095	C9H15NO5	[M-H]-	N-malonylleucine	Amino acids and derivatives	Amino acids and derivatives	-	3	-	-	-	210926	308878	165933	413880	182057	351569	276983	273171	389877	287408	433182	305350	243538	239075	244861	-	-	-	-
Zbqn000955	UPLC-MS/MS	294.082	132.03	-	-	295.09	C10H17NO9	[M-H]-	N-Acetoxy-glucosyl-alanine	Amino acids and derivatives	Amino acids and derivatives	-	3	-	-	-	187211	196503	241614	248976	195454	246954	260201	296039	258903	258073	281960	253501	207768	266839	216625	-	-	-	-
Labn003059	UPLC-MS/MS	417.067	331.072	-	-	418.075	C16H18O13	[M-H]-	galloyl malonyl glucoside	Phenolic acids	Phenolic acids	-	3	-	-	-	13443.1	11555.8	12467.4	1542.14	1542.14	13758.5	7710.72	11559.4	7741.45	8672.66	1542.14	1542.14	15413.3	13487	12850.7	-	-	-	-
Lmhn003223	UPLC-MS/MS	279.05	147.04	-	-	280.058	C13H12O7	[M-H]-	Cinnamoyltartaric acid	Phenolic acids	Phenolic acids	-	3	-	-	-	521357	457758	456495	436264	224999	557841	510471	529180	569712	554047	568504	504557	524960	558857	467813	-	-	-	-
WaYn004134	UPLC-MS/MS	463.124	179.035	-	-	464.132	C22H24O11	[M-H]-	Salirepin 6'-O-Caffeate	Phenolic acids	Phenolic acids	-	3	-	-	-	336978	287334	236691	130624	27332.1	155240	98972	131056	86929.2	60184.5	66325.2	77283.4	201370	173846	216817	-	-	-	-
Xmyn004302	UPLC-MS/MS	449.24	259.063	-	-	450.21	C20H34O11	[M-H]-	Ginkgoside A	Phenolic acids	Phenolic acids	-	3	-	-	-	862863	816919	624932	771986	511455	1.00563e+06	577518	566932	490176	348062	399851	335395	632286	676909	632286	-	-	-	-
WaYn004793	UPLC-MS/MS	579.173	285.077	-	-	580.179	C27H32O14	[M-H]-	Isosakuranetin 7-Alpha-L-Arabinofuranosyl-(1→6)-Glucoside	Flavonoids	Flavanones	-	3	-	-	-	117842	80997.3	62063.6	75770.9	52263.9	91356.8	84911.2	63887.9	53568.5	49813.6	56362.7	51130.5	72626.7	92579.4	68676.3	-	-	-	-
WaYn005089	UPLC-MS/MS	447.13	285.077	-	-	448.137	C22H24O10	[M-H]-	Neosakuranin	Flavonoids	Flavanones	-	3	-	-	-	1.3374e+07	1.20156e+07	9.00196e+06	4.06611e+06	667257	4.11151e+06	3.69634e+06	3.91958e+06	3.11571e+06	3.13541e+06	2.63529e+06	2.63917e+06	7.94447e+06	8.50622e+06	8.24503e+06	-	-	-	-
Lakn002234	UPLC-MS/MS	613.178	289.067	-	-	614.185	C27H34O16	[M-H]-	Catechin glucosyl glucoside	Flavonoids	Flavones	-	3	-	-	-	114555	94702.4	128931	30012.6	15367.6	42404.7	27049.1	18567.8	19531.8	26889.6	21038.6	35608.9	31572	37765.3	57332.3	-	-	-	-
Lazn002843	UPLC-MS/MS	785.219	431.098	-	-	786.222	C34H42O21	[M-H]-	Chrysoeriol triglucoside	Flavonoids	Flavones	-	3	-	-	-	61457.4	62170.3	90679	45998.5	16868.5	35241.1	40658.2	47245.5	50758.6	30563.6	21912	18660.3	60230.9	49522.4	59308.3	-	-	-	-
Cmsn001914	UPLC-MS/MS	525.198	179.071	-	-	526.205	C25H34O12	[M-H]-	7R,8S-erythro-3',4,9,9'-tetrahydroxy-3-methoxy-8-O-4'-neolignan-7-O-glucopyr-anoside,	Lignans and Coumarins	Lignans	-	3	-	-	-	74666	38597.7	53201.3	51497	15968	47629.3	47635.5	47766.2	59350.8	51160.4	52050	50189.8	38578.5	43768.3	55865	-	-	-	-
Zbbn005905	UPLC-MS/MS	339.12	309.08	-	-	340.131	C20H20O5	[M-H]-	Abyssinone II	Flavonoids	Flavanones	-	3	-	-	-	92246.3	64768.8	62433.7	117787	52064.7	99300.4	70028.2	70148.7	59384	37978.9	49284.8	66344.1	96676.2	63788.6	67715.2	-	-	-	-
Zmbn004194	UPLC-MS/MS	189.08	129.06	-	-	190.084	C8H14O5	[M-H]-	2-hydroxy-2-isobutylsuccinic acid	Others	Others	-	3	-	-	-	1.06255e+06	1.1103e+06	1.09454e+06	1.3605e+06	321282	1.08537e+06	982086	1.18937e+06	1.09948e+06	1.35742e+06	1.3483e+06	919283	1.10471e+06	1.02195e+06	1.3129e+06	-	-	-	-
Lcgn000234	UPLC-MS/MS	339.07	177.02	-	-	340.079	C15H16O9	[M-H]-	davidioside C	Phenolic acids	Phenolic acids	-	3	-	-	-	654819	1.12153e+06	1.21924e+06	25420.4	43486.6	32862.2	5084.09	5084.09	5084.09	5084.09	5084.09	5084.09	385490	267626	325590	-	-	-	-
WaYn005746	UPLC-MS/MS	339.12	309.08	-	-	340.131	C20H20O5	[M-H]-	3-[(2S,3S)-2-(4-hydroxy-3-methoxyphenyl)-7-methoxy-3-methyl-2,3-dihydro-1-benzofuran-5-yl]prop-2-enal	Phenolic acids	Phenolic acids	-	3	-	-	-	98133.3	55491.7	67542.7	98319.3	60359.3	103779	74973.5	92259.1	105129	30187.5	52571.7	54519.3	80799.3	94427	76545.7	-	-	-	-
Yphn003868	UPLC-MS/MS	639.2	639.19	-	-	640.2	C29H36O16	[M-H]-	plantalloside	Phenolic acids	Phenolic acids	-	3	-	-	-	1.62296e+06	1.20668e+06	1.46802e+06	1.78972e+06	1.85143e+06	2.11017e+06	2.34522e+06	2.65511e+06	2.36089e+06	2.44361e+06	2.42382e+06	2.58946e+06	1.84348e+06	2.31353e+06	2.05626e+06	-	-	-	-
Jmzn003632	UPLC-MS/MS	521.2	329.14	-	-	522.21	C26H34O11	[M-H]-	Manglieside D	Lignans and Coumarins	Lignans	-	3	-	-	-	541032	655065	398724	317561	187887	356369	212587	259420	178828	119021	196576	113670	359734	312909	195174	-	-	-	-
Lazn003564	UPLC-MS/MS	597.22	375.14	-	-	598.226	C28H38O14	[M-H]-	Picraquassioside C	Lignans and Coumarins	Lignans	-	3	-	-	-	271179	336587	336587	295724	282829	245466	225195	167723	231440	134425	102870	144266	240754	192817	205726	-	-	-	-
Lazn004796	UPLC-MS/MS	391.14	343.12	-	-	392.147	C20H24O8	[M-H]-	Demethyl-erythro-Guaiacylglycerol β-Sinapyl Ether	Lignans and Coumarins	Lignans	-	3	-	-	-	104920	100982	81624.7	250474	186196	284335	257036	191443	327844	275392	325224	305554	208514	131148	236022	-	-	-	-
Lazn006001	UPLC-MS/MS	585.23	537.21	-	-	586.241	C31H38O11	[M-H]-	Dihydrobuddlenol B	Lignans and Coumarins	Lignans	-	3	-	-	-	377541	363114	364180	330176	138093	365853	289618	313320	336058	320077	321638	287116	347068	313292	331970	-	-	-	-
Lcsn000193	UPLC-MS/MS	597.22	327.12	-	-	598.226	C28H38O14	[M-H]-	isatioxyneolignoside E	Lignans and Coumarins	Lignans	-	3	-	-	-	578583	601872	662645	551699	489683	535337	313161	376490	404426	241959	243127	222848	487345	386783	490921	-	-	-	-
Smhp002357	UPLC-MS/MS	519.18	339.12	-	-	518.179	C26H30O11	[M+H]+	tortoside f	Lignans and Coumarins	Lignans	-	3	-	-	-	5715.88	5715.88	5715.88	65571.7	28579.4	62512.2	145023	125983	140347	146023	144775	174150	71555.3	95916.5	78535.7	-	-	-	-
WaYn006966	UPLC-MS/MS	583.22	195.07	-	-	584.226	C31H36O11	[M-H]-	Ficusesquilignan B	Lignans and Coumarins	Lignans	-	3	-	-	-	107894	101900	94649.5	73139.5	31873.7	77883.8	108053	87682.7	92919	99383.8	102509	82286.8	96913.7	108062	103721	-	-	-	-
Wbmn00859	UPLC-MS/MS	383.08	191.06	-	-	384.084	C20H16O8	[M-H]-	vitelignin A	Lignans and Coumarins	Lignans	-	3	-	-	-	7.90021e+07	7.21791e+07	8.13946e+07	9.69573e+07	6.0975e+07	9.05892e+07	9.9488e+07	1.03921e+08	1.02612e+08	1.20468e+08	1.0602e+08	1.14541e+08	9.13581e+07	1.03624e+08	9.85943e+07	-	-	-	-
Yaap006468	UPLC-MS/MS	389.16	327.12	-	-	388.152	C21H24O7	[M+H]+	Medioresinol B	Lignans and Coumarins	Lignans	-	3	-	-	-	109825	92230.7	105874	107539	61915.7	89917.7	94347.8	123253	106878	96550.1	112753	89917.7	99524.1	70758.9	76687.5	-	-	-	-
Zmdn005358	UPLC-MS/MS	373.13	313.1	-	-	374.137	C20H22O7	[M-H]-	Vladinol D	Lignans and Coumarins	Lignans	-	3	-	-	-	29887	43164.6	38832.7	131360	38736.6	125994	179243	165650	168758	253099	319807	331633	160217	179257	165394	-	-	-	-
zjbp111026	UPLC-MS/MS	343.15	163.07	-	-	342.147	C20H22O5	[M+H]+	tetrahydrochromone M	Others	Chromone	-	3	-	-	-	509203	530560	533564	557296	565651	530622	539788	544451	517518	502208	509079	524798	483505	501308	510589	-	-	-	-
Hmhp002580	UPLC-MS/MS	413.14	136.07	-	-	412.137	C19H24O10	[M+H]+	Methylpicraquassioside A	Lignans and Coumarins	Coumarins	-	3	-	-	-	189367	186347	134098	212905	89693	255701	259835	226230	182326	284487	301506	278283	190202	154935	180260	-	-	-	-
Hmlp004943	UPLC-MS/MS	625.18	317.07	-	-	624.169	C28H32O16	[M+H]+	Nitensoside B	Lignans and Coumarins	Coumarins	-	3	-	-	-	196259	190116	239483	246636	95078.2	289024	221569	201677	214520	207436	208768	255626	354580	348471	385462	-	-	-	-
Zmxp004722	UPLC-MS/MS	435.13	273.08	-	-	434.121	C21H22O10	[M+H]+	Thunberginol G 3'-Glucoside	Lignans and Coumarins	Coumarins	-	3	-	-	-	3.09567e+06	3.07951e+06	3.61078e+06	333551	144124	303689	65020.4	68855.1	42315.2	41037.7	27032.9	52519	1.14898e+06	948055	1.11979e+06	-	-	-	-
Lmjp002508	UPLC-MS/MS	889.24	287.05	-	-	889.24	C41H45O22+	[M]+	Cyanidin-3-O-[6''-O-(E)-p-coumaroyl-2''-O-xylosyl]glucoside-5-O-glucoside	Flavonoids	Anthocyanidins	763896-30-6	3	-	-	-	1.09666e+06	960711	851180	1.00835e+06	891975	1.14197e+06	864232	1.01107e+06	1.16123e+06	952240	962863	1.15085e+06	915362	949116	833932	-	-	-	-
pmp001230	UPLC-MS/MS	279.16	121.03	-	-	278.152	C16H22O4	[M+H]+	Senkyunolide M	Others	Lactones	146986-60-9	3	-	-	-	2.29045e+07	2.39533e+07	2.3868e+07	2.34346e+07	2.02853e+07	2.32688e+07	2.05341e+07	2.14236e+07	2.03521e+07	1.98131e+07	2.05497e+07	1.84897e+07	1.39509e+07	1.97797e+07	1.93815e+07	-	-	-	-
Zbsp003407	UPLC-MS/MS	595.17	427.1	-	-	594.159	C27H30O15	[M+H]+	Apigenin-6,8-di-C-glucoside (Vicenin-2)	Flavonoids	Flavones	23666-13-9	3	-	-	-	3.51958e+06	4.4183e+06	3.28322e+06	3.88519e+06	2.36221e+06	2.81818e+06	2.75612e+06	3.31246e+06	4.03253e+06	3.18619e+06	3.86346e+06	3.30957e+06	3.16801e+06	4.25166e+06	4.66534e+06	C10195	-	C10195	-
Lssp210086	UPLC-MS/MS	373.13	137.06	-	-	372.121	C20H20O7	[M+H]+	Balanophonin B	Lignans and Coumarins	Lignans	92216-41-6	3	-	-	-	137921	100653	75356.9	119248	56538.2	115729	125424	86813.3	124553	86913.3	135843	146251	162688	67968.8	154335	-	-	-	-
Lman002117	UPLC-MS/MS	341.09	179.04	-	-	342.095	C15H18O9	[M-H]-	Grevilloside Q	Others	Ketone compounds	1708967-64-9	3	-	-	-	1.20835e+06	1.36127e+06	378598	75719.7	75719.7	75719.7	75719.7	75719.7	75719.7	75719.7	75719.7	75719.7	587291	711834	658514	-	-	-	-
MW0107016	UPLC-MS/MS	261.15	86.1	-	-	260.137	C11H20N2O5	[M+H]+	Glu-Ile	Amino acids and derivatives	Amino acids and derivatives	5879-22-1	3	-	-	-	338735	288375	262543	1.24303e+06	554464	1.35052e+06	1.7387e+06	1.48431e+06	1.59818e+06	1.92839e+06	1.96061e+06	1.76061e+06	1.04104e+06	1.04222e+06	1.02581e+06	-	-	-	-
MW0110092	UPLC-MS/MS	276.13	159.09	-	-	275.127	C14H17N3O3	[M+H]+	Trp-Ala	Amino acids and derivatives	Amino acids and derivatives	24046-71-7	3	-	-	-	7579.85	7579.85	7579.85	67231.2	37899.3	79881.2	86028.3	171556	111858	185137	185122	176869	114954	88860.9	63102.6	-	-	-	-
MW0105927	UPLC-MS/MS	247.13	86.1	-	-	246.122	C10H18N2O5	[M+H]+	(S)-2-((S)-2-Amino-3-carboxypropanamido)-4-methylpentanoic acid	Amino acids and derivatives	Amino acids and derivatives	3062-14-4	3	-	-	-	433299	353975	396344	1.31069e+06	592002	1.19381e+06	1.30762e+06	1.50497e+06	1.40271e+06	1.69006e+06	1.44823e+06	1.43089e+06	920444	1.07856e+06	966587	-	-	-	-
MW0108601	UPLC-MS/MS	212.1	125.07	-	-	189.111	C7H15N3O3	[M+Na]+	2-Amino-6-ureidohexanoic acid	Amino acids and derivatives	Amino acids and derivatives	197236-50-3	3	-	-	-	631339	498814	481440	511815	314631	650743	398756	416481	402482	391071	334434	482017	458874	330387	379384	-	-	-	-
MW0110225	UPLC-MS/MS	345.15	86.1	-	-	344.137	C18H20N2O5	[M+H]+	Tyrosyltyrosine	Amino acids and derivatives	Amino acids and derivatives	1050-28-8	3	-	-	-	45987.2	35131.4	21321.1	420637	139246	495989	299883	398983	367196	392926	319372	326114	181960	232460	185725	-	-	-	-
MW0107086	UPLC-MS/MS	370.17	120.08	-	-	369.169	C20H23N3O4	[M+H]+	N-(N-Glycyl-3-phenyl-L-alanyl)-3-phenyl-L-alanine	Amino acids and derivatives	Amino acids and derivatives	13116-21-7	3	-	-	-	3590.3	3590.3	17951.5	330597	268483	480862	433307	547304	429902	262920	455898	263991	143911	151602	280247	-	-	-	-
ZINC1562127	UPLC-MS/MS	245.14	203.13	-	-	186.126	C10H18O3	[M+CH3COO]-	10-Hydroxy-2-decenoic acid	Lipids	Free fatty acids	14113-05-4	3	-	-	-	547793	412948	432666	495399	158572	594031	590666	439428	363216	428771	428707	434723	534906	339398	494275	-	-	-	-
MEDL00392	UPLC-MS/MS	580.36	506.32	-	-	521.348	C26H52NO7P	[M+CH3COO]-	1-(9Z-octadecenoyl)-sn-glycero-3-phosphocholine	Lipids	LPC	19420-56-5	3	-	-	-	198873	247580	269369	411882	79074.6	416171	43218.1	63804.7	73567.6	8643.61	8643.61	8643.61	44754.7	63287.1	46739.4	-	-	-	-
MW0103476	UPLC-MS/MS	339.07	147.04	-	-	338.063	C9H15N4O8P	[M+H]+	AICA ribonucleotide	Nucleotides and derivatives	Nucleotides and derivatives	3031-94-5	3	-	-	-	765439	1.16948e+06	1.00069e+06	921151	652776	985189	922322	910353	841548	966198	899961	930843	786707	715369	850845	C04677	ko00230,ko00340,ko01100,ko01110	C04677	-
MW0103675	UPLC-MS/MS	321.05	125.04	-	-	322.057	C10H15N2O8P	[M-H]-	Thymidine-5'-phosphate	Nucleotides and derivatives	Nucleotides and derivatives	365-07-1	3	-	-	-	21165.9	21165.9	21165.9	194366	131567	151343	162505	146923	148374	133928	110267	110253	111051	112791	105830	C00364	ko00240,ko01100,ko01232	C00364	-
MW0107068	UPLC-MS/MS	213.1	170.08	-	-	212.091	C8H12N4O3	[M+H]+	Gly-His	Amino acids and derivatives	Amino acids and derivatives	2489-13-6	3	-	-	-	3.10833e+06	2.73043e+06	2.63555e+06	3.13365e+06	1.84692e+06	2.81436e+06	3.37814e+06	3.48121e+06	3.4979e+06	3.78241e+06	3.43683e+06	3.40899e+06	3.28451e+06	3.06839e+06	3.41007e+06	-	-	-	-
MW0110297	UPLC-MS/MS	281.16	120.08	-	-	280.142	C14H20N2O4	[M+H]+	Tyrosyl-Valine	Amino acids and derivatives	Amino acids and derivatives	17355-09-8	3	-	-	-	213759	241331	288088	671568	403580	757883	878443	800191	754413	814858	754762	748041	577898	473157	566205	-	-	-	-
MW0168384	UPLC-MS/MS	105.07	77.04	-	-	104.059	C3H8N2O2	[M+H]+	2,3-Diaminopropionic acid	Amino acids and derivatives	Amino acids and derivatives	4033-39-0	3	-	-	-	191805	282391	306449	4.57411e+06	1.67195e+06	4.73532e+06	4.84086e+06	4.52028e+06	5.32381e+06	6.44503e+06	5.72564e+06	5.46456e+06	3.0536e+06	3.36534e+06	3.07662e+06	C06393	-	C06393	-
MW0103620	UPLC-MS/MS	286.1	152.06	-	-	285.096	C11H15N3O6	[M+H]+	N4-Acetylcytidine	Nucleotides and derivatives	Nucleotides and derivatives	3768-18-1	3	-	-	-	146637	95522.6	132278	2.43393e+06	1.39579e+06	2.70092e+06	3.2479e+06	3.87419e+06	3.54196e+06	3.985e+06	3.67532e+06	3.90107e+06	2.47226e+06	1.94363e+06	1.92952e+06	-	-	-	-
pme2596	UPLC-MS/MS	184.06	148.04	-	-	183.053	C8H9NO4	[M+H]+	4-Pyridoxic acid	Others	Vitamin	82-82-6	3	-	-	-	77987.7	93919.8	57185.8	80353.6	41122.2	74982.4	94255	66933.6	63888.9	70032.5	67272.6	90493.1	81200.4	71213.9	61040.2	C00847	ko00750,ko01100	C00847	-
pma3101	UPLC-MS/MS	256.08	124.04	-	-	256.082	C11H14NO6+	[M]+	Nicotinate D-ribonucleoside	Others	Vitamin	17720-18-2	3	-	-	-	213424	233905	251589	540879	540123	566277	639367	539234	574481	707426	672906	773030	485162	380404	460852	C05841	ko00760,ko01100	C05841	-
mws4052	UPLC-MS/MS	102.06	56.05	-	-	101.048	C4H7NO2	[M+H]+	1-Aminocyclopropane-1-carboxylic acid	Organic acids	Organic acids	22059-21-8	3	-	-	-	741878	668719	689674	755547	172487	703379	691723	706796	715309	663575	643160	706799	698383	622795	555636	C01234	ko00270,ko01100,ko01110	C01234	-
pme0295	UPLC-MS/MS	146.08	86.06	-	-	145.074	C6H11NO3	[M+H]+	4-Acetamidobutyric acid	Organic acids	Organic acids	3025-96-5	3	-	-	-	1.72251e+06	1.57799e+06	1.31511e+06	1.57076e+06	724228	1.63182e+06	1.44074e+06	1.76486e+06	1.62457e+06	1.58348e+06	1.56274e+06	1.69148e+06	1.2725e+06	1.13468e+06	1.31281e+06	C02946	ko00330,ko01100	C02946	-
MWS1837	UPLC-MS/MS	158.12	95.09	-	-	157.11	C8H15NO2	[M+H]+	Tranexamic Acid	Organic acids	Organic acids	1197-18-8	3	-	-	-	1.42735e+06	1.49168e+06	1.26483e+06	1.4334e+06	1.21406e+06	1.39357e+06	1.41474e+06	1.25707e+06	1.41623e+06	1.44455e+06	1.42122e+06	1.41808e+06	1.19189e+06	1.18511e+06	671203	-	-	-	-
pmb2221	UPLC-MS/MS	318.3	60.04	-	-	317.293	C18H39NO3	[M+H]+	4-Hydroxysphinganine; Phytosphingosine	Lipids	Sphingolipids	554-62-1	3	-	-	-	36132.4	39132.6	27217.4	291559	80161	300037	454068	482211	462693	370833	300081	250973	221881	204117	209628	C12144	ko00600,ko01100	C12144	-
pmb0883	UPLC-MS/MS	482.32	341.31	-	-	481.317	C23H48NO7P	[M+H]+	LysoPE 18:0	Lipids	LPE	69747-55-3	3	-	-	-	9436.61	10624.1	16335	24865.5	7266.65	26432.7	36475.9	34564	30367.7	19841.6	13347.4	10884.3	18045.8	22568.2	18594	-	-	-	-
MWSmce689	UPLC-MS/MS	293.25	95.09	-	-	292.24	C19H32O2	[M+H]+	Methyl linolenate	Lipids	Free fatty acids	301-00-8	3	-	-	-	1416.8	1416.8	1416.8	29084.9	7084.01	25544.3	113847	99924.4	119099	111802	118763	92107.2	97580.6	122476	119703	-	-	-	-
pmb1650	UPLC-MS/MS	279.23	149.13	-	-	278.225	C18H30O2	[M+H]+	Octadeca-11E,13E,15Z-trienoic acid	Lipids	Free fatty acids	25575-00-2	3	-	-	-	1.16561e+07	1.28881e+07	1.24136e+07	1.08355e+07	1.22834e+07	1.06737e+07	1.0405e+07	1.05092e+07	9.52271e+06	1.01204e+07	1.04405e+07	9.90183e+06	8.39923e+06	1.01642e+07	9.37822e+06	-	-	-	-
pmb0889	UPLC-MS/MS	279.23	95.09	-	-	278.225	C18H30O2	[M+H]+	Punicic acid (9Z,11E,13Z-octadecatrienoic acid)	Lipids	Free fatty acids	544-72-9	3	-	-	-	119903	193480	115693	74175.7	34471.1	82661.9	152802	169408	149844	138182	124687	119832	230811	146315	198329	C08364	-	C08364	-
MW0110342	UPLC-MS/MS	247.13	72.08	-	-	246.122	C10H18N2O5	[M+H]+	Val-Glu	Amino acids and derivatives	Amino acids and derivatives	3062-07-5	3	-	-	-	356240	254344	240490	338978	286165	418557	491635	410380	762902	468615	519455	525545	401282	329024	261852	-	-	-	-
MEDP1341	UPLC-MS/MS	520.34	184.07	-	-	519.332	C26H50NO7P	[M+H]+	1-(9Z,12Z-octadecadienoyl)-sn-glycero-3-phosphocholine	Lipids	LPC	22252-07-9	3	-	-	-	3.59353e+06	4.38742e+06	5.53435e+06	6.54598e+06	1.1767e+06	6.90027e+06	114980	62336.4	84881.2	57199.5	144902	39185.9	56757.7	52289.6	90756.3	-	-	-	-
MW0107797	UPLC-MS/MS	245.19	86.09	-	-	244.179	C12H24N2O3	[M+H]+	Leu-Ile	Amino acids and derivatives	Amino acids and derivatives	36077-41-5	3	-	-	-	81676.8	302285	194584	2.12099e+06	2.30692e+06	1.91673e+06	2.25915e+06	2.42266e+06	2.22023e+06	2.32885e+06	2.34322e+06	2.42306e+06	1.91612e+06	1.37314e+06	1.08844e+06	-	-	-	-
MW0109629	UPLC-MS/MS	253.12	158.08	-	-	252.111	C12H16N2O4	[M+H]+	Ser-phe	Amino acids and derivatives	Amino acids and derivatives	16875-28-8	3	-	-	-	5.07638e+06	3.98555e+06	3.01646e+06	2.74383e+06	1.34821e+06	2.80789e+06	1.82669e+06	2.36202e+06	2.42509e+06	3.03549e+06	2.691e+06	2.51567e+06	2.24264e+06	2.3251e+06	2.41415e+06	-	-	-	-
MW0103521	UPLC-MS/MS	613.13	533.04	-	-	614.147	C20H31N4O16P	[M-H]-	Cmp-nana	Nucleotides and derivatives	Nucleotides and derivatives	3063-71-6	3	-	-	-	1.63017e+06	2.1883e+06	1.25489e+06	2.21906e+06	702394	2.97033e+06	3.17912e+06	3.02728e+06	2.38047e+06	2.65718e+06	3.11877e+06	2.10662e+06	3.92448e+06	2.59745e+06	2.58135e+06	-	-	-	-
Lmhp001732	UPLC-MS/MS	263.14	70.06	-	-	262.132	C14H18N2O3	[M+H]+	L-Prolyl-L-Phenylalanine	Amino acids and derivatives	Amino acids and derivatives	13589-02-1	2	-	-	-	166392	129833	173685	313547	125680	363706	460765	535847	526892	777388	569141	553564	322144	363706	290810	-	-	-	-
Zmhp004034	UPLC-MS/MS	465.1	303.05	-	-	464.096	C21H20O12	[M+H]+	Gossypetin-7-O-rhamnoside; Rhodiolgin	Flavonoids	Flavonols	94696-39-6	2	-	-	-	6.82656e+07	5.20522e+07	4.94052e+07	2.60149e+07	4.89142e+06	2.12441e+07	9.21925e+06	1.83604e+07	1.58996e+07	1.27393e+07	1.20802e+07	1.28507e+07	3.56199e+07	4.04622e+07	4.17909e+07	-	-	-	-
ML10179289	UPLC-MS/MS	105.07	77.04	-	-	122.073	C8H10O	[M-H2O+H]+	2-Phenylethanol	Phenolic acids	Phenolic acids	60-12-8	2	-	-	-	279229	391496	243233	3.8454e+06	2.19313e+06	4.48354e+06	4.51857e+06	6.30328e+06	4.62631e+06	5.59625e+06	7.31242e+06	6.5622e+06	2.81813e+06	2.89079e+06	3.19437e+06	C05853	ko00360	C05853	-
MWS201447	UPLC-MS/MS	237.12	120.09	-	-	236.116	C12H16N2O3	[M+H]+	Phe-Ala	Amino acids and derivatives	Amino acids and derivatives	3918-87-4	2	-	-	-	71219.7	119760	103585	882249	299003	1.25157e+06	1.42539e+06	1.0046e+06	1.26309e+06	1.33593e+06	1.63986e+06	1.27382e+06	709341	752359	739578	-	-	-	-
MWSmce295	UPLC-MS/MS	245.07	113.03	-	-	244.07	C9H12N2O6	[M+H]+	1-Arabinosyluracil	Nucleotides and derivatives	Nucleotides and derivatives	3083-77-0	2	-	-	-	166335	269567	199562	5.02795e+06	4.08949e+06	5.35286e+06	7.25378e+06	7.31634e+06	6.5605e+06	7.0806e+06	8.17416e+06	7.63365e+06	5.87849e+06	5.58444e+06	4.3652e+06	-	-	-	-
MWS0811	UPLC-MS/MS	130.09	84.08	-	-	129.079	C6H11NO2	[M+H]+	L-Pipecolic Acid	Organic acids	Organic acids	3105-95-1	2	-	-	-	1.48961e+07	1.28144e+07	3.60089e+06	3.04854e+07	1.32524e+07	1.05919e+07	1.18361e+07	1.17533e+07	3.19363e+07	3.1187e+07	1.15498e+07	1.4471e+07	2.92235e+07	2.48049e+07	2.59186e+07	C00408	ko00310,ko00960,ko01100,ko01110	C00408	-
Lmhp002001	UPLC-MS/MS	265.15	72.08	-	-	264.147	C14H20N2O3	[M+H]+	L-Valyl-L-Phenylalanine	Amino acids and derivatives	Amino acids and derivatives	3918-92-1	2	-	-	-	182812	144656	148828	901386	452752	1.17054e+06	1.26807e+06	1.06843e+06	1.37367e+06	2.06994e+06	1.41856e+06	1.69683e+06	771269	894033	782924	-	-	-	-
Lmmp003530	UPLC-MS/MS	345.17	137.06	-	-	344.162	C20H24O5	[M+H]+	3,4-Divanillyltetrahydrofuran	Phenolic acids	Phenolic acids	34730-78-4	2	-	-	-	150203	175947	182024	235860	122116	270099	260541	332823	260554	294444	247186	325818	289676	223495	246540	-	-	-	-
MWSslk178	UPLC-MS/MS	169.05	77.04	-	-	168.042	C8H8O4	[M+H]+	Griffonilide	Others	Lactones	61371-55-9	2	-	-	-	202028	188610	200098	14441.6	14441.6	14441.6	14441.6	14441.6	14441.6	14441.6	14441.6	14441.6	92454.4	72208.2	131181	-	-	-	-
Lmsp003790	UPLC-MS/MS	787.23	317.07	-	-	786.222	C34H42O21	[M+H]+	Isorhamnetin-3-O-sophoroside-7-O-rhamnoside	Flavonoids	Flavonols	41328-75-0	2	-	-	-	304073	223400	328178	247144	176236	224559	254089	243228	257775	177098	267863	247144	231390	273390	343863	-	-	-	-
MWS201449	UPLC-MS/MS	246.14	141.1	-	-	245.138	C10H19N3O4	[M+H]+	Asn-Leu	Amino acids and derivatives	Amino acids and derivatives	22601-71-4	2	-	-	-	37862.1	53008.5	45295.8	250442	76997.9	195580	257253	277204	286664	286555	248508	280566	193894	191628	150207	-	-	-	-
Lasp004380	UPLC-MS/MS	153.05	65.04	-	-	152.047	C8H8O3	[M+H]+	2',4'-Dihydroxyacetophenone	Others	Ketone compounds	89-84-9	2	-	-	-	210095	219864	145227	206969	126855	155985	139289	108840	155584	92368.3	54806.8	101424	137091	294414	260566	C03663	-	C03663	-
Qmyp010506	UPLC-MS/MS	231.07	153.02	-	-	230.058	C13H10O4	[M+H]+	2,4,6-Trihydroxybenzophenone	Others	Others	3555-86-0	2	-	-	-	172890	196420	162085	180644	112115	159714	148928	153033	185991	150639	139683	176755	129275	190236	91045.9	C06356	-	C06356	-
MWS201391	UPLC-MS/MS	246.15	166.09	-	-	245.138	C10H19N3O4	[M+H]+	Asn-Ile	Amino acids and derivatives	Amino acids and derivatives	438533-59-6	2	-	-	-	11481.8	11481.8	57409.1	344618	170861	322396	404881	421321	464566	502380	376097	388751	289740	314741	222301	-	-	-	-
Wcdp009119	UPLC-MS/MS	279.23	81.07	-	-	278.225	C18H30O2	[M+H]+	Octadeca-9,12,15-trienoic acid	Lipids	Free fatty acids	28290-79-1	2	-	-	-	99962.3	192841	97576.6	64675.1	37623.5	68354.7	139499	175251	149121	149101	110726	115140	204252	151787	132323	-	-	-	-
Lmtp004382	UPLC-MS/MS	209.08	149.06	-	-	208.074	C11H12O4	[M+H]+	Sinapinaldehyde	Phenolic acids	Phenolic acids	4206-58-0	2	-	-	-	177569	104384	105106	121615	78569.1	98950.6	163515	90505.7	136829	183155	128868	81009.7	132539	155520	134601	C05610	ko00940,ko01100,ko01110	C05610	-
Wcfp001236	UPLC-MS/MS	130.06	103.05	-	-	129.058	C9H7N	[M+H]+	Leucol	Others	Others	91-22-5	2	-	-	-	129626	101388	145419	153655	77841.4	112001	106633	94187.6	114132	109781	81825.8	100344	103460	116761	97303.9	C06413	-	C06413	-
MWSHC2067	UPLC-MS/MS	139.04	65.04	-	-	138.032	C7H6O3	[M+H]+	Protocatechualdehyde	Others	Aldehyde compounds	139-85-5	2	-	-	-	368707	338050	361987	322383	184893	222267	284195	266408	253793	330543	257363	251506	334642	256994	367260	C16700	ko00950	C16700	-
pmp001111	UPLC-MS/MS	579.17	525.14	-	-	578.164	C27H30O14	[M+H]+	Violanthin	Flavonoids	Flavones	40581-17-7	2	-	-	-	304944	258900	257792	267870	160843	289304	312902	290744	343148	363751	305315	237455	236074	341860	303891	C10196	-	C10196	-
MWS5173	UPLC-MS/MS	112.05	70.03	-	-	111.043	C4H5N3O	[M+H]+	Isocytosine	Nucleotides and derivatives	Nucleotides and derivatives	108-53-2	2	-	-	-	128882	162504	153494	628225	322324	569514	1.08374e+06	1.16166e+06	971189	1.28732e+06	1.51046e+06	1.43677e+06	722962	707752	653496	-	-	-	-
MWSprf034	UPLC-MS/MS	447.15	153.06	-	-	446.142	C19H26O12	[M+H]+	Gaultherin	Phenolic acids	Phenolic acids	490-67-5	2	-	-	-	39736.7	33518.2	81392.3	69607.6	37401.6	60187.3	24875.1	40546.9	55065.1	38063.2	20647.1	44919.6	64008.7	58007.2	28779.1	-	-	-	-
pmp000275	UPLC-MS/MS	581.17	139.04	-	-	580.158	C30H28O12	[M+H]+	Gambiriin A1	Tannins	Tannin	76250-49-2	2	-	-	-	346626	267911	264387	51296	27451.8	43560.5	18858.8	18094.7	19611.8	3618.93	3618.93	3618.93	89906.5	64571.7	92983.4	C17772	-	C17772	-
Lmrj002244	UPLC-MS/MS	195.11	70.06	-	-	194.106	C10H14N2O2	[M+H]+	Cyclo(Pro-Pro)	Amino acids and derivatives	Amino acids and derivatives	6708-06-1	2	-	-	-	298493	296378	298447	215046	164090	272231	283913	328597	251419	266004	271137	294711	233465	245522	296347	-	-	-	-
mws4176	UPLC-MS/MS	237.12	120.09	-	-	236.116	C12H16N2O3	[M+H]+	L-Alanyl-L-Phenylalanine	Amino acids and derivatives	Amino acids and derivatives	3061-90-3	2	-	-	-	145948	120175	84268.2	898776	362261	839698	1.34945e+06	1.31671e+06	1.21237e+06	1.58123e+06	1.45664e+06	1.31726e+06	604769	761220	696823	-	-	-	-
mws0133	UPLC-MS/MS	123.06	80.05	-	-	122.048	C6H6N2O	[M+H]+	Nicotinamide	Others	Vitamin	98-92-0	2	-	-	-	1.64884e+07	1.5354e+07	1.44485e+07	1.07667e+07	4.76076e+06	9.60208e+06	5.64658e+06	7.38622e+06	7.33585e+06	4.72524e+06	4.35065e+06	4.55093e+06	8.92573e+06	9.24633e+06	8.2144e+06	C00153	ko00760,ko01100,ko01240	C00153	-
Latp005327	UPLC-MS/MS	233.08	191.07	-	-	232.073	C13H12O4	[M+H]+	2-Methyl-5-acetonyl-7-hydroxychromone	Others	Chromone	28955-30-8	2	-	-	-	117772	95203.1	121389	24420.4	15967.6	56935.9	16813.2	33356.4	29454.7	15308	15880.7	17744.8	74595.1	55308.3	68465.6	-	-	-	-
mws1597	UPLC-MS/MS	417.12	297.1	-	-	416.111	C21H20O9	[M+H]+	Puerarin (7,4'-Dihydroxy-8-C-glucosylisoflavone)	Flavonoids	Isoflavones	3681-99-0	2	-	-	-	70863.5	61033.3	51739.9	54384.2	35148.9	42860.6	69144.5	76000.7	70774.4	82810.3	51346.9	57941.6	45446.9	66233.7	71696.6	C10524	-	C10524	-
MWS201480	UPLC-MS/MS	253.12	136.08	-	-	252.111	C12H16N2O4	[M+H]+	Tyr-Ala	Amino acids and derivatives	Amino acids and derivatives	730-08-5	2	-	-	-	78664.8	49421.4	55940.9	446348	240711	418981	545987	542352	619836	782494	618951	726168	427638	361947	374405	-	-	-	-
pmf0440	UPLC-MS/MS	163.08	91.05	-	-	162.068	C10H10O2	[M+H]+	4-MethoxycinnaMaldehyde	Others	Aldehyde compounds	1963-36-6	2	-	-	-	374890	420720	266441	232119	493806	263860	480371	423775	438376	282099	260217	415946	182897	168371	166865	C10475	-	C10475	-
Zbsp002894	UPLC-MS/MS	611.16	473.11	-	-	610.153	C27H30O16	[M+H]+	Luteolin-6,8-di-C-glucoside	Flavonoids	Flavones	29428-58-8	2	-	-	-	92234.5	142119	77767.8	61340.3	35827.9	97480.8	78849.9	89812.4	105146	145669	99657	69002.1	96416.1	63593.1	63475.1	C10102	-	C10102	MetMap105
MWSslk203	UPLC-MS/MS	727.21	433.11	-	-	726.201	C32H38O19	[M+H]+	Vaccarin	Flavonoids	Flavones	53452-16-7	2	-	-	-	55670.3	35187.4	71272.1	48904.3	4517.11	4517.11	4517.11	4517.11	39410.9	55199.4	22585.5	105258	63789.8	37541.3	32638.8	-	-	-	-
Lhfp110807	UPLC-MS/MS	345.1	163.04	-	-	344.09	C18H16O7	[M+H]+	Petasiphenol	Tannins	Tannin	145904-50-3	2	-	-	-	66743.4	84183.8	83774.1	111890	49674	127826	104039	131422	108943	106776	94698.9	129551	111757	70495.5	81213.9	-	-	-	-
Ramp002586	UPLC-MS/MS	595.17	271.06	-	-	594.159	C27H30O15	[M+H]+	Genistein 7,4'-di-O-beta-D-glucopyranoside	Flavonoids	Isoflavones	36190-98-4	2	-	-	-	501776	270860	233805	7474.85	7474.85	7474.85	7474.85	7474.85	7474.85	7474.85	7474.85	7474.85	99777.3	106347	37374.2	-	-	-	-
Lcsp001834	UPLC-MS/MS	274.18	129.1	-	-	273.169	C12H23N3O4	[M+H]+	Gly-Val-Val	Amino acids and derivatives	Amino acids and derivatives	79672-11-0	2	-	-	-	11584.5	11584.5	11584.5	133852	71331.7	143611	100628	77500	106294	94752.3	67296.4	72774.5	71753.1	77477.3	57922.6	-	-	-	-
MWS201469	UPLC-MS/MS	304.16	175.12	-	-	303.154	C11H21N5O5	[M+H]+	Glu-Arg	Amino acids and derivatives	Amino acids and derivatives	7219-59-2	2	-	-	-	466017	394815	342304	119837	132210	82093.8	132094	165262	153151	140254	132881	194019	165697	235781	103575	-	-	-	-
Zbqp000579	UPLC-MS/MS	156.08	110.07	-	-	155.07	C6H9N3O2	[M+H]+	2-amino-3-(1H-pyrazol-1-yl)propanoic acid	Organic acids	Organic acids	2734-48-7	2	-	-	-	3.34724e+06	3.55678e+06	3.19185e+06	2.14541e+06	1.7782e+06	2.3504e+06	1.50739e+06	1.57747e+06	1.51743e+06	1.47526e+06	1.08239e+06	1.34694e+06	2.01953e+06	1.91659e+06	2.0594e+06	-	-	-	-
pmp000401	UPLC-MS/MS	727.22	309.1	-	-	726.216	C36H38O16	[M+H]+	Licorice glycoside C2	Flavonoids	Flavanones	202657-55-4	2	-	-	-	227439	231511	279959	155712	19821.2	182382	140780	107474	135224	87867.3	59416.5	126002	209022	110172	322712	-	-	-	-
pmb0752	UPLC-MS/MS	369.12	177.05	-	-	368.111	C17H20O9	[M+H]+	3-O-Feruloylquinic acid	Phenolic acids	Phenolic acids	1899-29-2	2	-	-	-	476605	510293	492773	764789	504858	609504	1.05568e+06	885204	899681	736673	928451	777365	583097	677074	824084	C02572	-	C02572	-
Lasp006411	UPLC-MS/MS	387.11	191.07	-	-	386.1	C20H18O8	[M+H]+	5'-Demethylaquillochin	Lignans and Coumarins	Lignans	305364-91-4	2	-	-	-	126881	115666	102745	90012.9	47985.4	84601.9	151342	164275	109721	132689	107204	121242	95301	100477	91032.4	-	-	-	-
Lmqp000427	UPLC-MS/MS	146.08	82.07	-	-	145.074	C6H11NO3	[M+H]+	N-Methyl-Trans-4-Hydroxy-L-Proline	Amino acids and derivatives	Amino acids and derivatives	4252-82-8	2	-	-	-	104373	211867	126220	135632	231927	174913	219973	176473	164971	236369	216202	183536	145101	103619	155206	-	-	-	-
MWS2984	UPLC-MS/MS	153.05	136.03	-	-	152.045	C4H4N6O	[M+H]+	8-Azaguanine	Nucleotides and derivatives	Nucleotides and derivatives	134-58-7	2	-	-	-	49522.8	80317.4	140557	1.20012e+06	908748	1.58837e+06	1.81728e+06	2.05255e+06	1.55751e+06	2.62086e+06	2.63785e+06	2.2179e+06	1.34519e+06	1.45226e+06	2.12173e+06	-	-	-	-
Wagp009942	UPLC-MS/MS	359.11	344.09	-	-	358.105	C19H18O7	[M+H]+	5-Hydroxy-3,7,3',4'-tetramethoxyflavone (Retusin)	Flavonoids	Flavones	1245-15-4	2	-	-	-	170013	144280	131826	59091.9	2827.88	60381.3	52292.6	65586.1	54245.4	37982.3	46567.8	30553.8	87294.5	83958.6	100664	-	-	-	-
MWS04412	UPLC-MS/MS	175.12	70.07	-	-	174.137	C8H18N2O2	[M+H]+	N(6),N(6)-Dimethyl-L-lysine	Amino acids and derivatives	Amino acids and derivatives	2259-86-1	2	-	-	-	4.35273e+07	4.33602e+07	4.37848e+07	4.71107e+07	3.00876e+07	4.42066e+07	4.12738e+07	4.40642e+07	4.11583e+07	4.23326e+07	4.14346e+07	3.941e+07	4.14738e+07	4.39381e+07	4.5007e+07	-	-	-	-
Zmbp000449	UPLC-MS/MS	130.03	70.07	-	-	129.025	C5H7NOS	[M+H]+	Epigoitrin	Others	Others	1072-93-1	2	-	-	-	797511	963213	904935	8.76765e+06	3.88875e+06	1.00477e+07	1.75364e+07	1.78033e+07	1.6877e+07	2.21803e+07	2.09849e+07	2.03161e+07	1.10828e+07	1.0791e+07	1.18587e+07	-	-	-	-
MWSprf147	UPLC-MS/MS	315.11	153.16	-	-	314.1	C14H18O8	[M+H]+	Glucovanillin	Phenolic acids	Phenolic acids	494-08-6	2	-	-	-	518213	469567	514154	620546	417541	903789	539435	617036	556189	453156	341086	272900	465125	470022	578024	C19808	-	C19808	-
Zmdp000972	UPLC-MS/MS	136.04	91.05	-	-	135.035	C4H9NO2S	[M+H]+	S-Methyl-L-cysteine	Amino acids and derivatives	Amino acids and derivatives	1187-84-4	2	-	-	-	1.75056e+06	1.68313e+06	1.6735e+06	1.48085e+06	912822	1.52309e+06	1.41504e+06	1.4491e+06	1.3649e+06	1.40985e+06	1.24571e+06	1.43589e+06	1.48496e+06	1.17319e+06	1.31757e+06	C22040	ko02010	C22040	-
MWSmce265	UPLC-MS/MS	247.09	229.09	-	-	246.089	C14H14O4	[M+H]+	Decursinol	Lignans and Coumarins	Coumarins	23458-02-8	2	-	-	-	267849	215601	119717	113923	226422	101696	181496	218526	151895	91495.2	106500	226212	104687	94148.2	74425	C09259	-	C09259	-
mws2608	UPLC-MS/MS	222.1	84.05	-	-	221.09	C8H15NO6	[M+H]+	N-Acetyl-D-galactosamine	Others	Saccharides	1811-31-0	2	-	-	-	2.88476e+06	2.7642e+06	2.0122e+06	2.39644e+06	2.67797e+06	2.06329e+06	4.17602e+06	2.49161e+06	2.83103e+06	4.00398e+06	1.78689e+06	2.4187e+06	1.51558e+06	1.86635e+06	2.22552e+06	C01132	ko00052,ko00520,ko01100,ko01250	C01132	-
MWSCX014	UPLC-MS/MS	193.05	133.03	-	-	192.042	C10H8O4	[M+H]+	Scopoletin (7-Hydroxy-6-methoxycoumarin)	Lignans and Coumarins	Coumarins	92-61-5	2	-	-	-	173419	276257	234413	102773	103763	150805	147514	132504	159078	184816	197887	125890	113061	102768	89952.5	C01752	ko00999,ko01110	C01752	-
MWS201444	UPLC-MS/MS	204.1	84.04	-	-	203.091	C7H13N3O4	[M+H]+	Gln-Gly	Amino acids and derivatives	Amino acids and derivatives	2650-65-9	2	-	-	-	1.33001e+07	1.65788e+07	1.46653e+07	1.15644e+07	1.12011e+07	1.31492e+07	1.35355e+07	1.29609e+07	1.11424e+07	1.43853e+07	1.52332e+07	1.14124e+07	1.22769e+07	1.22252e+07	9.26477e+06	-	-	-	-
MWS1830	UPLC-MS/MS	167.07	121.03	-	-	166.063	C9H10O3	[M+H]+	Ethylsalicylate	Phenolic acids	Phenolic acids	118-61-6	2	-	-	-	97963.5	103278	139610	192070	61817.3	139886	161505	185004	225999	164616	168662	215003	132059	106525	109809	-	-	-	-
MWSmce706	UPLC-MS/MS	129.07	56.05	-	-	128.059	C5H8N2O2	[M+H]+	Cyclo(Ala-Gly)	Amino acids and derivatives	Amino acids and derivatives	4526-77-6	2	-	-	-	9.0297e+06	8.2382e+06	7.73963e+06	7.51195e+06	6.1606e+06	7.539e+06	7.60496e+06	7.28817e+06	6.85998e+06	7.09813e+06	6.81032e+06	8.09249e+06	7.57097e+06	6.47802e+06	6.31633e+06	-	-	-	-
pme0152	UPLC-MS/MS	129.07	84.04	-	-	128.059	C5H8N2O2	[M+H]+	5,6-Dihydro-5-methyluracil	Nucleotides and derivatives	Nucleotides and derivatives	696-04-8	2	-	-	-	1.23952e+06	1.22104e+06	1.25097e+06	1.38755e+06	803759	1.1911e+06	1.32932e+06	1.26858e+06	1.37422e+06	1.21663e+06	1.34881e+06	1.41383e+06	1.3539e+06	1.2096e+06	1.378e+06	C00906	-	C00906	-
pme3017	UPLC-MS/MS	104.07	58.07	-	-	103.063	C4H9NO2	[M+H]+	2-Aminoisobutyric acid	Organic acids	Organic acids	62-57-7	2	-	-	-	2.02767e+06	2.41477e+06	2.05681e+06	2.40651e+06	1.985e+06	2.32719e+06	2.54437e+06	2.44026e+06	2.53499e+06	2.83249e+06	2.56182e+06	2.67876e+06	2.52942e+06	2.56126e+06	2.38658e+06	C03665	-	C03665	-
pme3011	UPLC-MS/MS	104.07	69.03	-	-	103.063	C4H9NO2	[M+H]+	γ-Aminobutyric acid	Organic acids	Organic acids	56-12-2	2	-	-	-	817499	878807	862000	868900	771497	894843	855804	875036	845773	927053	1.03593e+06	973196	828105	851746	868131	C00334	ko00250,ko00330,ko00410,ko00650,ko00760,ko01100	C00334	-
MWSmce585	UPLC-MS/MS	104.07	59.01	-	-	103.063	C4H9NO2	[M+H]+	Methyl 3-aminopropanoate	Amino acids and derivatives	Amino acids and derivatives	4138-35-6	2	-	-	-	1.40353e+06	1.65216e+06	1.37093e+06	1.56883e+06	1.31141e+06	1.88275e+06	1.7445e+06	1.71096e+06	1.73247e+06	2.07309e+06	1.84028e+06	1.81981e+06	1.68025e+06	1.80386e+06	1.75352e+06	-	-	-	-
mws0572	UPLC-MS/MS	126.07	109.04	-	-	125.059	C5H7N3O	[M+H]+	5-Methylcytosine	Nucleotides and derivatives	Nucleotides and derivatives	554-01-8	2	-	-	-	40561.1	37534.3	44089.5	246115	78971.6	455615	317252	361510	510948	398505	305490	358156	303329	435343	430133	C02376	ko00240,ko01100	C02376	-
MWS0933	UPLC-MS/MS	170.09	124.09	-	-	169.085	C7H11N3O2	[M+H]+	1-Methylhistidine	Amino acids and derivatives	Amino acids and derivatives	332-80-9	3	-	-	-	536144	571143	474583	311818	260644	393967	347385	339142	310095	115268	233851	294856	316538	326521	315796	-	-	-	-
pme3827	UPLC-MS/MS	198.08	152.07	-	-	197.069	C9H11NO4	[M+H]+	3,4-Dihydroxy-L-phenylalanine (L-Dopa)	Amino acids and derivatives	Amino acids and derivatives	59-92-7	3	-	-	-	316842	393932	343903	341525	209302	309198	252799	305313	243689	295108	271041	262650	368123	292556	362403	C00355	ko00350,ko00950,ko00965,ko01100,ko01110	C00355	-
MWSmce190	UPLC-MS/MS	148.09	74.02	-	-	147.089	C6H13NO3	[M+H]+	4-Hydroxy-L-Isoleucine	Amino acids and derivatives	Amino acids and derivatives	781658-23-9	3	-	-	-	83736.4	66486.3	119124	107529	110910	88082.1	91938.5	94669.1	87190.8	100478	93560.7	108787	83889.6	92957.9	105736	-	-	-	-
MWS201388	UPLC-MS/MS	246.11	141.07	-	-	245.101	C9H15N3O5	[M+H]+	Asn-Hyp	Amino acids and derivatives	Amino acids and derivatives	844640-50-2	3	-	-	-	57576.2	44658.2	45243.4	29219.3	43620.4	42656.5	28848.8	36457.4	45412.6	41828.2	54365.7	59155.1	48506.4	46047.1	38798.6	-	-	-	-
MWS201455	UPLC-MS/MS	262.14	84.08	-	-	261.132	C10H19N3O5	[M+H]+	Asp-Lys	Amino acids and derivatives	Amino acids and derivatives	5891-51-0	3	-	-	-	188603	215383	225633	251246	182730	270480	284927	218572	281545	295725	256247	257098	208761	278903	290660	-	-	-	-
MWSmce541	UPLC-MS/MS	206.08	131.05	-	-	205.074	C11H11NO3	[M+H]+	Cinnamoylglycine	Amino acids and derivatives	Amino acids and derivatives	16534-24-0	3	-	-	-	34842.4	36885.2	30222.1	212052	79919	192627	196377	192418	191562	246644	192027	199760	163940	137451	134719	-	-	-	-
MWStz083	UPLC-MS/MS	197.13	70.07	-	-	196.121	C10H16N2O2	[M+H]+	Cyclo(D-Val-L-Pro)	Amino acids and derivatives	Amino acids and derivatives	27483-18-7	3	-	-	-	407875	355566	435334	591734	345059	590600	469400	477338	475626	616565	587118	408973	357832	392818	372421	-	-	-	-
MWStz170	UPLC-MS/MS	227.14	86.06	-	-	226.132	C11H18N2O3	[M+H]+	Cyclo(L-Leu-trans-4-hydroxy-L-Pro)	Amino acids and derivatives	Amino acids and derivatives	115006-86-5	3	-	-	-	6895.57	6895.57	6895.57	65732.4	44773.7	84808.4	133675	93712.9	112112	102550	111520	101957	34477.8	65065.5	36727	-	-	-	-
Hmlp001371	UPLC-MS/MS	235.11	120.08	-	-	234.1	C12H14N2O3	[M+H]+	Cyclo(Tyr-Ala)	Amino acids and derivatives	Amino acids and derivatives	21754-26-7	3	-	-	-	3813.71	19068.5	3813.71	104950	57186.5	81394.1	105121	88897.7	92110.4	80454.5	121225	131411	85717.4	63536.4	45559.8	-	-	-	-
Lmrj002261	UPLC-MS/MS	171.11	72.08	-	-	170.106	C8H14N2O2	[M+H]+	Cyclo(Val-Ala)	Amino acids and derivatives	Amino acids and derivatives	15136-27-3	3	-	-	-	55094.4	33850.7	39586.2	102714	72927.3	143368	154069	106170	131599	175224	122223	122203	107929	91887.3	92682.6	-	-	-	-
MWSmce607	UPLC-MS/MS	120.07	56.05	-	-	119.058	C4H9NO3	[M+H]+	DL-Threonine	Amino acids and derivatives	Amino acids and derivatives	80-68-2	3	-	-	-	668572	759458	860145	1.01701e+06	1.38768e+06	1.10076e+06	942931	1.02587e+06	930791	1.00252e+06	987956	942136	773836	834259	892226	-	-	-	-
mws4532g	UPLC-MS/MS	133.1	70.07	-	-	132.09	C5H12N2O2	[M+H]+	D-Ornithine	Amino acids and derivatives	Amino acids and derivatives	348-66-3	3	-	-	-	119929	119929	119929	649113	812018	683745	703465	745724	798499	1.05533e+06	892503	886493	599644	678850	747039	-	-	-	-
Rfmb318	UPLC-MS/MS	144.1	84.08	-	-	144.102	C7H14NO2+	[M]+	D-Proline betaine	Amino acids and derivatives	Amino acids and derivatives	1195-94-4	3	-	-	-	261150	411736	217706	238740	188335	250346	170413	245373	253633	223822	217634	310252	234403	304475	316719	C21514	-	C21514	-
MWS20645	UPLC-MS/MS	239.1	136.08	-	-	238.095	C11H14N2O4	[M+H]+	Gly-Tyr	Amino acids and derivatives	Amino acids and derivatives	658-79-7	3	-	-	-	100075	107170	101951	239292	109306	220205	248812	238804	247244	302874	266513	300196	204014	177929	208740	-	-	-	-
MWS04447	UPLC-MS/MS	130.09	70.07	-	-	129.079	C6H11NO2	[M+H]+	Homoproline	Amino acids and derivatives	Amino acids and derivatives	56879-46-0	3	-	-	-	1.65147e+06	1.90724e+06	1.74109e+06	1.63154e+07	7.67871e+06	1.66912e+07	3.18788e+07	3.20373e+07	3.26402e+07	4.62266e+07	4.05083e+07	4.1696e+07	2.24779e+07	2.12886e+07	2.41389e+07	-	-	-	-
MWS00411g	UPLC-MS/MS	162.08	98.06	-	-	161.069	C6H11NO4	[M+H]+	L-2-Aminoadipate	Amino acids and derivatives	Amino acids and derivatives	1118-90-7	3	-	-	-	46486.2	67026.4	82909.7	69776.3	81390	75514.5	68493.2	78807.6	64846.6	57463.1	57453.6	68620.2	58824.3	45414	48442.8	-	-	-	-
pme2679	UPLC-MS/MS	132.1	86.1	-	-	131.095	C6H13NO2	[M+H]+	L-Allo-isoleucine	Amino acids and derivatives	Amino acids and derivatives	1509-34-8	3	-	-	-	2.14315e+06	2.01046e+06	1.96837e+06	1.83516e+06	1.0025e+06	1.77953e+06	1.66939e+06	1.70013e+06	1.78232e+06	1.68143e+06	1.68657e+06	1.71774e+06	1.72761e+06	1.42649e+06	1.55265e+06	C21096	-	C21096	-
mws0001	UPLC-MS/MS	133.06	74.02	-	-	132.054	C4H8N2O3	[M+H]+	L-Asparagine	Amino acids and derivatives	Amino acids and derivatives	70-47-3	3	-	-	-	2.55597e+06	3.36102e+06	4.33667e+06	4.35461e+06	6.40779e+06	4.32525e+06	3.48502e+06	3.64687e+06	3.60729e+06	3.98514e+06	3.63535e+06	3.84072e+06	3.04062e+06	3.73908e+06	3.33547e+06	C00152	ko00250,ko00460,ko00970,ko01100,ko01110,ko01230	C00152	-
pme0008	UPLC-MS/MS	176.1	113.07	-	-	175.096	C6H13N3O3	[M+H]+	L-Citrulline	Amino acids and derivatives	Amino acids and derivatives	372-75-8	3	-	-	-	864108	1.97114e+06	1.98389e+06	1.96953e+06	652225	1.91923e+06	1.9186e+06	2.16137e+06	1.95751e+06	1.91073e+06	1.80694e+06	2.09289e+06	1.99754e+06	1.77886e+06	1.95835e+06	C00327	ko00220,ko01100,ko01110,ko01230	C00327	-
MWS201461	UPLC-MS/MS	288.2	175.12	-	-	287.196	C12H25N5O3	[M+H]+	Leu-Arg	Amino acids and derivatives	Amino acids and derivatives	26607-15-8	3	-	-	-	54190	76735.6	32339.4	158426	61217.2	101896	83729.6	168636	158186	165044	83270.9	174427	172470	75923.5	150909	-	-	-	-
pme0124	UPLC-MS/MS	173.09	116.07	-	-	172.085	C7H12N2O3	[M+H]+	L-Glycyl-L-proline	Amino acids and derivatives	Amino acids and derivatives	704-15-4	3	-	-	-	146119	200259	138720	374269	330377	404605	370165	362781	398577	412808	396365	387398	270383	265124	286478	-	-	-	-
MWS00327g	UPLC-MS/MS	106.05	60.04	-	-	105.043	C3H7NO3	[M+H]+	L-Isoserine	Amino acids and derivatives	Amino acids and derivatives	632-13-3	3	-	-	-	1.31846e+06	1.55028e+06	1.94283e+06	1.96811e+06	2.88033e+06	1.93793e+06	1.62093e+06	1.68293e+06	1.60419e+06	1.69162e+06	1.59466e+06	1.66067e+06	1.42385e+06	1.57159e+06	1.51066e+06	-	-	-	-
pme2617	UPLC-MS/MS	166.05	102.06	-	-	165.046	C5H11NO3S	[M+H]+	L-Methionine Sulfoxide	Amino acids and derivatives	Amino acids and derivatives	3226-65-1	3	-	-	-	510189	481392	574710	373982	397747	452191	436147	489336	482113	518555	439647	536479	360447	371881	335861	C02989	ko00270,ko01100	C02989	-
pme2527	UPLC-MS/MS	133.1	116.07	-	-	132.09	C5H12N2O2	[M+H]+	L-Ornithine	Amino acids and derivatives	Amino acids and derivatives	70-26-8	3	-	-	-	182692	234304	272438	358078	448097	319476	274015	296251	278766	255159	230704	374812	211571	282137	240673	C00077	ko00220,ko00330,ko00470,ko00480,ko01100,ko01110,ko01210,ko01230,ko02010	C00077	-
pme0010	UPLC-MS/MS	106.05	70.03	-	-	105.043	C3H7NO3	[M+H]+	L-Serine	Amino acids and derivatives	Amino acids and derivatives	56-45-1	3	-	-	-	146246	188242	204743	211272	314974	205714	201213	211320	250926	187449	176808	221601	150428	181151	169983	C00065	ko00260,ko00261,ko00270,ko00460,ko00470,ko00564,ko00600,ko00630,ko00920,ko00970,ko01100,ko01110,ko01200,ko01230,ko01240,ko02010	C00065	-
MWS201419	UPLC-MS/MS	204.13	84.08	-	-	203.127	C8H17N3O3	[M+H]+	Lys-Gly	Amino acids and derivatives	Amino acids and derivatives	7563-03-3	3	-	-	-	1.6632e+07	1.40714e+07	1.2994e+07	1.62552e+07	1.11698e+07	1.21268e+07	1.25738e+07	1.49638e+07	1.30422e+07	1.67714e+07	1.19405e+07	1.47695e+07	2.36519e+07	1.22136e+07	1.22448e+07	-	-	-	-
MWS201471	UPLC-MS/MS	310.18	84.08	-	-	309.169	C15H23N3O4	[M+H]+	Lys-Tyr	Amino acids and derivatives	Amino acids and derivatives	35978-98-4	3	-	-	-	95401.3	103535	101881	208479	384120	118184	333290	196168	123072	131079	150863	201095	163380	138892	155146	-	-	-	-
MWS20987	UPLC-MS/MS	174.12	70.07	-	-	173.116	C7H15N3O2	[M+H]+	N5-(1-Iminoethyl)-L-ornithine	Amino acids and derivatives	Amino acids and derivatives	36889-13-1	3	-	-	-	163026	187175	154500	16214.4	16214.4	16214.4	16214.4	16214.4	16214.4	16214.4	16214.4	16214.4	87955	81071.9	88744.5	-	-	-	-
pme0122	UPLC-MS/MS	189.12	126.09	-	-	188.116	C8H16N2O3	[M+H]+	N6-Acetyl-L-lysine	Amino acids and derivatives	Amino acids and derivatives	692-04-6	3	-	-	-	562592	629467	525288	611458	520981	672141	660704	789612	640135	595287	634337	628696	686480	590900	617785	C02727	ko00310,ko01100	C02727	-
MWSslk120	UPLC-MS/MS	208.1	120.08	-	-	207.089	C11H13NO3	[M+H]+	N-Acetyl-DL-phenylalanine	Amino acids and derivatives	Amino acids and derivatives	2901-75-9	3	-	-	-	570224	425191	461193	486390	205864	494260	724017	615256	736699	738819	784077	668225	405793	386541	342270	-	-	-	-
pme0170	UPLC-MS/MS	217.13	158.08	-	-	216.122	C8H16N4O3	[M+H]+	N-Acetyl-L-Arginine	Amino acids and derivatives	Amino acids and derivatives	155-84-0	3	-	-	-	104376	122295	94398.3	108442	102131	138709	132974	141178	124754	141171	164955	163337	156709	101226	141786	-	-	-	-
pme0253	UPLC-MS/MS	174.11	86.1	-	-	173.105	C8H15NO3	[M+H]+	N-Acetyl-L-leucine	Amino acids and derivatives	Amino acids and derivatives	1188-21-2	3	-	-	-	301362	298660	378120	348731	183457	380718	243812	441506	394406	487138	464739	428341	366488	352300	380035	C02710	-	C02710	-
mws0520	UPLC-MS/MS	224.09	136.08	-	-	223.084	C11H13NO4	[M+H]+	N-Acetyl-L-tyrosine	Amino acids and derivatives	Amino acids and derivatives	537-55-3	3	-	-	-	101698	61539.2	66743.7	75215.4	46397.4	65685.5	76551	86823.3	96195.1	72161.1	91603.7	70098.7	62197	89960.5	45139.6	-	-	-	-
pme2743	UPLC-MS/MS	194.08	91.05	-	-	193.074	C10H11NO3	[M+H]+	N-Phenylacetylglycine	Amino acids and derivatives	Amino acids and derivatives	500-98-1	3	-	-	-	126808	46383.5	68755.4	111922	77128.6	101769	85243.1	108029	133260	63257.5	85253.4	118439	63109.8	81235.7	69545.6	C05598	ko00360	C05598	-
MWS201054	UPLC-MS/MS	162.08	56.05	-	-	161.069	C6H11NO4	[M+H]+	O-Acetyl-L-homoserine	Amino acids and derivatives	Amino acids and derivatives	250736-84-6	3	-	-	-	231882	159787	115738	152463	186700	164969	178116	187962	158403	221592	194497	218331	169973	151673	131006	-	-	-	-
mws3133	UPLC-MS/MS	174.08	86.06	-	-	173.069	C7H11NO4	[M+H]+	Oxaceprol	Amino acids and derivatives	Amino acids and derivatives	33996-33-7	3	-	-	-	205476	265913	247004	360318	654210	307767	332412	370985	398861	361106	367643	418591	296523	312448	329156	-	-	-	-
MWS201483	UPLC-MS/MS	279.13	120.08	-	-	278.127	C14H18N2O4	[M+H]+	Phe-Hyp	Amino acids and derivatives	Amino acids and derivatives	90965-82-5	3	-	-	-	151601	171334	142392	147178	48515.5	165854	159953	158607	223431	217343	147691	184010	222664	217350	235625	-	-	-	-
MWS201414	UPLC-MS/MS	230.11	70.07	-	-	229.106	C9H15N3O4	[M+H]+	Pro-Asn	Amino acids and derivatives	Amino acids and derivatives	107856-82-6	3	-	-	-	240630	322799	299236	331975	288092	313012	365074	391981	367739	374993	379804	409498	412387	361016	342333	-	-	-	-
MWS201415	UPLC-MS/MS	231.1	70.07	-	-	230.09	C9H14N2O5	[M+H]+	Pro-Asp	Amino acids and derivatives	Amino acids and derivatives	85227-98-1	3	-	-	-	135357	157171	150852	166737	234563	196243	171215	181000	177281	208694	209817	216996	162240	188101	174843	-	-	-	-
NK10253223	UPLC-MS/MS	168.06	94.06	-	-	167.058	C8H9NO3	[M+H]+	2-Amino-3-methoxybenzoic acid	Phenolic acids	Phenolic acids	3177-80-8	3	-	-	-	172686	130370	175342	158390	80574.6	118716	99179.1	135479	147027	145223	109184	117775	86453.5	117082	119871	C05831	ko00380	C05831	-
MWSHC20102	UPLC-MS/MS	197.08	151.04	-	-	196.074	C10H12O4	[M+H]+	3-Hydroxy-1-(4-Hydroxy-3-Methoxyphenyl)Propan-1-One	Phenolic acids	Phenolic acids	2196-18-1	3	-	-	-	137229	133288	155506	112046	90954.3	92782.5	117282	101384	94040.1	9513.67	99015.4	9513.67	87717.8	47568.3	92287.4	-	-	-	-
mws1336	UPLC-MS/MS	138.06	120.04	-	-	137.048	C7H7NO2	[M+H]+	4-Aminobenzoic acid	Phenolic acids	Phenolic acids	150-13-0	3	-	-	-	131925	132527	113905	190165	105651	201284	110098	136786	115002	80146	76741.3	98982.5	116132	130336	121589	C00568	ko00790,ko01100,ko01240	C00568	-
mws1078	UPLC-MS/MS	138.06	92.05	-	-	137.048	C7H7NO2	[M+H]+	Anthranilic Acid	Phenolic acids	Phenolic acids	118-92-3	3	-	-	-	1.85835e+06	1.51109e+06	1.76101e+06	95139.6	28942.7	99378.9	62476	63068.5	43730.7	5788.55	5788.55	5788.55	478675	342234	484700	C00108	ko00380,ko00400,ko00999,ko01100,ko01110,ko01230	C00108	-
pme0241	UPLC-MS/MS	123.04	79.05	-	-	122.037	C7H6O2	[M+H]+	Benzoic acid	Phenolic acids	Phenolic acids	65-85-0	3	-	-	-	67571.2	68195.5	107088	321651	218222	262301	414883	339926	221292	284047	165389	225294	264345	121714	147945	C00180	ko01100,ko01110	C00180	-
Hmbp001276	UPLC-MS/MS	169.05	65.03	-	-	168.042	C8H8O4	[M+H]+	Gallacetophenone	Phenolic acids	Phenolic acids	528-21-2	3	-	-	-	32678.1	45498.1	30563.6	39742.9	21195.9	37093.9	34444.9	17633.8	34126.8	31474.5	22964.2	21002.5	24093.9	25915.6	43310.2	-	-	-	-
Zblp002750	UPLC-MS/MS	181.09	121.06	-	-	180.079	C10H12O3	[M+H]+	Methyl-3-(3-hydroxyphenyl)Propionate	Phenolic acids	Phenolic acids	61389-68-2	3	-	-	-	143026	112356	120102	206239	129586	209160	156630	183923	183906	151421	174769	166183	146028	103149	133314	-	-	-	-
MWSprf134	UPLC-MS/MS	467.12	305.07	-	-	466.111	C21H22O12	[M+H]+	Plantagoside	Phenolic acids	Phenolic acids	78708-33-5	3	-	-	-	2.64439e+06	2.39163e+06	2.08914e+06	768876	267609	781268	448266	370710	500917	350037	337630	326864	1.35932e+06	1.34369e+06	1.05417e+06	C17531	-	C17531	-
mws0663	UPLC-MS/MS	181.07	124.05	-	-	180.065	C7H8N4O2	[M+H]+	1,7-Dimethylxanthine	Nucleotides and derivatives	Nucleotides and derivatives	611-59-6	3	-	-	-	1.1069e+06	1.02144e+06	1.12173e+06	1.25837e+06	623634	1.22341e+06	1.29346e+06	1.39966e+06	1.43223e+06	1.51406e+06	1.50701e+06	1.3172e+06	1.13672e+06	1.0667e+06	913881	C13747	ko00232,ko01100,ko01110	C13747	-
pme1194	UPLC-MS/MS	228.1	112.05	-	-	227.091	C9H13N3O4	[M+H]+	2'-Deoxycytidine	Nucleotides and derivatives	Nucleotides and derivatives	951-77-9	3	-	-	-	60785.4	83767.1	171078	2.32628e+06	290845	2.6445e+06	4.20429e+06	3.88977e+06	4.30254e+06	4.81879e+06	5.24422e+06	5.25555e+06	2.47397e+06	2.59859e+06	2.71117e+06	C00881	ko00240,ko01100,ko01232,ko02010	C00881	-
pme2776	UPLC-MS/MS	253.09	137.05	-	-	252.086	C10H12N4O4	[M+H]+	2'-Deoxyinosine	Nucleotides and derivatives	Nucleotides and derivatives	890-38-0	3	-	-	-	135268	135268	135268	1.41308e+06	676341	1.58247e+06	1.96123e+06	1.75647e+06	1.96479e+06	2.1812e+06	2.05263e+06	1.92172e+06	1.16709e+06	1.12278e+06	1.11527e+06	C05512	ko00230,ko01100,ko01232,ko02010	C05512	-
pmc0066	UPLC-MS/MS	333.06	137.05	-	-	332.052	C10H13N4O7P	[M+H]+	2'-Deoxyinosine-5'-monophosphate	Nucleotides and derivatives	Nucleotides and derivatives	3393-18-8	3	-	-	-	1.62467e+06	1.21432e+06	1.65798e+06	292387	2.80496e+06	382555	151548	150869	108658	47067.1	71280.9	67636.8	186520	215449	220660	C06196	ko00230,ko01232	C06196	-
MWS2910	UPLC-MS/MS	242.11	126.07	-	-	241.106	C10H15N3O4	[M+H]+	5-Methyl-2'-Deoxycytidine	Nucleotides and derivatives	Nucleotides and derivatives	838-07-3	3	-	-	-	61037.4	6807.46	43690.3	881523	451230	910807	1.23537e+06	1.56509e+06	1.51812e+06	1.56285e+06	1.65889e+06	2.01465e+06	998540	933314	875577	C03592	-	C03592	-
MWSslk102	UPLC-MS/MS	155.01	119.04	-	-	154.005	C5H3ClN4	[M+H]+	6-Chloropurine	Nucleotides and derivatives	Nucleotides and derivatives	87-42-3	3	-	-	-	107933	86563.1	123623	104778	100904	110205	121543	50715.4	111079	93720.4	108999	83578.3	105749	101549	68981.8	-	-	-	-
MWSslk257	UPLC-MS/MS	324.06	112.05	-	-	323.052	C9H14N3O8P	[M+H]+	Cytidine 5'-monophosphate(Cytidylic acid)	Nucleotides and derivatives	Nucleotides and derivatives	63-37-6	3	-	-	-	104866	145305	184521	1.79029e+06	3.26864e+06	1.7961e+06	751815	798275	755653	320482	312834	362348	710644	647866	622468	C00055	ko00240,ko01100,ko01232	C00055	-
pme1119	UPLC-MS/MS	269.09	137.05	-	-	268.081	C10H12N4O5	[M+H]+	Inosine	Nucleotides and derivatives	Nucleotides and derivatives	58-63-9	3	-	-	-	207266	205382	203269	166568	68327.3	187036	166549	160903	119167	129513	155964	150216	177609	176392	159588	C00294	ko00230,ko01100,ko01232,ko02010	C00294	-
pmb0532	UPLC-MS/MS	349.05	137.05	-	-	348.047	C10H13N4O8P	[M+H]+	Inosine 5'-monophosphate	Nucleotides and derivatives	Nucleotides and derivatives	131-99-7	3	-	-	-	179899	97488.2	153677	1.06956e+06	837852	1.35129e+06	374869	369125	315235	50549.6	130549	159838	541134	524219	620380	C00130	ko00230,ko01100,ko01110,ko01232,ko01240	C00130	-
pme0183	UPLC-MS/MS	152.06	135.03	-	-	151.049	C5H5N5O	[M+H]+	Isoguanine	Nucleotides and derivatives	Nucleotides and derivatives	3373-53-3	3	-	-	-	1.49987e+07	1.48764e+07	1.37931e+07	8.52965e+06	6.44004e+06	1.0429e+07	1.01707e+07	8.9144e+06	8.91016e+06	1.10249e+07	9.13025e+06	8.55682e+06	9.92089e+06	1.07192e+07	1.00907e+07	-	-	-	-
pmb0197	UPLC-MS/MS	298.11	166.07	-	-	297.107	C11H15N5O5	[M+H]+	N7-Methylguanosine	Nucleotides and derivatives	Nucleotides and derivatives	20244-86-4	3	-	-	-	21372	25679.6	15980.6	212674	80036.8	295900	367955	381390	407119	525376	541721	517451	289296	258224	227222	C20674	-	C20674	-
Lmlp006175	UPLC-MS/MS	435.13	273.09	-	-	434.121	C21H22O10	[M+H]+	Isosalipurposide (Phlorizin Chalcone)	Flavonoids	Chalcones	4547-85-7	3	-	-	-	2.83446e+06	2.9242e+06	2.85284e+06	261556	159770	252397	71788.3	36526.8	58318.1	18919.7	22331.2	38810	929691	758474	897793	C16406	ko00941	C16406	-
mws0047	UPLC-MS/MS	579.17	271.06	-	-	578.164	C27H30O14	[M+H]+	Apigenin-7-O-neohesperidoside (Rhoifolin)	Flavonoids	Flavones	17306-46-6	3	-	-	-	255131	271667	304986	127573	61192.8	97952.8	74447	103299	81197.6	70900	101288	89930.8	161278	126023	149012	C12627	ko00944	C12627	-
MWSslk165	UPLC-MS/MS	609.18	301.08	-	-	608.174	C28H32O15	[M+H]+	Diosmetin-7-O-Neohesperidoside (Neodiosmin)	Flavonoids	Flavones	38665-01-9	3	-	-	-	95848.9	144809	121421	53550.4	25684.4	65720.6	39016.5	59516.2	41383.8	43734.7	24833.8	50184.3	87630.6	93647.3	61768.3	-	-	-	-
MWSHY0190	UPLC-MS/MS	609.18	301.08	-	-	608.174	C28H32O15	[M+H]+	Diosmetin-7-O-rutinoside (Diosmin)	Flavonoids	Flavones	520-27-4	3	-	-	-	118943	103740	135709	64505	25684.4	74236.8	34647.6	72355.4	50610.1	53435.5	46163.1	51349.9	106303	64516.8	99925.8	C10039	-	C10039	-
Hmmp003156	UPLC-MS/MS	595.16	313.07	-	-	594.159	C27H30O15	[M+H]+	Isovitexin-7-O-glucoside(Saponarin)	Flavonoids	Flavones	20310-89-8	3	-	-	-	1.07849e+07	1.01436e+07	9.68387e+06	1.04452e+07	6.15684e+06	9.13207e+06	1.10334e+07	1.19401e+07	8.32166e+06	9.52214e+06	8.82316e+06	9.46702e+06	8.7239e+06	1.01412e+07	9.28305e+06	C08064	-	C08064	MetMap104
Zmxp003107	UPLC-MS/MS	611.16	287.06	-	-	610.153	C27H30O16	[M+H]+	Luteolin-7,3'-di-O-glucoside	Flavonoids	Flavones	52187-80-1	3	-	-	-	1.64736e+06	1.41552e+06	1.96919e+06	553568	360464	698202	487983	363087	295465	203486	221362	229156	956409	689574	1.01417e+06	-	-	CM00181	MetMap105
Zbsp004650	UPLC-MS/MS	493.13	331.08	-	-	492.127	C23H24O12	[M+H]+	Tricin-5-O-Glucoside	Flavonoids	Flavones	32769-00-9	3	-	-	-	2.11284e+06	2.24502e+06	2.26978e+06	711006	168752	769709	372254	407067	406377	286177	279421	282582	1.23427e+06	1.21883e+06	1.22373e+06	-	-	-	-
HJAP148	UPLC-MS/MS	581.15	287.06	-	-	580.143	C26H28O15	[M+H]+	Kaempferol-3-O-sambubioside	Flavonoids	Flavonols	27661-51-4	3	-	-	-	676877	1.10005e+06	912770	565829	255258	727582	535689	701887	564655	553328	524462	492392	866994	927424	683112	-	-	CM00483	MetMap113
pmp000596	UPLC-MS/MS	627.16	465.1	-	-	626.148	C27H30O17	[M+H]+	Quercetin-3-O-(2''-O-galactosyl)glucoside	Flavonoids	Flavonols	56782-99-1	3	-	-	-	191907	270584	264469	156590	66496	67669.5	63876.5	76254.1	80671.8	36342	35350.3	55914.7	127814	202852	95259.6	-	-	CM00612	MetMap115
mws0045	UPLC-MS/MS	449.11	303.05	-	-	448.101	C21H20O11	[M+H]+	Quercetin-3-O-rhamnoside(Quercitrin)	Flavonoids	Flavonols	522-12-3	3	-	-	-	76119.5	86013.5	194852	33227	3653.1	3653.1	60321.5	53065	63213.6	18265.5	79604.6	22511.4	147650	131130	137294	C01750	ko00944	C01750	MetMap116
MWSHY0162	UPLC-MS/MS	627.16	303.06	-	-	626.148	C27H30O17	[M+H]+	Quercetin-3-O-sophoroside (Baimaside)	Flavonoids	Flavonols	18609-17-1	3	-	-	-	673372	843349	726980	368727	171296	363544	175374	200059	172602	104720	100793	149329	426308	442294	341313	C12667	ko00944,ko01110	C12667	MetMap115
Lmxp004495	UPLC-MS/MS	163.04	89.04	-	-	162.032	C9H6O3	[M+H]+	8-Hydroxycoumarin	Lignans and Coumarins	Coumarins	2442-31-1	3	-	-	-	1.88915e+06	2.07661e+06	2.76044e+06	2.50349e+06	2.25483e+06	2.6672e+06	2.08681e+06	2.1732e+06	2.25974e+06	1.17634e+06	1.89124e+06	1.96039e+06	2.34072e+06	2.44477e+06	2.51875e+06	-	-	-	-
mws1014	UPLC-MS/MS	209.04	149.02	-	-	208.037	C10H8O5	[M+H]+	Fraxetin (7,8-Dihydroxy-6-methoxycoumarin)	Lignans and Coumarins	Coumarins	574-84-5	3	-	-	-	290851	205646	224013	279999	314429	376164	523756	611084	451798	845715	438795	484088	288446	564895	297463	C09265	ko00999,ko01110	C09265	-
MWSmce024	UPLC-MS/MS	355.1	193.05	-	-	354.095	C16H18O9	[M+H]+	Scopoletin-7-O-glucoside (Scopolin)	Lignans and Coumarins	Coumarins	531-44-2	3	-	-	-	1.1833e+06	1.45264e+06	1.27221e+06	253668	122915	221875	113818	100622	143746	91570.5	99418.5	94103.8	492879	613101	443811	C01527	ko00999,ko01110	C01527	-
pme1261	UPLC-MS/MS	206.14	76.08	-	-	205.131	C9H19NO4	[M+H]+	D-Panthenol	Others	Alcohol compounds	81-13-0	3	-	-	-	5522.66	34059.9	5522.66	5522.66	34100.3	5522.66	5522.66	5522.66	5522.66	46630.6	5522.66	5522.66	30622.2	27613.3	31339.4	C05944	ko00770	C05944	-
pmb0302	UPLC-MS/MS	126.03	96.97	-	-	125.024	C2H8NO3P	[M+H]+	2-Aminoethylphosphonate	Others	Others	2041-14-7	3	-	-	-	161243	152921	133098	119994	83098.4	170497	114663	151719	155089	164722	134414	150378	131911	138717	112158	C03557	ko00440,ko01100,ko02010	C03557	-
pmb0764	UPLC-MS/MS	144.05	113.03	-	-	143.041	C6H9NOS	[M+H]+	4-Methyl-5-thiazoleethanol	Others	Others	137-00-8	3	-	-	-	245120	249919	164454	286494	148844	314418	384492	335953	322687	379267	306130	333891	254868	264545	285059	C04294	ko00730,ko01100,ko01240	C04294	-
MWSHY0141	UPLC-MS/MS	163.04	107.05	-	-	162.032	C9H6O3	[M+H]+	7-Hydroxy-4-chromone	Others	Chromone	59887-89-7	3	-	-	-	197785	76040.4	75228.5	804756	418305	732291	729728	817306	618572	705149	683400	678074	519811	453032	455010	-	-	-	-
pmb0786	UPLC-MS/MS	180.09	163.06	-	-	179.079	C6H13NO5	[M+H]+	D-Glucosamine	Others	Saccharides	3416-24-8	3	-	-	-	2.42195e+07	2.0276e+07	2.92045e+07	2.56357e+07	2.30548e+07	2.43536e+07	1.76859e+07	2.50271e+07	1.8925e+07	2.97032e+07	2.36451e+07	3.63891e+07	3.53062e+07	3.36555e+07	3.002e+07	C00329	ko00520,ko01100,ko01250	C00329	-
MWStz211	UPLC-MS/MS	261.125	120.082	-	-	260.116	C14H16N2O3	[M+H]+	Cyclo(L-Phe-trans-4-hydroxy-L-Pro)	Amino acids and derivatives	Amino acids and derivatives	118477-06-8	3	-	-	-	10788.6	10788.6	10788.6	61439.7	89290.3	57678.7	109926	62695.9	115336	110333	87755	84005.7	62720.9	91930.5	53943	-	-	-	-
MWSmce356	UPLC-MS/MS	275.065	114.023	-	-	274.058	C5H14N4O7S	[M+H]+	L-Canavanine sulfate	Amino acids and derivatives	Amino acids and derivatives	2219-31-0	3	-	-	-	359688	357274	290613	425947	669922	357628	318370	340202	359488	310552	326818	286137	183288	209247	149963	-	-	-	-
pme3033	UPLC-MS/MS	104.071	58.0651	-	-	103.063	C4H9NO2	[M+H]+	N,N-Dimethylglycine	Amino acids and derivatives	Amino acids and derivatives	1118-68-9	2	-	-	-	2.39608e+06	2.37713e+06	2.35053e+06	2.5262e+06	1.84904e+06	2.26278e+06	2.40921e+06	2.45175e+06	2.47086e+06	2.74758e+06	2.84006e+06	2.74581e+06	2.3153e+06	2.40941e+06	2.6803e+06	C01026	ko00260,ko01100	C01026	-
MWS00330g	UPLC-MS/MS	116.071	70.0662	-	-	115.063	C5H9NO2	[M+H]+	1-Amino-1-cyclobutane-carboxylic-acid	Amino acids and derivatives	Amino acids and derivatives	22264-50-2	3	-	-	-	1.56118e+07	1.74461e+07	1.54382e+07	1.70968e+07	2.22715e+07	1.80544e+07	1.8239e+07	1.91227e+07	1.67445e+07	1.73387e+07	1.77656e+07	1.86289e+07	1.63541e+07	1.64815e+07	1.61508e+07	-	-	-	-
MWS3031	UPLC-MS/MS	204.113	159.093	-	-	203.106	C11H13N3O	[M+H]+	L-Tryptophanamide	Amino acids and derivatives	Amino acids and derivatives	20696-57-5	3	-	-	-	59273.8	93697.6	73929.3	66273.6	48439	75172.4	8739.08	8739.08	8739.08	53973.2	65536.4	43695.4	66975.6	65589.2	60396.5	C00977	-	C00977	-
MW0109738	UPLC-MS/MS	337.09	158.08	-	-	336.074	C10H16N4O7S	[M+H]+	S-nitrosoglutathione	Amino acids and derivatives	Amino acids and derivatives	57564-91-7	3	-	-	-	8.53477e+06	7.62915e+06	7.37334e+06	1.02658e+07	4.61739e+06	1.27907e+07	6.92162e+06	1.1406e+07	6.51912e+06	7.22825e+06	6.92974e+06	9.07967e+06	8.47329e+06	7.27076e+06	7.26083e+06	-	-	-	-
MW0108646	UPLC-MS/MS	158.08	85.03	-	-	157.074	C7H11NO3	[M+H]+	N-Acetylproline	Amino acids and derivatives	Amino acids and derivatives	68-95-1	3	-	-	-	2.49634e+07	2.22838e+07	1.97358e+07	1.95121e+07	1.66736e+07	1.92492e+07	1.94945e+07	2.17486e+07	1.89716e+07	1.96827e+07	1.89283e+07	1.83768e+07	2.03611e+07	1.60577e+07	1.69369e+07	-	-	-	-
mws0214	UPLC-MS/MS	181.07	71.01	-	-	182.079	C6H14O6	[M-H]-	D-Sorbitol	Others	Saccharides	50-70-4	3	-	-	-	48656.3	75837.5	48614.4	35782.4	49562.5	53100.3	47279.4	24313.7	32178.2	51638.6	43643.8	37921.2	45819.3	62961.5	43614.8	C00794	ko00051,ko00052,ko01100,ko02010	C00794	-
pme0516	UPLC-MS/MS	179.06	87.01	-	-	180.063	C6H12O6	[M-H]-	Inositol	Others	Saccharides	87-89-8	3	-	-	-	623824	626732	610730	679124	394977	669663	629819	631291	571057	579054	571552	501063	612896	622504	664440	C00137	ko00052,ko00053,ko00562,ko01100,ko01110,ko01250,ko02010,ko04070	C00137	-
MWS1983	UPLC-MS/MS	343.12	89.03	-	-	344.132	C12H24O11	[M-H]-	Maltitol	Others	Saccharides	585-88-6	3	-	-	-	85375.1	124948	91788.2	135418	116508	116339	47944.2	121874	134922	136081	134672	141403	116322	106831	50206.2	-	-	-	-
pma6455	UPLC-MS/MS	229.01	96.97	-	-	230.019	C5H11O8P	[M-H]-	Ribulose-5-phosphate	Others	Saccharides	4151-19-3	3	-	-	-	72968.8	70552.6	59404.2	84118.6	40762.8	79163.8	111236	99707.6	95335.6	70903.8	105155	86048.5	55763.3	80560.7	67831.5	C00199	ko00030,ko00040,ko00710,ko00740,ko01100,ko01110,ko01200,ko01230,ko01240,ko01250	C00199	-
Lmmn000214	UPLC-MS/MS	487.17	341.11	-	-	488.174	C18H32O15	[M-H]-	Solatriose	Others	Saccharides	528-40-5	3	-	-	-	102138	112778	95787.9	91499.4	12028	85790.7	81314.9	35748.9	56484	27171.9	26458.8	17317	76487.5	65052.3	55154.5	-	-	-	-
mws2523	UPLC-MS/MS	421.08	241.01	-	-	422.082	C12H23O14P	[M-H]-	Trehalose 6-phosphate	Others	Saccharides	4484-88-2	3	-	-	-	85351.3	98430.9	79152.9	137216	129276	138613	156020	132619	144185	66768	81913.6	93338.8	84659	97733.4	140006	C00689	ko00500,ko01100,ko01110	C00689	-
MA10039492	UPLC-MS/MS	173.01	71.03	-	-	174.016	C6H6O6	[M-H]-	Dehydroascorbic acid	Others	Vitamin	490-83-5	3	-	-	-	217493	242407	269247	189951	90276.2	236217	197664	208471	118662	266665	248012	226852	98740.8	148646	101710	C05422	ko00053,ko00480,ko01100	C05422	-
Hmfn000531	UPLC-MS/MS	175.02	87.01	-	-	176.032	C6H8O6	[M-H]-	L-Ascorbic acid (Vitamin C)	Others	Vitamin	50-81-7	3	-	-	-	276389	226769	275882	314995	22919.9	339400	260485	258864	266201	255986	349826	601460	529994	261318	324422	C00072	ko00053,ko00480,ko01100,ko01110,ko01240	C00072	-
pme2165	UPLC-MS/MS	155.01	111.02	-	-	156.017	C5H4N2O4	[M-H]-	Orotic acid (Vitamin B13)	Others	Vitamin	65-86-1	3	-	-	-	125875	124254	147295	148912	148311	142601	280890	225445	182923	108597	156614	116849	130016	122610	129165	C00295	ko00240,ko01100,ko01240	C00295	-
mws0655	UPLC-MS/MS	246.02	96.97	-	-	247.025	C8H10NO6P	[M-H]-	Pyridoxal-5'-phosphate	Others	Vitamin	54-47-7	3	-	-	-	45890.8	37180.3	43503.8	70396.2	12303.7	67233.8	64069	52586	63579.9	48292.1	50629.4	53125.6	63099.1	61691.4	65996.3	C00018	ko00730,ko00750,ko01100,ko01240	C00018	-
MWSmce484	UPLC-MS/MS	405.12	137.02	-	-	406.126	C20H22O9	[M-H]-	Astringin	Others	Stilbene	29884-49-9	3	-	-	-	32747.7	40052	55395.2	34710.3	22698.7	27643	47762.3	30710.5	32040	12443.3	38718.7	34714.7	37380.7	25369.3	41385.3	C10245	-	C10245	-
Wayn005368	UPLC-MS/MS	491.08	329.03	-	-	492.09	C22H20O13	[M-H]-	3,3'-Di-O-Methylellagic acid 4'-glucoside	Tannins	Tannin	51803-68-0	3	-	-	-	162054	147112	160875	49423.1	20345.9	62059.8	39085.9	37927.3	55171.1	35642	42525.6	19791.1	104572	132639	68957	-	-	-	-
Lmsn002494	UPLC-MS/MS	433.04	301	-	-	434.048	C19H14O12	[M-H]-	Ellagic acid-4-O-Xyloside	Tannins	Tannin	139163-18-1	3	-	-	-	114579	104191	75247.6	34103.8	6424.82	25620.5	20697.2	15745.8	15464.1	1284.96	1284.96	1284.96	50802.3	55087.8	59479.3	-	-	-	-
Lmyn002400	UPLC-MS/MS	971.1	633.08	-	-	972.108	C41H32O28	[M-H]-	Neochebulagic acid	Tannins	Tannin	28196-46-5	3	-	-	-	718540	503611	552019	198082	53744	239196	64974.2	61932.9	54799.6	56904.6	42646.8	69037.7	409847	343083	351936	-	-	-	-
mws0177	UPLC-MS/MS	111.01	67.02	-	-	112.016	C5H4O3	[M-H]-	2-Furoic acid	Organic acids	Organic acids	88-14-2	3	-	-	-	1.62756e+06	1.60749e+06	1.65333e+06	1.52716e+06	1.40594e+06	1.34257e+06	1.54179e+06	1.62259e+06	2.33457e+06	1.68313e+06	2.42397e+06	1.67366e+06	1.72108e+06	1.54112e+06	1.699e+06	C01546	ko01100	C01546	-
Lmrn002746	UPLC-MS/MS	131.07	85.07	-	-	132.079	C6H12O3	[M-H]-	2-Hydroxy-4-methylpentanoic acid	Organic acids	Organic acids	498-36-2	3	-	-	-	50107.6	39572.5	44553.9	44849.3	25067.1	39962	26170.3	26666.3	44050.5	52260	35391.2	73589.7	64415	44692.8	49087	-	-	-	-
mws0206	UPLC-MS/MS	103.04	57.04	-	-	104.047	C4H8O3	[M-H]-	2-Hydroxybutyric Acid	Organic acids	Organic acids	3347-90-8	3	-	-	-	3023.94	3023.94	3023.94	32074.6	15119.7	30391	32938.8	27935	17351.7	29078.1	33518.1	28296.5	32847.5	31542.4	27371.1	C05984	ko00640	C05984	-
mws0341	UPLC-MS/MS	131.07	85.07	-	-	132.079	C6H12O3	[M-H]-	2-Hydroxyisocaproic acid	Organic acids	Organic acids	20312-37-2	3	-	-	-	424976	436087	434865	317411	214394	416126	339827	343243	316469	434920	331007	283657	387480	306874	426881	C03264	-	C03264	-
Zmyn002323	UPLC-MS/MS	151.04	107.05	-	-	152.047	C8H8O3	[M-H]-	2-Hydroxyphenylacetic acid	Organic acids	Organic acids	614-75-5	3	-	-	-	74762	82633.1	82859.7	70431.1	41167.8	70028.6	133766	92598.9	90496.4	124589	145238	141637	86076.5	85249	104334	C05852	ko00360,ko01100	C05852	-
mws2124	UPLC-MS/MS	154.98	78.96	-	-	155.982	C2H5O6P	[M-H]-	2-Phosphoglycolate	Organic acids	Organic acids	13147-57-4	3	-	-	-	19619.5	29422	21249.9	1317.99	1317.99	1317.99	10610.7	27956.3	6589.96	1317.99	1317.99	1317.99	15382.3	16441.5	15649.9	-	-	-	-
pme1216	UPLC-MS/MS	122.02	78.03	-	-	123.032	C6H5NO2	[M-H]-	2-Picolinic acid	Organic acids	Organic acids	98-98-6	3	-	-	-	439262	459100	399048	995318	671567	1.10476e+06	1.61234e+06	1.61315e+06	1.29257e+06	1.89775e+06	2.07439e+06	2.025e+06	1.3463e+06	1.18277e+06	1.33714e+06	C10164	ko00380,ko01100	C10164	-
Lmgn002555	UPLC-MS/MS	173.08	59.01	-	-	174.089	C8H14O4	[M-H]-	2-Propylglutaric acid	Organic acids	Organic acids	32806-62-5	3	-	-	-	174776	161074	178393	222696	79250.9	208187	195698	225702	191797	205894	177042	183596	202624	181509	273780	C16658	-	C16658	-
[truncated: 1,377 more rows]
