# Supplementary material for: Widely Targeted Metabolomics Decodes Metabolic Remodeling and Functional Shifts in Ganoderma lucidum-Fermented Green Tea Infusion
Source: Foods. 2025 Aug 18;14(16):2855. doi: 10.3390/foods14162855 (PMC12385791; doi:10.3390/foods14162855)
Supplement: Supplementary file 1 [file foods-14-02855-s001.zip › Table S2 table of overall differential metabolites.xlsx]

## Sheet: Sheet1
Index	Platform	Compounds	Class I	Class II	Formula	CAS	Treat-d4-1	Treat-d4-2	Treat-d4-3	Treat-d8-1	Treat-d8-2	Treat-d8-3	Treat-d12-1	Treat-d12-2	Treat-d12-3	CK-1	CK-2	CK-3	VIP	P-value	FDR	Fold_Change	Log2FC	Type
NMW0353	GC-MS	Hippuric Acid	Acid	-	C9H9NO3	495-69-2	19242.3	20759.3	23281.2	88210.3	83378.4	65721	139419	148103	125866	3848.45	3848.45	3848.45	1.35195	0.00221735	0.00708976	20.6138	4.36554	up
NMW0265	GC-MS	Ibuprofen	Acid	-	C13H18O2	15687-27-1	34127.7	24733.2	25006.6	127997	122272	115820	177471	195073	188676	4946.64	4946.64	4946.64	1.34469	0.00168054	0.00577974	22.713	4.50545	up
NMW0271	GC-MS	p-Coumaric Acid	Acid	-	C9H8O3	7400-08-0	13270.2	16890.7	18178.5	23458.8	22937.8	22589.7	27420.4	30981.9	29674.8	12000.6	12119.2	8593.34	1.23268	0.000429951	0.00204781	2.09297	1.06555	up
KMW0461	GC-MS	Nonanoic Acid	Acid	-	C9H18O2	112-05-0	64345.8	82380.7	72349.8	32042.7	35370.6	29120.9	21123.3	26006.7	22386.2	105007	95607.7	98355.8	1.08385	5.75695e-05	0.000428986	0.429392	-1.21963	down
NMW0109	GC-MS	1,2-Benzenediol, 3-methyl-	Alcohol	-	C7H8O2	488-17-5	321812	352323	349082	611693	566366	595555	833663	917808	872598	23986.1	29316.7	33919.3	1.50947	7.59742e-05	0.000525188	20.7169	4.37273	up
D299	GC-MS	Ethanol, 2-(3,3-dimethylcyclohexylidene)-, (Z)-	Alcohol	-	C10H18O	26532-23-0	986841	1.07851e+06	1.04322e+06	1.97369e+06	1.81554e+06	1.87463e+06	2.52582e+06	2.76066e+06	2.63074e+06	49848.5	65883.6	116708	1.50854	5.81317e-05	0.00042971	23.9339	4.58098	up
D382*124	GC-MS	Myristoleyl Alcohol	Alcohol	-	C14H28O	34010-15-6	76072.6	111079	82890.8	181549	209090	164216	278665	310426	262723	15214.5	15214.5	15214.5	1.45167	0.000337801	0.00171499	12.245	3.61412	up
D399*124	GC-MS	cis-9-Tetradecen-1-ol	Alcohol	-	C14H28O	35153-15-2	76072.6	111079	82890.8	181549	209090	164216	278665	310426	262723	15214.5	15214.5	15214.5	1.45167	0.000337801	0.00171499	12.245	3.61412	up
D400*124	GC-MS	11-Tetradecen-1-ol, (E)-	Alcohol	-	C14H28O	35153-18-5	76072.6	111079	82890.8	181549	209090	164216	278665	310426	262723	15214.5	15214.5	15214.5	1.45167	0.000337801	0.00171499	12.245	3.61412	up
KMW0159	GC-MS	1-Heptanol	Alcohol	-	C7H16O	111-70-6	67437.8	65084.7	65704.6	61071.9	50447.2	57419.7	42693.2	58142.1	41885.7	124939	127662	124646	1.44138	5.17752e-09	1.79463e-06	0.450533	-1.15029	down
D373	GC-MS	2,4-Heptadien-1-ol, (E,E)-	Alcohol	-	C7H12O	33467-79-7	87179.9	87466.8	76703.4	140785	123123	160245	217179	231315	218382	4713.37	23566.8	4713.37	1.43637	0.000101075	0.000656156	13.562	3.7615	up
D119	GC-MS	2-Benzylidene-1-heptanol	Alcohol	-	C14H20O	101-85-9	131706	131334	132501	348103	366215	355947	519848	550935	509745	22381.3	23810.8	20971.2	1.4174	0.000564027	0.00252207	15.1191	3.9183	up
NMW0366	GC-MS	3-phenoxy-Benzenemethanol	Alcohol	-	C13H12O2	13826-35-2	2846.85	2859.85	3241.92	11849.3	11056.8	9909.73	19170.5	19930.3	20222.4	569.371	569.371	569.371	1.34548	0.00233629	0.00739292	19.727	4.3021	up
XMW0834	GC-MS	3,5-Dihydroxy-4'-methoxydiphenyl	Alcohol	-	C13H12O3	54960-96-2	94343.9	100014	101568	96136.1	116022	58382.1	109892	117905	125028	50283.3	41403.5	58464.3	1.32981	0.000159297	0.000945666	2.04081	1.02914	up
WMW0083	GC-MS	2-Decen-1-ol, (E)-	Alcohol	-	C10H20O	18409-18-2	567904	610188	610056	837969	786870	834994	929991	1.02924e+06	1.01454e+06	436318	319486	422708	1.31165	0.000171534	0.00100527	2.04262	1.03042	up
WMW0104	GC-MS	Cyclooctanemethanol	Alcohol	-	C9H18O	3637-63-6	31105.8	27963.6	5592.71	59444.1	58352.4	50017.3	98432.1	106652	101403	5592.71	5592.71	5592.71	1.21775	0.00189641	0.00636423	10.7076	3.42057	up
XMW0661	GC-MS	4-Hydroxy-2-methylbenzAldehyde	Aldehyde	-	C8H8O2	41438-18-0	1834.26	1834.26	1834.26	1834.26	1834.26	1834.26	1834.26	1834.26	1834.26	139608	141009	132689	1.5589	0.000357773	0.00178693	0.013314	-6.23091	down
XMW0919	GC-MS	Butanal, 3,3-dimethyl-2-oxo-, hemihydrate	Aldehyde	-	C6H10O2	77572-68-0	161539	142682	166047	201982	186865	136343	159979	237546	230910	19587	19587	19587	1.53547	1.02498e-06	3.0883e-05	9.21185	3.20349	up
KMW0212	GC-MS	BenzeneacetAldehyde	Aldehyde	-	C8H8O	122-78-1	1.96373e+06	1.91927e+06	1.99308e+06	3.01405e+06	2.48133e+06	2.19933e+06	2.57673e+06	3.42927e+06	3.19363e+06	312655	430450	330154	1.52013	1.98937e-06	4.31216e-05	7.07205	2.82213	up
D219	GC-MS	BenzAldehyde, 4-methoxy-	Aldehyde	-	C8H8O2	123-11-5	16727.8	17773.6	16947.9	26709.6	25295.7	26001.2	32031.6	33295	32988.9	3345.55	3345.55	3345.55	1.50673	1.08252e-05	0.000140617	7.56465	2.91927	up
KMW0435	GC-MS	2-Decenal, (Z)-	Aldehyde	-	C10H18O	2497-25-8	3.54365e+06	3.92579e+06	3.8254e+06	6.44193e+06	6.11042e+06	6.29003e+06	9.14649e+06	9.4059e+06	8.57025e+06	364621	423583	513104	1.50473	5.42893e-05	0.000410552	14.6673	3.87453	up
KMW0243	GC-MS	(E)-2-Octenal	Aldehyde	-	C8H14O	2548-87-0	493373	528060	583397	650036	610421	669961	515047	645998	656688	276587	235023	268969	1.49705	1.64653e-07	9.2202e-06	2.2859	1.19276	up
D173	GC-MS	BenzeneacetAldehyde, 4-methyl-	Aldehyde	-	C9H10O	104-09-6	92012.8	91447.1	129056	97584.6	145863	209459	222278	163911	123340	19754.9	14700.7	18909.5	1.47354	5.81304e-05	0.00042971	7.96371	2.99344	up
KMW0287	GC-MS	(Z,Z)-3,6-Nonadienal	Aldehyde	-	C9H14O	21944-83-2	1.74989e+06	1.8948e+06	1.89984e+06	2.0813e+06	1.99746e+06	2.09046e+06	2.2565e+06	2.49951e+06	2.45729e+06	1.13161e+06	867897	1.14705e+06	1.45946	0.000152641	0.000919825	2.00505	1.00364	up
D354	GC-MS	3-Cyclohexene-1-carboxAldehyde, 4-(4-hydroxy-4-methylpentyl)-	Aldehyde	-	C13H22O2	31906-04-4	29426	34979.9	36306.4	86493	77567.8	74328.3	111573	118689	117889	1536	7680	1536	1.437	0.000269409	0.001434	21.3062	4.4132	up
XMW0865	GC-MS	8-Isopropyl-1-methyltricyclo[4.4.0.02,7]dec-3-ene-3-carbAldehyde	Aldehyde	-	C15H22O	41610-68-8	10853.9	13517.9	8410.56	32025.1	31837.5	30926.6	44552.2	48059.2	43644.1	1682.11	1682.11	1682.11	1.42225	0.000589423	0.00261895	17.427	4.12325	up
XMW3734	GC-MS	2-hydroxy-BenzAldehyde	Aldehyde	-	C7H6O2	90-02-8	30689.2	27086.9	27478.6	40015.3	42021.5	36757.6	87503.6	101490	98717.5	10618.3	2123.65	11725.7	1.28942	0.00209656	0.00682119	6.69947	2.74405	up
XMW0675	GC-MS	2,6,6-Trimethylcyclohexa-1,4-dienecarbAldehyde	Aldehyde	-	C10H14O	162376-82-1	1.0237e+06	1.04902e+06	1.05774e+06	1.47595e+06	1.29006e+06	1.40854e+06	2.13442e+06	2.02146e+06	2.04776e+06	779523	720159	710719	1.19232	0.000947374	0.00375697	2.03713	1.02654	up
WMW0061	GC-MS	BenzAldehyde, 2-ethyl-	Aldehyde	-	C9H10O	22927-13-5	23080	20021.2	21570.1	12650.9	12078.1	2415.62	24156	23662.9	15893.2	56128.2	51793.2	53366.9	1.05551	1.05392e-07	6.63969e-06	0.321428	-1.63743	down
Wafp002310	UPLC-MS/MS	1-O-Caffeoyllysine	Alkaloids	Phenolamine	C15H20N2O5	-	14144.1	14144.1	14144.1	14144.1	14144.1	14144.1	14144.1	14144.1	14144.1	190837	188732	170269	1.55915	0.0014888	0.00528418	0.0771723	-3.69577	down
pmb0496	UPLC-MS/MS	N-Feruloylagmatine*	Alkaloids	Phenolamine	C15H22N4O3	-	58026.4	42486.4	54516.2	57477.4	55537.4	35537.1	55383.7	41448.3	35238	1.1931e+07	9.62661e+06	1.05513e+07	1.55822	0.0039249	0.0110793	0.00452264	-7.78862	down
Hmyp002656	UPLC-MS/MS	Methyl dioxindole-3-acetate	Alkaloids	Plumerane	C11H11NO4	57061-18-4	13071.9	13071.9	13071.9	13071.9	13071.9	13071.9	13071.9	13071.9	13071.9	300237	283810	146710	1.55042	0.0418022	0.077302	0.0536645	-4.21989	down
Zbzp002804	UPLC-MS/MS	feruloylagmatine*	Alkaloids	Phenolamine	C15H22N4O3	-	48618.8	53190.1	40416.4	46053.7	46636.8	43748.1	39375.3	23838.4	61701	7.87117e+06	7.60417e+06	8.48516e+06	1.54788	0.0010748	0.00413797	0.0056145	-7.47663	down
pme2122	UPLC-MS/MS	Histamine	Alkaloids	Alkaloids	C5H9N3	51-45-6	1.47447e+07	9.43838e+06	1.48954e+07	1.81989e+07	1.87924e+07	1.97824e+07	1.81865e+07	2.02137e+07	1.93459e+07	916145	1.09321e+06	1.04705e+06	1.52564	6.81435e-07	2.35956e-05	16.7516	4.06622	up
Qmhp090808	UPLC-MS/MS	18-Demethylparaensidimerin C	Alkaloids	Alkaloids	C29H28N2O4	-	1324.48	1324.48	6622.38	1324.48	1324.48	1324.48	1324.48	1324.48	1324.48	56999.5	56588.1	66215.9	1.51415	0.00220288	0.00708397	0.0319204	-4.96938	down
Lacp001431	UPLC-MS/MS	N-(3-hydroxy-4-methoxyphenethyl)-4-hydroxybutanamide	Alkaloids	Phenolamine	C14H21NO4	-	1.97073e+07	1.09698e+07	2.01552e+07	2.10204e+07	2.38875e+07	2.43816e+07	2.26751e+07	1.91914e+07	2.18007e+07	2.22939e+06	2.17812e+06	1.89657e+06	1.5051	6.62259e-07	2.35357e-05	9.71797	3.28066	up
Wbmp001002	UPLC-MS/MS	4-methoxybenzamide	Alkaloids	Alkaloids	C8H9NO2	3424-93-9	1.5674e+06	765319	1.67611e+06	2.0588e+06	2.57275e+06	2.04213e+06	2.36055e+06	2.42178e+06	2.23034e+06	26483.1	80317.4	94427.3	1.49222	6.48512e-06	9.93191e-05	29.312	4.87342	up
Lmxp000939	UPLC-MS/MS	Zarzissine	Alkaloids	Alkaloids	C5H5N5	160568-14-9	1.07224e+07	5.43368e+06	1.06107e+07	9.13845e+06	8.58855e+06	9.66767e+06	9.16434e+06	8.74498e+06	8.79999e+06	2.1297e+07	2.27894e+07	2.06396e+07	1.48875	2.29623e-05	0.000228142	0.416478	-1.26369	down
pmb0069	UPLC-MS/MS	Benzamide	Alkaloids	Alkaloids	C7H7NO	55-21-0	4.61545e+06	1.83839e+06	4.97764e+06	5.03113e+06	5.42948e+06	5.73537e+06	6.60115e+06	5.52013e+06	5.52677e+06	287988	250988	250042	1.48855	4.64847e-06	8.07463e-05	19.1274	4.25757	up
Hmlp000935	UPLC-MS/MS	Vanillylamine	Alkaloids	Phenolamine	C8H11NO2	1196-92-5	79350.6	50032.8	131773	113719	140623	109692	207040	117703	135226	10006.6	10006.6	10006.6	1.46868	6.05593e-05	0.000444101	12.0494	3.59089	up
mws0597	UPLC-MS/MS	5-Hydroxyindole-3-acetic acid	Alkaloids	Plumerane	C10H9NO3	54-16-0	107426	51501.5	94584.2	184772	171213	166880	147233	148298	107758	10300.3	10300.3	10300.3	1.46782	3.23375e-05	0.000285476	12.7253	3.66962	up
Wayp004349	UPLC-MS/MS	N-Hydroxydecanoyl nornicotine glucoside	Alkaloids	Pyridine alkaloids	C25H40N2O7	-	144166	24510.1	159225	43181.3	53293.7	62954.6	38547.8	34819.7	23215.7	2.84337e+06	639516	2.4992e+06	1.46574	0.106125	0.170439	0.0325369	-4.94178	down
MWSslk106	UPLC-MS/MS	2-Phenylethylamine	Alkaloids	Benzylphenylethylamine alkaloids	C8H11N	156-28-5	5.37827e+06	1.75193e+06	5.61188e+06	5.89202e+06	4.63016e+06	6.79757e+06	8.06311e+06	7.28254e+06	5.29032e+06	342108	259362	248364	1.46401	2.04971e-05	0.000212007	19.8854	4.31364	up
Lcsp003365	UPLC-MS/MS	cis-Zeatin riboside	Alkaloids	Alkaloids	C15H21N5O5	15896-46-5	260558	94573.8	338477	290829	282483	278946	417559	361635	440045	18914.8	18914.8	18914.8	1.45792	2.81418e-05	0.000257456	16.2431	4.02175	up
Zblp001009	UPLC-MS/MS	3-pyridine-methanol-O-β-D-glucopyranosyl	Alkaloids	Pyridine alkaloids	C12H17NO6	-	130029	75272.8	127511	55943.7	64547.8	107200	56711.1	34788.4	76674.7	624161	479145	457819	1.45593	0.0110684	0.0254832	0.155588	-2.68419	down
Layp005485	UPLC-MS/MS	N-(2-hydroxyethyl)-N-methyl-3-phenylacrylamide	Alkaloids	Alkaloids	C12H15NO2	-	103468	52259	95292.9	97000.2	128966	96298.6	132795	127803	124982	23583	22546.6	20983	1.43656	8.81506e-06	0.000121569	4.76247	2.25171	up
Lmhp003958	UPLC-MS/MS	Deoxymutaaspergillic acid	Alkaloids	Alkaloids	C11H18N2O2	17004-73-8	1.34553e+06	769727	1.3856e+06	1.70847e+06	1.2907e+06	947285	1.51096e+06	1.39551e+06	903677	337836	455017	408167	1.37938	2.10996e-05	0.000217184	3.12442	1.64359	up
MWSprf097	UPLC-MS/MS	USaramine	Alkaloids	Alkaloids	C18H25NO6	15503-87-4	320918	171639	358448	535183	481286	427070	630948	503245	406451	105116	52390.1	80460	1.37713	3.32382e-05	0.000289737	5.37218	2.42551	up
Wdsp002909	UPLC-MS/MS	6-[(7-hydroxy-2-methyl-6-oxo-3,4-dihydroisoquinolin-1-yl)methyl]-2,3-dimethoxybenzoic acid	Alkaloids	Isoquinoline alkaloids	C20H21NO6	-	1.47221e+06	1.26692e+06	1.40744e+06	1.00511e+06	1.38206e+06	1.06052e+06	795876	865655	1.09456e+06	2.54346e+06	2.17789e+06	2.56126e+06	1.37251	0.0011655	0.00438962	0.473747	-1.07781	down
Lmhp003594	UPLC-MS/MS	Vincoside lactam	Alkaloids	Plumerane	C26H30N2O8	-	64558.1	26744	64989.7	32621.1	44252.2	40662.4	14879.4	19333.2	16988.8	146446	140904	180168	1.3375	0.00261681	0.00799759	0.231741	-2.10941	down
Layp000971	UPLC-MS/MS	Hydroxymenisdaurin D	Alkaloids	Alkaloids	C14H21NO8	-	125765	49356.3	202773	83244.2	111573	102730	64542.2	78821	50153.8	316413	319675	258578	1.33494	0.000564099	0.00252207	0.323755	-1.62703	down
Wayp003359	UPLC-MS/MS	N-Hydroxyoctanoyl nornicotine glucoside	Alkaloids	Pyridine alkaloids	C23H36N2O7	-	159813	120226	211692	112947	122841	104542	135318	86339.8	141108	53817.3	36597.1	14661.7	1.33235	0.000627007	0.00273281	3.79036	1.92233	up
Lmap001823	UPLC-MS/MS	Dhurrin	Alkaloids	Phenolamine	C14H17NO7	499-20-7	187495	132983	236218	66750.7	55668.4	65692.4	23715.6	18566.4	28873.1	900354	921566	831500	1.31784	6.88252e-07	2.35956e-05	0.102505	-3.28624	down
Zbzp000519	UPLC-MS/MS	Retronecine	Alkaloids	Pyrrole alkaloids	C8H13NO2	480-85-3	2.09371e+06	1.812e+06	2.19858e+06	1.37474e+06	1.52269e+06	1.43241e+06	1.57838e+06	1.3593e+06	882809	3.07884e+06	3.52806e+06	3.48403e+06	1.31549	0.000106633	0.000685817	0.470873	-1.08659	down
Wdgp006262	UPLC-MS/MS	strictosidine lactam*	Alkaloids	Plumerane	C26H30N2O8	-	78470.4	38437	76503.9	41892	53071	53304.7	20629	23841.2	31737.5	148025	164274	141829	1.31441	1.66325e-05	0.000181844	0.306732	-1.70495	down
Lskp211371	UPLC-MS/MS	vincosamide*	Alkaloids	Plumerane	C26H30N2O8	-	68684.2	33531.7	92853.3	36864.9	32978.1	44806.3	19153.3	21296.1	21313	140793	159807	146296	1.30584	1.62322e-06	3.94699e-05	0.277082	-1.85161	down
Labp004779	UPLC-MS/MS	6,7-di-O-methyl-N-deacetylisoipecosidic acid	Alkaloids	Isoquinoline alkaloids	C26H35NO11	-	818468	510592	811596	382286	348151	327999	204637	233078	191622	1.18532e+06	1.41681e+06	1.31008e+06	1.22547	3.39973e-05	0.000292672	0.326195	-1.6162	down
Layp004541	UPLC-MS/MS	N-(2-hydroxyethyl)-N-methyl-3-phenylacrylamideglucoside	Alkaloids	Alkaloids	C18H25NO7	-	36797.6	15236.6	34693.1	6513.27	13846.8	14138.5	1302.65	1302.65	1302.65	151581	114333	148952	1.1858	0.00412083	0.01155	0.100541	-3.31414	down
Wbjp002330	UPLC-MS/MS	1,3-dihydroxy-2,3,3a,4-tetrahydropyrrolo[2,1-b]quinazolin-9(1H)-one	Alkaloids	Alkaloids	C11H12N2O3	-	52251.7	27960.7	49494.8	25347.6	23512.7	48666.6	43042.9	4702.54	4702.54	174472	153489	150147	1.16598	4.98708e-05	0.000387232	0.194992	-2.35851	down
Smcp000882	UPLC-MS/MS	N-benzoyl-2-aminoethyl-β-D-glucopyranoside	Alkaloids	Alkaloids	C15H21NO7	-	204669	82194.6	182843	207131	197919	208885	266795	223744	221600	75500.1	90588.6	112403	1.10473	0.000361595	0.00179953	2.14941	1.10394	up
Wcsp002246	UPLC-MS/MS	N-Phenylethylcrinasiadine	Alkaloids	Alkaloids	C22H17NO3	-	1.7998e+06	1.36555e+06	1.67541e+06	316464	351558	374256	12032.1	12032.1	60160.3	8.05811e+06	5.8959e+06	7.33555e+06	1.06363	0.00426112	0.0118118	0.0934301	-3.41997	down
XMW0063	GC-MS	p-Isopropoxyaniline	Amine	-	C9H13NO	7664-66-6	16484.2	15602.8	15447.6	10020.3	10560.4	10488.3	8773.01	10457.5	9211.54	1754.6	1754.6	1754.6	1.51388	8.35917e-06	0.000118223	6.77872	2.76101	up
NMW0429	GC-MS	Butralin	Amine	-	C14H21N3O4	33629-47-9	780255	847619	867736	808125	858926	663155	915838	1.01596e+06	1.05122e+06	386700	453070	430589	1.46959	1.43132e-06	3.78637e-05	2.04898	1.03491	up
NMW0090	GC-MS	Amantadine	Amine	-	C10H17N	768-94-5	76454.2	77001.2	83088.3	141247	128819	139907	210882	228704	234989	15290.8	15290.8	15290.8	1.44921	0.000272787	0.00144859	9.59974	3.26299	up
NMW0311	GC-MS	Phenacetin	Amine	-	C10H13NO2	62-44-2	10307.8	11622.5	10921.8	12799.8	10899	11314.5	10089.1	12491.5	11001.2	1157.13	1157.13	5785.66	1.4076	0.0270879	0.0540978	4.17483	2.06172	up
MWS20987	UPLC-MS/MS	N5-(1-Iminoethyl)-L-ornithine	Amino acids and derivatives	Amino acids and derivatives	C7H15N3O2	36889-13-1	16214.4	16214.4	16214.4	16214.4	16214.4	16214.4	16214.4	16214.4	16214.4	163026	187175	154500	1.55809	0.00411778	0.01155	0.09638	-3.37512	down
mws4532g	UPLC-MS/MS	D-Ornithine	Amino acids and derivatives	Amino acids and derivatives	C5H12N2O2	348-66-3	649113	812018	683745	703465	745724	798499	1.05533e+06	892503	886493	119929	119929	119929	1.54833	2.24027e-07	1.1717e-05	6.69554	2.7432	up
Zmgn001039	UPLC-MS/MS	S-Ribosyl-L-homocysteine	Amino acids and derivatives	Amino acids and derivatives	C9H17NO6S	-	3.16164e+06	2.55686e+06	3.30674e+06	3.80942e+06	3.75634e+06	4.16976e+06	3.7726e+06	4.18723e+06	4.03722e+06	171530	260980	280379	1.53901	3.25602e-08	2.65462e-06	15.3169	3.93705	up
MW0144208	UPLC-MS/MS	Abu-Met-OH	Amino acids and derivatives	Amino acids and derivatives	C14H18N2O6S	-	458296	312267	498451	488404	447361	527106	475004	445592	501173	26361	23297.6	20984.5	1.53782	2.33117e-08	2.5848e-06	19.5992	4.29273	up
MWStz211	UPLC-MS/MS	Cyclo(L-Phe-trans-4-hydroxy-L-Pro)	Amino acids and derivatives	Amino acids and derivatives	C14H16N2O3	118477-06-8	61439.7	89290.3	57678.7	109926	62695.9	115336	110333	87755	84005.7	10788.6	10788.6	10788.6	1.52438	7.47821e-06	0.000108974	8.01731	3.00312	up
MW0107797	UPLC-MS/MS	Leu-Ile	Amino acids and derivatives	Amino acids and derivatives	C12H24N2O3	36077-41-5	2.12099e+06	2.30692e+06	1.91673e+06	2.25915e+06	2.42266e+06	2.22023e+06	2.32885e+06	2.34322e+06	2.42306e+06	81676.8	302285	194584	1.52172	1.40438e-06	3.77954e-05	11.7201	3.55091	up
Lcsp002417	UPLC-MS/MS	Ser-Val-Leu	Amino acids and derivatives	Amino acids and derivatives	C14H27N3O5	-	1.0938e+06	588563	941260	1.22695e+06	1.25389e+06	1.11093e+06	1.03364e+06	899346	1.05778e+06	69882.5	84933.6	111446	1.51557	4.10309e-07	1.80887e-05	11.5252	3.52672	up
MW0152491	UPLC-MS/MS	Leu-Ser-Ile	Amino acids and derivatives	Amino acids and derivatives	C15H29N3O5	-	1.0741e+06	635504	1.16425e+06	1.12019e+06	1.08412e+06	1.29861e+06	1.12019e+06	1.16505e+06	1.00082e+06	75806.8	119790	84587.2	1.51513	1.10865e-07	6.8293e-06	11.4958	3.52304	up
MW0144731	UPLC-MS/MS	Ala-Ser-Ile	Amino acids and derivatives	Amino acids and derivatives	C12H23N3O5	-	309120	157278	304703	254365	300289	261099	290411	219797	248184	25936.3	16792.5	20858.9	1.51245	3.19445e-07	1.50085e-05	12.294	3.61988	up
MW0107086	UPLC-MS/MS	N-(N-Glycyl-3-phenyl-L-alanyl)-3-phenyl-L-alanine	Amino acids and derivatives	Amino acids and derivatives	C20H23N3O4	13116-21-7	330597	268483	480862	433307	547304	429902	262920	455898	263991	3590.3	3590.3	17951.5	1.51148	4.45125e-06	7.85914e-05	46.0668	5.52566	up
MW0157534	UPLC-MS/MS	Thr-Ala-Ile	Amino acids and derivatives	Amino acids and derivatives	C13H25N3O5	-	311431	171240	304419	276406	273071	293453	252519	247644	186605	28151	25643.5	32064.4	1.51048	5.85474e-07	2.32483e-05	8.99456	3.16905	up
MW0153525	UPLC-MS/MS	Met-Cys-His	Amino acids and derivatives	Amino acids and derivatives	C14H23N5O4S2	-	312362	155112	277359	254678	287420	267873	313640	184455	226933	25223.9	25223.9	25223.9	1.50663	1.61759e-06	3.94699e-05	10.0427	3.32807	up
MW0151051	UPLC-MS/MS	His-Phe-Ser	Amino acids and derivatives	Amino acids and derivatives	C18H23N5O5	-	345646	195527	374008	288210	322846	317248	292593	401180	204402	29350.8	29350.8	29350.8	1.50632	2.31758e-06	4.86692e-05	10.3789	3.37558	up
MW0151469	UPLC-MS/MS	Ile-Ile-Glu	Amino acids and derivatives	Amino acids and derivatives	C17H31N3O6	-	139641	133233	127235	177945	255018	157251	205714	165371	187072	33109	17443.8	20332.2	1.50389	1.66854e-06	3.99877e-05	7.28166	2.86427	up
MW0144610	UPLC-MS/MS	Ala-Ile-Asp	Amino acids and derivatives	Amino acids and derivatives	C13H23N3O6	-	124095	70454.1	140052	135905	143777	114226	169853	153329	138697	14090.8	14090.8	14090.8	1.50374	1.46236e-06	3.78846e-05	9.38663	3.23061	up
Zmmp004279	UPLC-MS/MS	Isoleucyl-Glutamyl-Leucine	Amino acids and derivatives	Amino acids and derivatives	C17H31N3O6	-	280056	137176	223056	288625	252742	280613	329358	287298	313218	2355.85	11779.3	2355.85	1.50306	5.55028e-07	2.29632e-05	48.3525	5.59552	up
MW0107431	UPLC-MS/MS	Ile-Asp-Lys	Amino acids and derivatives	Amino acids and derivatives	C16H30N4O6	-	110100	62598.5	112983	133849	130707	142428	126161	99160.9	140045	12519.7	12519.7	12519.7	1.50275	1.55551e-06	3.9199e-05	9.38993	3.23111	up
MWS201458	UPLC-MS/MS	Phe-Ile	Amino acids and derivatives	Amino acids and derivatives	C15H22N2O3	22951-94-6	2.09479e+06	1.05285e+06	2.74002e+06	2.24061e+06	1.98872e+06	2.36031e+06	2.01604e+06	1.70149e+06	2.62746e+06	150802	154299	167373	1.50253	3.00451e-06	5.78368e-05	13.2792	3.7311	up
Lcsp003066	UPLC-MS/MS	Leu-Glu-Ile	Amino acids and derivatives	Amino acids and derivatives	C17H31N3O6	-	350826	156869	419119	299699	307008	433381	464223	405216	461723	2840.86	2840.86	14204.3	1.50222	4.05101e-06	7.4488e-05	55.2827	5.78876	up
MWStz170	UPLC-MS/MS	Cyclo(L-Leu-trans-4-hydroxy-L-Pro)	Amino acids and derivatives	Amino acids and derivatives	C11H18N2O3	115006-86-5	65732.4	44773.7	84808.4	133675	93712.9	112112	102550	111520	101957	6895.57	6895.57	6895.57	1.49959	9.19161e-06	0.000126134	13.7099	3.77715	up
MW0155832	UPLC-MS/MS	Pro-Gln-Glu	Amino acids and derivatives	Amino acids and derivatives	C15H24N4O7	-	511644	275374	494028	740310	858769	613350	687186	904270	930885	31052.4	31882.8	37169.8	1.49938	2.2539e-05	0.000225553	20.0317	4.32421	up
Lcsp002477	UPLC-MS/MS	Gly-Val-Leu	Amino acids and derivatives	Amino acids and derivatives	C13H25N3O4	-	254087	117194	226858	188349	168668	196046	177936	209070	151140	23438.8	23438.8	23438.8	1.49842	1.99118e-06	4.31216e-05	8.00833	3.0015	up
mws5035	UPLC-MS/MS	L-Leucyl-L-phenylalanine	Amino acids and derivatives	Amino acids and derivatives	C15H22N2O3	56217-82-4	3.39034e+06	1.51987e+06	3.38572e+06	2.85786e+06	2.39131e+06	3.4059e+06	3.53217e+06	2.63227e+06	3.27459e+06	291692	180443	180447	1.49551	1.24417e-06	3.44137e-05	13.4798	3.75273	up
MW0155257	UPLC-MS/MS	Phe-Leu-Thr	Amino acids and derivatives	Amino acids and derivatives	C19H29N3O5	-	445062	290514	560656	830662	767053	562909	1.02096e+06	979760	975270	23139.5	30071.5	42638.5	1.49398	4.93853e-05	0.000387232	22.3714	4.48358	up
pme0124	UPLC-MS/MS	L-Glycyl-L-proline	Amino acids and derivatives	Amino acids and derivatives	C7H12N2O3	704-15-4	374269	330377	404605	370165	362781	398577	412808	396365	387398	146119	200259	138720	1.4914	0.00248866	0.00773381	2.36196	1.23998	up
MW0145792	UPLC-MS/MS	Asn-Ile-Leu	Amino acids and derivatives	Amino acids and derivatives	C16H30N4O5	-	378942	223339	511046	568608	417764	557279	532364	589320	490282	44667.7	44667.7	44667.7	1.49072	4.06505e-06	7.4488e-05	10.619	3.40858	up
Lcsp001929	UPLC-MS/MS	Ala-Glu-Leu	Amino acids and derivatives	Amino acids and derivatives	C14H25N3O6	-	229364	95247.1	206862	239625	252273	190494	213562	189949	178150	19049.4	19049.4	19049.4	1.49068	2.54696e-06	5.19131e-05	10.4729	3.38859	up
MW0156979	UPLC-MS/MS	Ser-Val-Ile	Amino acids and derivatives	Amino acids and derivatives	C14H27N3O5	-	906957	456212	959650	979633	960088	855844	884772	618685	811963	82456.4	90452	46533.1	1.48893	7.18659e-07	2.4086e-05	11.292	3.49723	up
Lcsp001834	UPLC-MS/MS	Gly-Val-Val	Amino acids and derivatives	Amino acids and derivatives	C12H23N3O4	79672-11-0	133852	71331.7	143611	100628	77500	106294	94752.3	67296.4	72774.5	11584.5	11584.5	11584.5	1.48705	1.58988e-05	0.000179884	8.32567	3.05757	up
MWS201478	UPLC-MS/MS	Phe-Ser	Amino acids and derivatives	Amino acids and derivatives	C12H16N2O4	16053-39-7	1.04368e+06	474348	836867	912515	1.05468e+06	1.19718e+06	1.00791e+06	1.03585e+06	1.09796e+06	98108.4	117984	71513	1.48677	1.08139e-06	3.22323e-05	10.038	3.32741	up
MW0155405	UPLC-MS/MS	Phe-Val-Glu	Amino acids and derivatives	Amino acids and derivatives	C19H27N3O6	-	255642	107022	233669	234691	249668	264053	337743	292339	273401	21404.4	21404.4	21404.4	1.48543	4.23578e-06	7.57521e-05	11.6706	3.54481	up
MW0151077	UPLC-MS/MS	His-Ser-Gly	Amino acids and derivatives	Amino acids and derivatives	C11H17N5O5	-	160224	77731.1	184779	205824	233516	211778	209373	169081	232569	15546.2	15546.2	15546.2	1.484	5.27865e-06	8.50722e-05	12.042	3.59001	up
Lcsp001096	UPLC-MS/MS	Ser-Ile-Asn	Amino acids and derivatives	Amino acids and derivatives	C13H24N4O6	-	164535	63972	128524	193739	213790	117825	140050	143822	153037	12068.7	12068.7	12068.7	1.48246	1.47991e-05	0.000173903	12.1462	3.60243	up
MW0168384	UPLC-MS/MS	2,3-Diaminopropionic acid	Amino acids and derivatives	Amino acids and derivatives	C3H8N2O2	4033-39-0	4.57411e+06	1.67195e+06	4.73532e+06	4.84086e+06	4.52028e+06	5.32381e+06	6.44503e+06	5.72564e+06	5.46456e+06	191805	282391	306449	1.48098	6.613e-06	0.000100171	18.4897	4.20865	up
MW0155332	UPLC-MS/MS	Phe-Ser-Leu	Amino acids and derivatives	Amino acids and derivatives	C18H27N3O5	-	1.18328e+06	365616	799967	699719	1.09157e+06	795584	475703	446836	468600	27059.6	40147.6	24222.1	1.47958	0.000123772	0.000774485	23.0665	4.52773	up
Lcsp002583	UPLC-MS/MS	Ile-Glu-Val	Amino acids and derivatives	Amino acids and derivatives	C16H29N3O6	-	228294	99547.8	218553	233002	341878	244522	300222	288269	314507	19909.6	19909.6	19909.6	1.47896	1.03787e-05	0.00013824	12.6617	3.6624	up
MW0158884	UPLC-MS/MS	Val-Ala-Val	Amino acids and derivatives	Amino acids and derivatives	C13H25N3O4	-	457788	195834	489549	544634	527976	635501	666968	604097	463063	35715.3	38338.5	33550.5	1.47887	7.17601e-06	0.000106946	14.2045	3.82828	up
MW0152463	UPLC-MS/MS	Leu-Pro-Asn	Amino acids and derivatives	Amino acids and derivatives	C15H26N4O5	-	104420	50946.7	145668	122095	123594	117448	183325	143895	156162	10189.3	10189.3	10189.3	1.47655	1.28372e-05	0.000156073	12.5137	3.64543	up
Lcsp003010	UPLC-MS/MS	Ile-Asp-Leu	Amino acids and derivatives	Amino acids and derivatives	C16H29N3O6	-	506010	227519	482545	563755	599436	564852	510391	581498	555701	64511.2	51475.9	36597.1	1.47454	1.09739e-06	3.22617e-05	10.031	3.32639	up
MW0158984	UPLC-MS/MS	Val-Glu-Gln	Amino acids and derivatives	Amino acids and derivatives	C15H26N4O7	-	751953	367772	590768	693394	401040	504743	613867	528377	499247	1.51537e+06	1.59138e+06	1.47987e+06	1.47387	5.04259e-08	3.80528e-06	0.359826	-1.47463	down
Lcsp003090	UPLC-MS/MS	Ser-Leu-Leu	Amino acids and derivatives	Amino acids and derivatives	C15H29N3O5	10329-74-5	1.23456e+06	525791	1.14316e+06	1.06124e+06	1.12116e+06	1.19953e+06	895990	833210	957923	91520	161771	86306.8	1.47387	9.16796e-07	2.82373e-05	8.80705	3.13866	up
MW0151647	UPLC-MS/MS	Ile-Val-Ile	Amino acids and derivatives	Amino acids and derivatives	C17H33N3O4	-	3.13171e+06	1.23966e+06	3.38071e+06	2.9666e+06	3.14242e+06	2.23649e+06	3.07552e+06	2.86352e+06	2.93182e+06	304795	252292	349626	1.4736	2.76171e-06	5.45835e-05	9.17911	3.19835	up
MW0146144	UPLC-MS/MS	Asp-Ile-Glu	Amino acids and derivatives	Amino acids and derivatives	C15H25N3O8	-	403334	171940	401437	495791	480822	457221	633287	590586	601599	34388	34388	34388	1.47348	1.42148e-05	0.000169842	13.687	3.77473	up
MW0144683	UPLC-MS/MS	Ala-Phe-Ala	Amino acids and derivatives	Amino acids and derivatives	C15H21N3O4	-	40329.9	38491.2	52541.7	26276.7	8512	21419.6	1702.4	24960.9	1702.4	1.48701e+07	1.39915e+07	1.28645e+07	1.46999	0.0017414	0.00591563	0.00172503	-9.17916	down
Zbqp002380	UPLC-MS/MS	Tyrosylleucine	Amino acids and derivatives	Amino acids and derivatives	C15H22N2O4	17355-10-1	970609	403011	902701	1.38672e+06	1.0639e+06	1.0636e+06	1.3018e+06	1.01552e+06	1.46928e+06	94045.7	86730.1	88820.7	1.46889	1.50976e-05	0.000175175	11.8413	3.56576	up
MW0157600	UPLC-MS/MS	Thr-Cys-His	Amino acids and derivatives	Amino acids and derivatives	C13H21N5O5S1	-	822785	229074	580273	904737	884798	889903	881515	867857	497885	34094.4	33209.1	32744.9	1.46775	2.33469e-05	0.000229495	21.8522	4.4497	up
MW0153882	UPLC-MS/MS	Met-Tyr	Amino acids and derivatives	Amino acids and derivatives	C14H20N2O4S	-	421801	161752	432672	570715	551080	558357	299552	324063	415719	26064.7	35199.4	24939.8	1.46528	2.74347e-05	0.000251817	14.4452	3.85252	up
pme1228	UPLC-MS/MS	5-Hydroxy-L-tryptophan	Amino acids and derivatives	Amino acids and derivatives	C11H12N2O3	4350-09-8	95523.2	41971.6	174533	112890	115775	86337	96544.3	93241.9	127778	8394.32	8394.32	8394.32	1.46526	3.88195e-05	0.000326083	12.5031	3.64421	up
MW0144758	UPLC-MS/MS	Ala-Trp-Ala	Amino acids and derivatives	Amino acids and derivatives	C17H22N4O4	-	359530	208966	392921	281922	329132	317248	199976	153015	163896	30603.1	30603.1	30603.1	1.465	4.22523e-05	0.000350669	8.73771	3.12726	up
MW0107768	UPLC-MS/MS	Leu-Val-Asp	Amino acids and derivatives	Amino acids and derivatives	C15H27N3O6	-	194963	87021.7	215857	210834	170833	220912	200255	237626	189778	27646.1	25229.3	20940.5	1.46413	2.48176e-06	5.09588e-05	7.80357	2.96413	up
MW0155243	UPLC-MS/MS	Phe-Leu-Asp	Amino acids and derivatives	Amino acids and derivatives	C19H27N3O6	-	922808	440621	1.04549e+06	846625	1.52014e+06	1.1899e+06	1.09852e+06	921515	1.14917e+06	37676.4	10016.8	77481.8	1.46353	6.05326e-06	9.53389e-05	24.3254	4.60439	up
Lcsp003873	UPLC-MS/MS	Leu-Ala-Ile	Amino acids and derivatives	Amino acids and derivatives	C15H29N3O4	-	3.1745e+06	1.54685e+06	1.77713e+06	2.94924e+06	1.87501e+06	2.90764e+06	1.21746e+06	1.03102e+06	2.43622e+06	211324	197259	171425	1.46326	8.91193e-05	0.000600051	10.8706	3.44236	up
MW0159115	UPLC-MS/MS	Val-Phe-Ala	Amino acids and derivatives	Amino acids and derivatives	C17H25N3O4	-	375042	196848	552195	504685	355413	398871	406432	331530	350048	36270.4	66877.3	38340.3	1.46286	4.66068e-06	8.07463e-05	8.17753	3.03167	up
MW0159161	UPLC-MS/MS	Val-Ser-Phe	Amino acids and derivatives	Amino acids and derivatives	C17H25N3O5	-	584313	246194	746059	547209	523425	579328	618026	523788	592676	56438.3	54242.8	23655.8	1.46204	1.6936e-06	3.99877e-05	12.3099	3.62175	up
MW0151320	UPLC-MS/MS	Ile-Ala-Val	Amino acids and derivatives	Amino acids and derivatives	C14H27N3O4	-	1.29179e+06	449428	1.60483e+06	957972	974794	1.32801e+06	832354	988953	1.05127e+06	104955	69791.3	80631.4	1.46193	2.0057e-05	0.000210145	12.373	3.62913	up
Lmrj001698	UPLC-MS/MS	L-Seryl-L-Isoleucine	Amino acids and derivatives	Amino acids and derivatives	C9H18N2O4	91086-51-0	618524	457401	940251	955061	982637	1.05115e+06	1.16215e+06	1.38373e+06	1.03328e+06	143428	78927.7	125057	1.46005	1.15623e-05	0.000145685	8.23631	3.042	up
Zbqp003309	UPLC-MS/MS	Asp-Ile-Leu	Amino acids and derivatives	Amino acids and derivatives	C16H29N3O6	-	792919	359061	1.05299e+06	700228	1.0639e+06	1.29141e+06	1.25188e+06	1.01234e+06	1.13587e+06	75263.6	85731.3	72621.9	1.4596	1.91762e-05	0.000203665	12.3573	3.62729	up
MWS201480	UPLC-MS/MS	Tyr-Ala	Amino acids and derivatives	Amino acids and derivatives	C12H16N2O4	730-08-5	446348	240711	418981	545987	542352	619836	782494	618951	726168	78664.8	49421.4	55940.9	1.45912	1.68765e-05	0.000182741	8.95127	3.16209	up
Lcsp001416	UPLC-MS/MS	Leu-Thr-Ala	Amino acids and derivatives	Amino acids and derivatives	C13H25N3O5	-	224945	165432	432711	171099	254618	339347	410122	396160	392147	33086.5	33086.5	33086.5	1.4591	5.26039e-05	0.00040352	9.3579	3.22619	up
MW0144698	UPLC-MS/MS	Ala-Phe-Thr	Amino acids and derivatives	Amino acids and derivatives	C16H23N3O5	-	587799	267250	459627	462667	496662	441677	452577	411753	410517	43223	104788	38056.6	1.45865	2.95783e-06	5.77402e-05	7.14887	2.83772	up
MWS201391	UPLC-MS/MS	Asn-Ile	Amino acids and derivatives	Amino acids and derivatives	C10H19N3O4	438533-59-6	344618	170861	322396	404881	421321	464566	502380	376097	388751	11481.8	11481.8	57409.1	1.45777	1.70222e-06	3.99877e-05	14.0838	3.81597	up
MW0157817	UPLC-MS/MS	Thr-Thr-Ile	Amino acids and derivatives	Amino acids and derivatives	C14H27N3O6	-	267527	127679	244339	341499	290874	251046	263200	302239	272725	48199.9	17819.2	18854.7	1.45598	8.63681e-07	2.7206e-05	9.2731	3.21305	up
MW0146148	UPLC-MS/MS	Asp-Ile-Ile	Amino acids and derivatives	Amino acids and derivatives	C16H29N3O6	-	775890	498451	1.08166e+06	1.37842e+06	1.06071e+06	1.48926e+06	1.11683e+06	1.32868e+06	1.42953e+06	135903	122357	176152	1.45556	1.47555e-05	0.000173903	7.79555	2.96265	up
Lcsp002329	UPLC-MS/MS	Gly-Leu-Val	Amino acids and derivatives	Amino acids and derivatives	C13H25N3O4	-	118727	41682.9	115636	156945	157545	123922	188494	209323	130101	8336.58	8336.58	8336.58	1.45552	4.25192e-05	0.000351831	16.5586	4.0495	up
MWS201442	UPLC-MS/MS	Phe-Thr	Amino acids and derivatives	Amino acids and derivatives	C13H18N2O4	51352-44-4	718276	282413	734860	800412	698551	831164	877316	683602	819327	87734.7	86489.1	66940.4	1.4545	3.94138e-06	7.33256e-05	8.90945	3.15534	up
MW0110259	UPLC-MS/MS	Tyr-Ile	Amino acids and derivatives	Amino acids and derivatives	C15H22N2O4	-	642230	326647	659466	934926	965609	880749	1.21544e+06	1.1754e+06	1.02144e+06	91014.9	46544.6	81723.7	1.4538	2.52687e-05	0.000239061	11.8901	3.57169	up
MW0152470	UPLC-MS/MS	Leu-Pro-Ile	Amino acids and derivatives	Amino acids and derivatives	C17H31N3O4	-	266477	103884	259585	331487	148957	338258	368223	353035	336658	20776.8	20776.8	20776.8	1.45276	3.65672e-05	0.000309983	13.4047	3.74467	up
Lcsp001647	UPLC-MS/MS	Pro-Leu-Thr	Amino acids and derivatives	Amino acids and derivatives	C15H27N3O5	-	117756	62431	126180	201034	205151	168535	278530	274315	247691	12486.2	12486.2	12486.2	1.4527	0.000111686	0.000714996	14.9643	3.90345	up
MW0152202	UPLC-MS/MS	Leu-Ala-Leu	Amino acids and derivatives	Amino acids and derivatives	C15H29N3O4	84676-47-1	818922	324167	883564	749182	756909	656693	656775	534211	548143	68603.1	104347	107704	1.45184	5.89853e-06	9.34326e-05	7.04136	2.81585	up
MW0158596	UPLC-MS/MS	Tyr-Pro-Val	Amino acids and derivatives	Amino acids and derivatives	C19H27N3O5	-	84603.2	43422.8	96386.1	92253.7	108699	82472.4	98076.3	99770.9	87228.2	2786.38	13931.9	2786.38	1.45163	6.5729e-07	2.35357e-05	13.5508	3.76031	up
mws5037	UPLC-MS/MS	L-Alanyl-L-leucine	Amino acids and derivatives	Amino acids and derivatives	C9H18N2O3	3303-34-2	615952	192202	643283	616609	780182	614248	911898	780807	885972	39856.6	45930.3	43101.5	1.4493	2.1834e-05	0.000222371	15.6237	3.96567	up
MW0151419	UPLC-MS/MS	Ile-Glu-Leu	Amino acids and derivatives	Amino acids and derivatives	C17H31N3O6	-	327671	126801	477332	322681	373479	522506	488081	343334	362476	6413.17	32065.9	6413.17	1.44843	1.27587e-05	0.000155802	24.8325	4.63416	up
MW0144811	UPLC-MS/MS	Ala-Val-Val	Amino acids and derivatives	Amino acids and derivatives	C13H25N3O4	-	137315	44050.7	129052	195144	139248	196200	199404	187433	184986	2273.2	11366	2273.2	1.44811	1.50864e-05	0.000175175	29.5961	4.88733	up
Zbqp003125	UPLC-MS/MS	Ile-Phe	Amino acids and derivatives	Amino acids and derivatives	C15H22N2O3	-	1.82117e+06	783584	1.75394e+06	2.27509e+06	2.29706e+06	2.31479e+06	3.051e+06	2.49061e+06	2.54262e+06	236937	229373	203902	1.44785	1.78963e-05	0.000193029	9.61382	3.26511	up
Zmmp002373	UPLC-MS/MS	Glu-Thr-Leu	Amino acids and derivatives	Amino acids and derivatives	C15H27N3O7	-	196387	168852	169197	172386	354923	134187	150514	218167	274104	41269	30226.1	55300.2	1.44726	8.26808e-05	0.00056451	4.83382	2.27316	up
Hmlp001371	UPLC-MS/MS	Cyclo(Tyr-Ala)	Amino acids and derivatives	Amino acids and derivatives	C12H14N2O3	21754-26-7	104950	57186.5	81394.1	105121	88897.7	92110.4	80454.5	121225	131411	3813.71	19068.5	3813.71	1.44698	4.19237e-06	7.54627e-05	10.7726	3.42929	up
Lcsp001901	UPLC-MS/MS	Leu-Ile-Glu	Amino acids and derivatives	Amino acids and derivatives	C17H31N3O6	-	328094	86277.2	124716	394902	473501	360791	156415	418730	173853	3033.66	3033.66	15168.3	1.44628	0.000462117	0.00216749	39.5135	5.30427	up
MW0151566	UPLC-MS/MS	Ile-Pro-Val	Amino acids and derivatives	Amino acids and derivatives	C16H29N3O4	-	786583	259272	921936	901972	841409	911085	1.10154e+06	653924	859454	69784.1	56939.9	70818.5	1.44451	1.34112e-05	0.000161634	12.212	3.61023	up
MW0144721	UPLC-MS/MS	Ala-Pro-Trp	Amino acids and derivatives	Amino acids and derivatives	C19H24N4O4	-	1.4003e+06	395319	1.4658e+06	1.09421e+06	926356	899878	948237	827094	1.01126e+06	58034.2	53575.5	146131	1.44073	1.51035e-05	0.000175175	11.5988	3.5359	up
Zmmp003258	UPLC-MS/MS	Glu-Pro-Leu	Amino acids and derivatives	Amino acids and derivatives	C16H27N3O6	-	196363	70194.7	158417	275356	309217	260520	497175	300353	359886	14038.9	14038.9	14038.9	1.43569	0.000242719	0.00133761	19.2123	4.26396	up
MW0110225	UPLC-MS/MS	Tyrosyltyrosine	Amino acids and derivatives	Amino acids and derivatives	C18H20N2O5	1050-28-8	420637	139246	495989	299883	398983	367196	392926	319372	326114	45987.2	35131.4	21321.1	1.43559	8.07938e-06	0.000114851	10.2836	3.36227	up
MW0110092	UPLC-MS/MS	Trp-Ala	Amino acids and derivatives	Amino acids and derivatives	C14H17N3O3	24046-71-7	67231.2	37899.3	79881.2	86028.3	171556	111858	185137	185122	176869	7579.85	7579.85	7579.85	1.43192	0.000336379	0.00171499	16.1478	4.01327	up
Lcsp003132	UPLC-MS/MS	Ala-Ile-Leu	Amino acids and derivatives	Amino acids and derivatives	C15H29N3O4	-	538677	266265	637596	511989	543417	583622	470961	414758	304164	57630.5	12648.6	59030.6	1.42946	2.77379e-06	5.45835e-05	11.0109	3.46086	up
MW0107807	UPLC-MS/MS	Leucylvaline	Amino acids and derivatives	Amino acids and derivatives	C11H22N2O3	-	1.2776e+06	527915	1.33171e+06	1.50624e+06	1.44262e+06	1.64085e+06	2.08478e+06	1.83552e+06	1.89633e+06	188338	190523	190014	1.42494	2.43869e-05	0.000233911	7.93589	2.98839	up
Lmhp001670	UPLC-MS/MS	L-Valyl-L-Leucine	Amino acids and derivatives	Amino acids and derivatives	C11H22N2O3	3989-97-7	2.65028e+06	817358	1.99322e+06	2.8236e+06	3.19771e+06	3.61042e+06	3.20814e+06	3.6812e+06	2.47367e+06	253852	241997	226073	1.42478	3.32171e-05	0.000289737	11.2919	3.49721	up
MWSmce541	UPLC-MS/MS	Cinnamoylglycine	Amino acids and derivatives	Amino acids and derivatives	C11H11NO3	16534-24-0	212052	79919	192627	196377	192418	191562	246644	192027	199760	34842.4	36885.2	30222.1	1.4239	5.15828e-06	8.49084e-05	5.56937	2.47751	up
Lcsp003475	UPLC-MS/MS	Pro-Val-Leu	Amino acids and derivatives	Amino acids and derivatives	C16H29N3O4	-	293006	99465.8	379585	320419	277919	360474	303154	296148	295357	26240.7	32802	44518.9	1.42203	7.43352e-06	0.000108974	8.45078	3.07908	up
MW0158624	UPLC-MS/MS	Tyr-Thr-Leu	Amino acids and derivatives	Amino acids and derivatives	C19H29N3O6	-	147844	52339	108142	118321	100622	99465.8	74409.4	78072.1	73171.8	17160.3	3432.06	3432.06	1.42195	9.6767e-06	0.000132137	11.8267	3.56397	up
MW0159244	UPLC-MS/MS	Val-Val-Phe	Amino acids and derivatives	Amino acids and derivatives	C19H29N3O4	-	208198	75797.1	156932	348541	264129	334786	232983	236913	239284	18318.1	19345.5	31853.9	1.42008	5.73689e-05	0.000428643	10.0577	3.33023	up
MWS04447	UPLC-MS/MS	Homoproline	Amino acids and derivatives	Amino acids and derivatives	C6H11NO2	56879-46-0	1.63154e+07	7.67871e+06	1.66912e+07	3.18788e+07	3.20373e+07	3.26402e+07	4.62266e+07	4.05083e+07	4.1696e+07	1.65147e+06	1.90724e+06	1.74109e+06	1.41958	0.000226025	0.00125811	16.7096	4.06261	up
MW0109142	UPLC-MS/MS	Phe-Val	Amino acids and derivatives	Amino acids and derivatives	C14H20N2O3	-	1.0264e+06	502000	1.55942e+06	1.37185e+06	1.35946e+06	1.25638e+06	2.32844e+06	2.06192e+06	2.21916e+06	161417	153503	135042	1.41843	0.000122483	0.000769894	10.1379	3.34169	up
mws0636	UPLC-MS/MS	L-Phenylalanyl-L-phenylalanine	Amino acids and derivatives	Amino acids and derivatives	C18H20N2O3	2577-40-4	108092	45197.3	154047	119718	117984	104286	131823	149319	131320	5162.3	16346.2	17883.8	1.41698	4.48888e-06	7.87543e-05	8.98472	3.16747	up
MW0152567	UPLC-MS/MS	Leu-Val-Phe	Amino acids and derivatives	Amino acids and derivatives	C20H31N3O4	-	416121	227106	433017	556022	505202	693326	634619	650393	643578	91368.3	92288	112153	1.41573	2.24186e-05	0.00022516	5.36313	2.42307	up
MW0146214	UPLC-MS/MS	Asp-Phe-Ala	Amino acids and derivatives	Amino acids and derivatives	C16H21N3O6	-	850260	151220	898787	936547	457762	555104	400288	527769	519465	28866.9	32807.2	35047.8	1.41515	0.000202405	0.00115209	18.2558	4.19028	up
MWS201469	UPLC-MS/MS	Glu-Arg	Amino acids and derivatives	Amino acids and derivatives	C11H21N5O5	7219-59-2	119837	132210	82093.8	132094	165262	153151	140254	132881	194019	466017	394815	342304	1.41433	0.0127297	0.0286418	0.346816	-1.52776	down
mws4176	UPLC-MS/MS	L-Alanyl-L-Phenylalanine	Amino acids and derivatives	Amino acids and derivatives	C12H16N2O3	3061-90-3	898776	362261	839698	1.34945e+06	1.31671e+06	1.21237e+06	1.58123e+06	1.45664e+06	1.31726e+06	145948	120175	84268.2	1.41365	3.36581e-05	0.000291563	9.8313	3.29738	up
MW0152996	UPLC-MS/MS	Lys-His-Ser	Amino acids and derivatives	Amino acids and derivatives	C15H26N6O5	-	307403	170202	374453	210389	234442	244155	226348	160321	110714	790543	688214	839261	1.41294	0.00084262	0.00345808	0.293128	-1.7704	down
MW0149860	UPLC-MS/MS	Gln-Val-Ile	Amino acids and derivatives	Amino acids and derivatives	C16H30N4O5	-	536800	246629	681805	72174.8	731677	745625	653573	795438	764364	14435	14435	14435	1.41293	0.000155627	0.000929738	40.2424	5.33065	up
MW0109620	UPLC-MS/MS	Ser-Leu	Amino acids and derivatives	Amino acids and derivatives	C9H18N2O4	6665-16-3	890794	361679	1.04286e+06	925070	1.0314e+06	1.16015e+06	1.19085e+06	1.35187e+06	1.11001e+06	31163.7	135645	121983	1.41276	4.72856e-06	8.14134e-05	10.4628	3.38719	up
MW0155107	UPLC-MS/MS	Phe-Asn-Ile	Amino acids and derivatives	Amino acids and derivatives	C19H28N4O5	-	223400	159416	250979	272023	323457	192026	207145	361289	415079	45320.4	39594.2	88604.3	1.41222	6.91206e-05	0.000491288	4.6197	2.2078	up
Wayn001257	UPLC-MS/MS	N-(1-Deoxy-1-fructosyl)Leucine	Amino acids and derivatives	Amino acids and derivatives	C12H23NO7	-	785105	571598	782971	745851	832484	839252	967140	973037	929201	383949	388256	380059	1.41183	5.68762e-06	9.06097e-05	2.14842	1.10328	up
Lmhp002001	UPLC-MS/MS	L-Valyl-L-Phenylalanine	Amino acids and derivatives	Amino acids and derivatives	C14H20N2O3	3918-92-1	901386	452752	1.17054e+06	1.26807e+06	1.06843e+06	1.37367e+06	2.06994e+06	1.41856e+06	1.69683e+06	182812	144656	148828	1.41128	8.84754e-05	0.000599385	7.99235	2.99862	up
Lcsp003135	UPLC-MS/MS	Leu-Val-Leu	Amino acids and derivatives	Amino acids and derivatives	C17H33N3O4	58337-01-2	1.04376e+06	393262	1.10353e+06	970413	1.11241e+06	981770	903980	836188	728230	185021	170792	135556	1.41062	7.43605e-06	0.000108974	5.47691	2.45336	up
MW0152396	UPLC-MS/MS	Leu-Leu-Ile	Amino acids and derivatives	Amino acids and derivatives	C18H35N3O4	-	125386	71820.9	129234	218897	321506	309565	548530	403362	321486	14364.2	14364.2	14364.2	1.40718	0.000942331	0.00374232	18.9498	4.24411	up
MWS201447	UPLC-MS/MS	Phe-Ala	Amino acids and derivatives	Amino acids and derivatives	C12H16N2O3	3918-87-4	882249	299003	1.25157e+06	1.42539e+06	1.0046e+06	1.26309e+06	1.33593e+06	1.63986e+06	1.27382e+06	71219.7	119760	103585	1.40649	3.48433e-05	0.000299027	11.7411	3.55349	up
MW0157569	UPLC-MS/MS	Thr-Asn-His	Amino acids and derivatives	Amino acids and derivatives	C14H22N6O6	-	390196	167824	346620	194030	232061	222653	129871	160241	167574	709334	755639	712852	1.40577	3.10718e-08	2.65462e-06	0.30781	-1.69989	down
Zmqp003920	UPLC-MS/MS	Ile-Trp	Amino acids and derivatives	Amino acids and derivatives	C17H23N3O3	13589-06-5	568573	280000	328471	417427	388647	344771	482518	621351	560799	140612	117839	130394	1.40372	4.2786e-05	0.000352984	3.42258	1.77508	up
MW0110297	UPLC-MS/MS	Tyrosyl-Valine	Amino acids and derivatives	Amino acids and derivatives	C14H20N2O4	17355-09-8	671568	403580	757883	878443	800191	754413	814858	754762	748041	213759	241331	288088	1.40354	2.17944e-06	4.64724e-05	2.95296	1.56216	up
Lcsp002690	UPLC-MS/MS	Ile-Gly-Val	Amino acids and derivatives	Amino acids and derivatives	C13H25N3O4	-	429460	158529	416162	599176	321711	598393	498125	538426	459831	58305.1	72451.5	53872.7	1.4021	3.17021e-05	0.000282567	7.25745	2.85946	up
MW0151148	UPLC-MS/MS	His-Val-Ile	Amino acids and derivatives	Amino acids and derivatives	C17H29N5O4	-	174247	62372.1	154219	177263	155007	175277	158314	176572	197899	23595.2	37079.8	28686.3	1.40055	4.30148e-06	7.64341e-05	5.33851	2.41644	up
Lcsp002568	UPLC-MS/MS	Val-Ile-Val	Amino acids and derivatives	Amino acids and derivatives	C16H31N3O4	-	184150	49183.8	177346	153420	299661	250884	181096	321620	288030	4886.29	24431.4	4886.29	1.39331	9.30469e-05	0.00062301	18.5689	4.21482	up
MW0146158	UPLC-MS/MS	Asp-Ile-Thr	Amino acids and derivatives	Amino acids and derivatives	C14H25N3O7	-	153690	66278.4	158751	228737	214294	246710	347238	286430	299503	15204.4	29641.6	27295.5	1.39124	0.000109122	0.0007002	9.24864	3.20924	up
mws5042	UPLC-MS/MS	L-Glycyl-L-phenylalanine*	Amino acids and derivatives	Amino acids and derivatives	C11H14N2O3	721-66-4	1.65213e+06	802232	1.90428e+06	1.70432e+06	1.6957e+06	1.84202e+06	2.11107e+06	1.7883e+06	1.79284e+06	470336	505413	424936	1.38956	5.23786e-06	8.49084e-05	3.63938	1.86369	up
MW0150310	UPLC-MS/MS	Gly-Arg-Val	Amino acids and derivatives	Amino acids and derivatives	C13H26N6O4	-	1.32097e+06	713256	1.34868e+06	1.8955e+06	2.02013e+06	1.77757e+06	2.38242e+06	2.09672e+06	2.38828e+06	315487	372151	362406	1.38715	5.26964e-05	0.00040352	5.06122	2.33949	up
Lmrj002793	UPLC-MS/MS	Cyclo(Phe-Glu)	Amino acids and derivatives	Amino acids and derivatives	C14H16N2O4	-	171948	99168.2	143066	239425	218385	265495	240764	287845	253520	48956.3	55291.2	41705.8	1.38623	3.67494e-05	0.000310577	4.38409	2.13228	up
Lcsp002026	UPLC-MS/MS	Pro-Val-Val	Amino acids and derivatives	Amino acids and derivatives	C15H27N3O4	-	124683	41796.8	89072.6	120496	158976	116316	118166	142608	105998	16891.6	22524	22014.4	1.38344	2.69242e-05	0.000248779	5.52452	2.46585	up
Zmdp002216	UPLC-MS/MS	L-γ-Glutamyl-L-leucine	Amino acids and derivatives	Amino acids and derivatives	C11H20N2O5	2566-39-4	1.1247e+06	543408	1.28315e+06	1.87983e+06	1.40988e+06	1.79503e+06	2.00922e+06	1.48285e+06	1.78934e+06	267735	248309	283452	1.38287	4.46942e-05	0.000362259	5.55241	2.47311	up
mws0736	UPLC-MS/MS	N-Glycyl-L-leucine	Amino acids and derivatives	Amino acids and derivatives	C8H16N2O3	869-19-2	1.67471e+06	838394	1.65566e+06	1.86801e+06	1.33018e+06	2.03887e+06	1.66567e+06	2.12168e+06	1.95177e+06	518457	500338	413425	1.37975	1.10176e-05	0.00014079	3.52482	1.81755	up
MWS4296	UPLC-MS/MS	Glycylphenylalanine*	Amino acids and derivatives	Amino acids and derivatives	C11H14N2O3	3321-03-7	1.76617e+06	802901	2.0444e+06	2.17942e+06	1.92027e+06	2.03726e+06	2.21056e+06	2.24217e+06	2.13243e+06	454602	523659	459799	1.37611	8.63175e-06	0.000120814	4.01828	2.00658	up
MW0157869	UPLC-MS/MS	Thr-Val-Phe	Amino acids and derivatives	Amino acids and derivatives	C18H27N3O5	-	290461	162663	223705	382996	317444	713418	412932	487220	249508	48883.9	48029.5	77132.4	1.37499	0.000553314	0.00248186	6.20593	2.63365	up
MW0107016	UPLC-MS/MS	Glu-Ile	Amino acids and derivatives	Amino acids and derivatives	C11H20N2O5	5879-22-1	1.24303e+06	554464	1.35052e+06	1.7387e+06	1.48431e+06	1.59818e+06	1.92839e+06	1.96061e+06	1.76061e+06	338735	288375	262543	1.37152	2.56628e-05	0.000240293	5.10267	2.35125	up
MW0155792	UPLC-MS/MS	Pro-Asn-Asp	Amino acids and derivatives	Amino acids and derivatives	C13H20N4O7	-	9.14462e+07	7.01274e+07	7.14305e+07	6.06175e+07	7.14905e+07	7.71714e+07	4.82268e+07	4.64935e+07	6.35901e+07	1.43112e+08	1.31064e+08	1.29183e+08	1.37067	1.55161e-05	0.000178468	0.496327	-1.01064	down
MW0155135	UPLC-MS/MS	Phe-Asp-Ser	Amino acids and derivatives	Amino acids and derivatives	C16H21N3O7	-	129393	45784.5	120105	144561	169230	146225	152533	141128	200423	32078.8	6415.75	6415.75	1.37011	2.32709e-05	0.000229495	9.27317	3.21306	up
mws0629	UPLC-MS/MS	L-Aspartyl-L-Phenylalanine	Amino acids and derivatives	Amino acids and derivatives	C13H16N2O5	13433-09-5	441082	248719	434839	524894	548233	480939	578551	578758	521795	155481	155800	190669	1.36815	7.82811e-06	0.000111853	2.89392	1.53303	up
Lcsp001306	UPLC-MS/MS	Ser-Ile-Asp	Amino acids and derivatives	Amino acids and derivatives	C13H23N3O7	-	264589	82843.4	168878	157120	200785	358952	261165	243133	217082	31164.7	7870.12	40467.9	1.35944	5.4652e-05	0.000411672	8.19489	3.03472	up
Lmrj002261	UPLC-MS/MS	Cyclo(Val-Ala)	Amino acids and derivatives	Amino acids and derivatives	C8H14N2O2	15136-27-3	102714	72927.3	143368	154069	106170	131599	175224	122223	122203	55094.4	33850.7	39586.2	1.35433	4.91678e-05	0.000387232	2.93183	1.5518	up
MW0155336	UPLC-MS/MS	Phe-Ser-Phe	Amino acids and derivatives	Amino acids and derivatives	C21H25N3O5	-	125310	48811.3	137480	109389	116097	147739	104106	92247.2	101576	7512	37560	7512	1.35349	0.000550221	0.00247696	6.22976	2.63918	up
MW0105927	UPLC-MS/MS	(S)-2-((S)-2-Amino-3-carboxypropanamido)-4-methylpentanoic acid	Amino acids and derivatives	Amino acids and derivatives	C10H18N2O5	3062-14-4	1.31069e+06	592002	1.19381e+06	1.30762e+06	1.50497e+06	1.40271e+06	1.69006e+06	1.44823e+06	1.43089e+06	433299	353975	396344	1.35218	1.21068e-05	0.000149822	3.34595	1.74242	up
MWS201449	UPLC-MS/MS	Asn-Leu	Amino acids and derivatives	Amino acids and derivatives	C10H19N3O4	22601-71-4	250442	76997.9	195580	257253	277204	286664	286555	248508	280566	37862.1	53008.5	45295.8	1.34872	1.85804e-05	0.000198573	5.28709	2.40247	up
Lmhp002031	UPLC-MS/MS	L-Leucyl-L-Leucine	Amino acids and derivatives	Amino acids and derivatives	C12H24N2O3	3303-31-9	5.92525e+06	1.69198e+06	4.44729e+06	7.24432e+06	7.01956e+06	7.17591e+06	2.32459e+06	5.44967e+06	5.22439e+06	834237	514473	655471	1.34645	0.000148686	0.000897947	7.73433	2.95128	up
MWS201381	UPLC-MS/MS	Ser-Trp	Amino acids and derivatives	Amino acids and derivatives	C14H17N3O4	94421-70-2	90045.5	45875.3	76273.5	86779.4	100349	93262.7	104108	89647.1	81542.1	31445.9	28722.2	40867.2	1.3336	2.46118e-05	0.000234446	2.53338	1.34106	up
MW0106251	UPLC-MS/MS	Cys-Gln	Amino acids and derivatives	Amino acids and derivatives	C8H15N3O4S1	-	3.80171e+06	2.24329e+06	5.78496e+06	4.31e+06	3.44281e+06	4.8712e+06	3.43388e+06	4.26583e+06	4.32532e+06	1.20836e+07	8.86255e+06	6.26562e+06	1.32157	0.091156	0.150587	0.446853	-1.16213	down
MW0152367	UPLC-MS/MS	Leu-Ile-Ala	Amino acids and derivatives	Amino acids and derivatives	C15H29N3O4	-	1.94571e+06	330781	1.92457e+06	1.97742e+06	1.96709e+06	1.01713e+06	1.81345e+06	1.95354e+06	956458	167658	171091	131862	1.3212	0.000137533	0.000847205	9.83557	3.29801	up
MW0110310	UPLC-MS/MS	L-Tyrosyl-L-Threonine	Amino acids and derivatives	Amino acids and derivatives	C13H18N2O5	-	40643.3	20334.6	39758.4	15910.2	5642.55	12375.8	9817.48	15019.5	15910.2	96298.7	95397.9	92754.5	1.31289	3.09949e-08	2.65462e-06	0.205556	-2.28239	down
Lmrj002087	UPLC-MS/MS	L-Isoleucyl-L-Aspartate	Amino acids and derivatives	Amino acids and derivatives	C10H18N2O5	-	1.28081e+06	559848	1.2187e+06	1.34399e+06	1.36886e+06	1.68743e+06	1.61617e+06	1.39745e+06	1.18925e+06	445639	371282	412362	1.31193	2.68629e-05	0.000248779	3.16241	1.66103	up
mws0254	UPLC-MS/MS	L-Histidine	Amino acids and derivatives	Amino acids and derivatives	C6H9N3O2	71-00-1	7.62273e+06	2.45275e+06	8.18968e+06	5.57786e+06	5.4106e+06	5.30814e+06	5.03282e+06	4.96628e+06	4.52411e+06	1.05033e+07	1.2368e+07	1.11502e+07	1.27998	0.00018298	0.00105892	0.480921	-1.05613	down
MW0149738	UPLC-MS/MS	Gln-Leu-Glu	Amino acids and derivatives	Amino acids and derivatives	C16H28N4O7	-	160172	75823	143531	237757	295128	276641	353235	259619	201489	48154.7	65365.8	37976.1	1.26809	0.000254088	0.00138721	4.40801	2.14013	up
MW0157693	UPLC-MS/MS	Thr-Ile-Thr	Amino acids and derivatives	Amino acids and derivatives	C14H27N3O6	-	157812	97540.7	209527	407462	395216	373438	251815	499479	180282	60468.5	68361.8	40054	1.25038	0.000938664	0.00374232	5.07758	2.34414	up
MW0109089	UPLC-MS/MS	Phe-Ala-Leu	Amino acids and derivatives	Amino acids and derivatives	C18H27N3O4	-	644635	275500	654652	375296	371210	432213	392715	310788	316374	169951	167454	162241	1.23973	0.000597522	0.00265013	2.51737	1.33192	up
MW0144717	UPLC-MS/MS	Ala-Pro-Met	Amino acids and derivatives	Amino acids and derivatives	C13H23N3O4S1	-	439718	126247	583524	624250	498435	1.39788e+06	718794	719474	1.36676e+06	62723	136496	52224.7	1.23611	0.00169359	0.00581739	8.58389	3.10163	up
MW0155335	UPLC-MS/MS	Phe-Ser-Met	Amino acids and derivatives	Amino acids and derivatives	C17H25N3O5S1	-	60422.8	40950.4	49164.3	313356	290732	253993	1.31723e+06	1.29812e+06	1.52032e+06	8190.08	8190.08	8190.08	1.2259	0.0254852	0.0514155	69.7902	6.12495	up
MWS20645	UPLC-MS/MS	Gly-Tyr	Amino acids and derivatives	Amino acids and derivatives	C11H14N2O4	658-79-7	239292	109306	220205	248812	238804	247244	302874	266513	300196	100075	107170	101951	1.22092	7.73407e-05	0.000533304	2.34291	1.2283	up
MW0151027	UPLC-MS/MS	His-Met-Gly	Amino acids and derivatives	Amino acids and derivatives	C13H21N5O4S1	-	1.5555e+06	1.17206e+06	1.51179e+06	329486	303370	732348	103128	80694.7	93026.5	6.44808e+06	5.64153e+06	5.79548e+06	1.21113	1.31958e-05	0.000159732	0.109615	-3.18949	down
MW0146140	UPLC-MS/MS	Asp-Ile-Asp	Amino acids and derivatives	Amino acids and derivatives	C14H23N3O8	-	1.74826e+07	1.57745e+07	2.42636e+07	1.57788e+07	1.27513e+07	1.0925e+07	6.58522e+06	1.26308e+07	1.0492e+07	3.23949e+07	2.88982e+07	3.05994e+07	1.20996	8.71673e-06	0.000120814	0.459537	-1.12175	down
Zbqp003444	UPLC-MS/MS	4-amino-5-oxo-5-(pentylamino)pentanoic acid	Amino acids and derivatives	Amino acids and derivatives	C10H20N2O3	-	2.81556e+06	1.1975e+06	2.93927e+06	2.53426e+06	2.38185e+06	2.76871e+06	3.10454e+06	2.46985e+06	3.13712e+06	1.25764e+06	1.04378e+06	1.15243e+06	1.19695	5.25586e-05	0.00040352	2.2534	1.1721	up
MWS201400	UPLC-MS/MS	Val-Trp	Amino acids and derivatives	Amino acids and derivatives	C16H21N3O3	24587-37-9	101474	33830.2	103489	86299.2	136420	120043	191993	114658	108609	39144.4	29113.9	25783.2	1.17626	0.000376519	0.00184943	3.53325	1.82099	up
MW0148054	UPLC-MS/MS	Cys-Phe-Gly	Amino acids and derivatives	Amino acids and derivatives	C14H19N3O4S1	-	470258	116692	546287	417234	459545	524693	420769	394060	383398	953850	878589	859261	1.17482	4.88189e-06	8.30221e-05	0.462277	-1.11317	down
MW0157698	UPLC-MS/MS	Thr-Leu-Asn	Amino acids and derivatives	Amino acids and derivatives	C14H26N4O6	-	1.13739e+06	1.17994e+06	983535	345396	417019	356955	149877	141378	151213	69070.7	54955.9	55065.4	1.17393	0.0105894	0.0246879	9.05066	3.17802	up
Lmhp001461	UPLC-MS/MS	L-Prolyl-L-Leucine	Amino acids and derivatives	Amino acids and derivatives	C11H20N2O3	52899-07-7	1.30145e+06	543270	351065	1.71814e+06	1.96359e+06	1.86387e+06	2.45806e+06	2.36791e+06	1.08104e+06	293846	415529	166969	1.15534	0.00107891	0.00414804	5.19142	2.37613	up
MW0106910	UPLC-MS/MS	Glu-Ile-Val	Amino acids and derivatives	Amino acids and derivatives	C16H29N3O6	-	9.34568e+06	7.89966e+06	1.41991e+07	7.66358e+06	5.60486e+06	9.26994e+06	4.50225e+06	3.82992e+06	4.89223e+06	1.66815e+07	1.55833e+07	1.46674e+07	1.14714	5.80854e-05	0.00042971	0.477335	-1.06693	down
Lcsp001861	UPLC-MS/MS	Leu-Pro	Amino acids and derivatives	Amino acids and derivatives	C11H20N2O3	-	695025	346388	692000	1.01596e+06	820616	944347	1.17641e+06	1.14558e+06	1.08816e+06	411108	330121	352645	1.11786	0.000359625	0.00179295	2.41481	1.27191	up
MW0109116	UPLC-MS/MS	Phe-Ile-Thr	Amino acids and derivatives	Amino acids and derivatives	C19H29N3O5	-	391551	78888.8	682403	67161.3	232108	190920	725842	201768	219015	36609.4	34867.3	52609.3	1.09951	0.0105024	0.0245676	7.49388	2.90571	up
MW0106526	UPLC-MS/MS	3-phenyl-2-(pyrrolidine-2-carbonylamino)propanoic Acid	Amino acids and derivatives	Amino acids and derivatives	C14H18N2O3	-	310351	118408	290114	517293	561810	586617	806708	646983	649109	159276	138139	133306	1.04987	0.00113096	0.00431221	3.47278	1.79609	up
Lmhp001732	UPLC-MS/MS	L-Prolyl-L-Phenylalanine	Amino acids and derivatives	Amino acids and derivatives	C14H18N2O3	13589-02-1	313547	125680	363706	460765	535847	526892	777388	569141	553564	166392	129833	173685	1.04925	0.000858207	0.00349846	2.99811	1.58406	up
MWS201461	UPLC-MS/MS	Leu-Arg	Amino acids and derivatives	Amino acids and derivatives	C12H25N5O3	26607-15-8	158426	61217.2	101896	83729.6	168636	158186	165044	83270.9	174427	54190	76735.6	32339.4	1.0454	0.00612775	0.0159945	2.35779	1.23743	up
MWS201471	UPLC-MS/MS	Lys-Tyr	Amino acids and derivatives	Amino acids and derivatives	C15H23N3O4	35978-98-4	208479	384120	118184	333290	196168	123072	131079	150863	201095	95401.3	103535	101881	1.04373	0.0103183	0.0241982	2.04593	1.03275	up
Lcsp002261	UPLC-MS/MS	Thr-Trp	Amino acids and derivatives	Amino acids and derivatives	C15H19N3O4	186761-42-2	69304.3	28954	64571	73451.1	86840.4	51035.8	98211.8	70455.3	73403.8	35178	36156.8	31044.3	1.01669	0.000739369	0.00311953	2.00636	1.00458	up
NMW0272	GC-MS	Naphthalene, 2-nitro-	Aromatics	-	C10H7NO2	581-89-5	105592	137406	135877	127677	129715	127361	138477	158523	154147	20870.7	20870.7	20870.7	1.55452	1.94976e-08	2.5848e-06	6.46721	2.69314	up
NMW0192	GC-MS	Benzene, 1-methoxy-4-nitro-	Aromatics	-	C7H7NO3	100-17-4	4810.15	4493.11	3702.43	5450.09	5692.1	5402.6	5855.92	5619.77	5574.89	740.485	740.485	740.485	1.54396	6.43913e-08	4.35348e-06	6.99257	2.80582	up
KMW0493*048	GC-MS	2-Methoxy-4-vinylphenol	Aromatics	-	C9H10O2	7786-61-0	94106.5	90416.9	80298.9	105030	105806	113683	130196	95846.1	87574.1	387581	419096	382022	1.52958	0.000256892	0.00139629	0.253206	-1.98162	down
NMW0181	GC-MS	Naphthalene, 1,6-dimethyl-	Aromatics	-	C12H12	575-43-9	25420.1	22407	23852.9	31663.5	30650.5	30139.1	30428.5	31116.3	19412.5	3882.5	3882.5	3882.5	1.52924	3.04596e-07	1.4813e-05	7.01411	2.81026	up
XMW0540	GC-MS	Benzene, 1-methoxy-4-methyl-2-(1-methylethyl)-	Aromatics	-	C11H16O	31574-44-4	3631.04	3702.91	4207.69	5072.28	4919.54	5538.6	7661.32	7469.08	6841.46	726.208	726.208	726.208	1.5021	1.65809e-05	0.000181844	7.50381	2.90762	up
NMW0232	GC-MS	Bibenzyl	Aromatics	-	C14H14	103-29-7	77774.5	85488.8	89347.7	275273	262119	255570	289468	298402	338754	15554.9	15554.9	15554.9	1.41316	0.000373549	0.00183921	14.0877	3.81637	up
KMW0234*094	GC-MS	p-Cymene	Aromatics	-	C10H14	99-87-6	16009.9	16305.5	15782.1	21411.3	20519	23682	29301.2	30962.4	27302.5	7634.95	8055.92	8858.07	1.3895	7.01913e-05	0.00049509	2.73299	1.45048	up
XMW0011*094	GC-MS	Benzene, 1,4-diethyl-	Aromatics	-	C10H14	105-05-5	16009.9	16305.5	15782.1	21411.3	20519	23682	29301.2	30962.4	27302.5	7634.95	8055.92	8858.07	1.3895	7.01913e-05	0.00049509	2.73299	1.45048	up
XMW0233	GC-MS	Benzene, 1,1'-(1,1,2,2-tetramethyl-1,2-ethanediyl)bis-	Aromatics	-	C18H22	1889-67-4	11685.8	12579.2	13596.6	42578	40104.4	36338.8	63492.2	66458.6	67174.9	2337.16	2337.16	2337.16	1.37783	0.00133596	0.00486668	16.83	4.07296	up
XMW0496	GC-MS	Hydrazine, (4-methoxyphenyl)-	Aromatics	-	C7H10N2O	3471-32-7	27599.4	25556.6	28437.8	24575.2	25446.7	19743.9	16552.3	17545.1	16976.1	48528.8	42883	50749.2	1.37001	0.000870079	0.00352611	0.474657	-1.07504	down
XMW0184	GC-MS	1-(1-Adamantyl)-1-phenylethanol	Aromatics	-	C18H24O	303797-64-0	10626.2	14208.7	11614.5	50936.1	48702.7	46470.5	79550.8	83398.5	81891.7	2125.23	2125.23	2125.23	1.35863	0.00196324	0.00652557	22.3453	4.4819	up
D123	GC-MS	2-Propanone, 1,3-diphenyl-	Aromatics	-	C15H14O	102-04-5	27586	28735	30266	107481	99386.5	91558.9	170045	178459	175067	5517.21	5517.21	5517.21	1.35725	0.00193245	0.00646951	18.298	4.19361	up
KMW0150	GC-MS	Benzene, 1,2,4-trimethyl-	Aromatics	-	C9H12	95-63-6	84435.3	83965	83652.8	114008	103826	103245	115655	133343	146362	58174.1	37121.5	52762.9	1.35628	0.000387387	0.00188393	2.18042	1.12461	up
WMW0030	GC-MS	Phenanthrene, 7-ethenyl-1,2,3,4,4a,4b,5,6,7,8,10,10a-dodecahydro-4a,7-dimethyl-1-methylene-, [4aS-(4a.alpha.,4a.beta.,7.beta.,10a.beta.)]-	Aromatics	-	C19H28	26549-04-2	7.38819e+06	7.07196e+06	7.1315e+06	6.76284e+06	7.94345e+06	4.07026e+06	7.69687e+06	8.2438e+06	8.72542e+06	3.50115e+06	4.41647e+06	2.66483e+06	1.29733	0.00205745	0.00672647	2.0485	1.03457	up
KMW0433	GC-MS	Phenol, 4-(2-propenyl)-	Aromatics	-	C9H10O	501-92-8	82729.5	78929.7	79878.1	81289.5	82070.9	15785.9	85106.9	91306.8	87100.1	15785.9	15785.9	15785.9	1.28542	4.83779e-05	0.000384251	4.8158	2.26778	up
NMW0269	GC-MS	Benzene, 1,1'-(1,3-propanediyl)bis-	Aromatics	-	C15H16	1081-75-0	11115.3	11871.4	11354.4	21329.8	22723.4	32903.3	27734.6	47449.9	45466.2	1894.03	9470.17	1894.03	1.26487	0.00240485	0.00755811	5.83155	2.54388	up
XMW1171	GC-MS	Benzene, 1-methoxy-4-phenoxy-	Aromatics	-	C13H12O2	1655-69-2	34125	40975.7	42917.6	68285.4	61687.6	60899	81666	84234.4	85207.5	24869.1	25781.5	24546.9	1.25581	0.00044081	0.00209234	2.48234	1.3117	up
D116	GC-MS	Diphenylmethane	Aromatics	-	C13H12	101-81-5	3369.35	4161.67	4085.82	6717.51	7123.05	4724.02	4420.31	7027.37	673.87	673.87	673.87	673.87	1.23414	0.000381867	0.0018669	6.97513	2.80222	up
XMW1155	GC-MS	9H-Fluorene, 1,9-dimethyl-	Aromatics	-	C15H14	17057-98-6	93252.8	104415	104956	179547	163995	157714	214274	232112	235824	70124.3	69624.7	68305	1.20222	0.000843313	0.00345808	2.38094	1.25153	up
XMW0873	GC-MS	7-bromodecahydro-4,8,8-trimethyl-9-methylene-1,4-Methanoazulene	Aromatics	-	C15H23Br	24503-54-6	18548.7	18340.1	21315.7	45312.2	44375	50093.4	55881.8	69340.7	72336.5	11340.3	11385.1	10839.9	1.19249	0.00147027	0.0052251	3.9281	1.97383	up
XMW1211	GC-MS	2-Heptanol, acetate	Ester	-	C9H18O2	5921-82-4	10449.9	8748.15	11211.3	10118.5	10405.4	10178.9	7740.71	12224.2	9834.91	1548.14	1548.14	1548.14	1.53674	4.40579e-08	3.48938e-06	6.5248	2.70593	up
KMW0458	GC-MS	p-Menth-8-en-3-ol, acetate	Ester	-	C12H20O2	89-49-6	482947	523516	511018	960613	883762	910510	1.22465e+06	1.33315e+06	1.2874e+06	23060.1	29366.2	31727.7	1.52156	5.43315e-05	0.000410552	32.1536	5.00691	up
XMW0776	GC-MS	Benzoic acid, 2-propenyl ester	Ester	-	C10H10O2	583-04-0	157064	169260	165775	277406	259846	268432	350954	404106	355381	14114.6	15829.1	17669.8	1.51643	3.22294e-05	0.000285476	16.8595	4.07549	up
XMW0480	GC-MS	(Z)-Cinnamyl benzoate	Ester	-	C16H14O2	117204-78-1	3.74779e+06	3.95356e+06	3.95968e+06	3.75926e+06	4.02338e+06	3.26561e+06	4.29581e+06	4.57662e+06	4.90954e+06	1.91304e+06	1.62359e+06	2.09806e+06	1.49058	9.82023e-06	0.000132789	2.15872	1.11018	up
D457	GC-MS	1-Hexanol, 5-methyl-2-(1-methylethyl)-, acetate	Ester	-	C12H24O2	40853-55-2	327539	357156	347974	596906	553554	571486	754518	821623	784787	65507.8	65507.8	65507.8	1.48443	5.14832e-05	0.000397525	8.67673	3.11715	up
WMW0181	GC-MS	4-Decenoic acid, methyl ester, Z-	Ester	-	C11H20O2	7367-83-1	20442.2	19225.1	19790.5	22159.7	28222.6	21267.7	18946.1	21529.5	19675	41392.4	47443.7	39786.3	1.48004	0.00495057	0.0134539	0.495658	-1.01258	down
KMW0514	GC-MS	Benzenepropanoic acid, ethyl ester	Ester	-	C11H14O2	2021-28-5	35890.3	37762.8	39517.8	60699.4	58075	56119.2	72692.2	76559.6	72477.3	8856.75	10488	6144.5	1.47774	1.0858e-05	0.000140617	6.66678	2.73699	up
XMW0479	GC-MS	cis-3-Hexenyl salicylate	Ester	-	C13H16O3	65405-77-8	641809	601299	634222	1.68794e+06	1.55519e+06	1.84522e+06	2.15745e+06	2.90999e+06	2.74401e+06	76980.3	69551.1	73573.4	1.44128	0.000703298	0.00299469	22.3789	4.48407	up
KMW0547	GC-MS	2-Cyclohexen-1-ol, 2-methyl-5-(1-methylethenyl)-, acetate	Ester	-	C12H18O2	97-42-7	79596	69931.1	74240.2	35387.7	34404.4	34352.5	32510.7	35158	40231.2	218984	270273	211588	1.42606	0.00482694	0.0131437	0.207279	-2.27035	down
XMW1333	GC-MS	Benzoic acid, 3,4-dimethyl-, methyl ester	Ester	-	C10H12O2	38404-42-1	45369.9	42018.9	49261.2	84818.3	82307.9	70648.5	91822.1	109868	101493	15958.3	14629.9	14704.6	1.42177	8.86536e-05	0.000599385	4.98687	2.31814	up
D121	GC-MS	Benzeneacetic acid, 4-methylphenyl ester	Ester	-	C15H14O2	101-94-0	3635.85	3140.28	3398.01	8275.19	8023.34	7039.55	11526.6	12101.9	13040	628.057	628.057	628.057	1.42037	0.00052609	0.00240013	12.4158	3.63411	up
XMW1102	GC-MS	Vinyl trans-cinnamate	Ester	-	C11H10O2	17719-70-9	76874	79876.1	83389.5	119794	113509	109315	134963	148142	140859	41936.9	44142	35313.4	1.39756	2.93977e-05	0.000267182	2.76438	1.46695	up
XMW1221	GC-MS	Acetic acid, (propylthio)-, methyl ester	Ester	-	C6H12O2S	20600-65-1	152519	122869	105677	219776	228256	210338	336215	350593	348748	46053.2	33672.7	47116.9	1.37566	0.000337028	0.00171499	5.45292	2.44703	up
NMW0340	GC-MS	Nicotinic acid benzyl ester	Ester	-	C13H11NO2	94-44-0	8298.18	9015.61	9389.05	33697.8	30822.7	29624.8	55674.9	57559.5	57408.6	1659.64	1659.64	1659.64	1.35465	0.00220651	0.00708741	19.5151	4.28652	up
D383	GC-MS	11-Hexadecen-1-ol, acetate, (Z)-	Ester	-	C18H34O2	34010-21-4	286985	476361	486848	451510	316144	382492	519975	564114	577464	155667	271584	169462	1.32414	0.00244794	0.00765879	2.26904	1.18208	up
D112	GC-MS	Benzeneacetic acid, methyl ester	Ester	-	C9H10O2	101-41-7	114770	121211	124909	169933	158172	165178	227946	233091	223940	71583	85105.5	65300	1.29543	0.00020741	0.00116942	2.31116	1.20861	up
KMW0679	GC-MS	2-Propenoic acid, 3-phenyl-, methyl ester, (E)-	Ester	-	C10H10O2	1754-62-7	42038.1	39968.8	44467.3	22922.7	21551.2	21654	24322.8	27573.4	24529	12975.2	12638.5	13558.7	1.26729	0.000668846	0.00288342	2.28926	1.19488	up
D248	GC-MS	Propanoic acid, 2-methyl-, heptyl ester	Ester	-	C11H22O2	2349-13-5	1.08138e+06	1.06419e+06	1.05342e+06	1.06076e+06	1.05488e+06	1.00465e+06	1.04899e+06	1.1946e+06	1.12113e+06	199352	199352	996759	1.25968	0.147727	0.225608	2.31321	1.20989	up
XMW1085	GC-MS	2-Butenoic acid, butyl ester	Ester	-	C8H14O2	7299-91-4	112405	124479	131551	139846	120812	135572	95801.4	131402	142070	566562	132263	560679	1.20802	0.177574	0.259755	0.300102	-1.73648	down
KMW0646	GC-MS	Citronellyl valerate	Ester	-	C15H28O2	7540-53-6	30787.2	6157.43	41234.2	42502.5	35238.4	39636.7	40687.4	43371.1	34451.3	6157.43	6157.43	6157.43	1.19791	7.20608e-05	0.000503155	5.66734	2.50267	up
XMW1464	GC-MS	Benzene, (butoxymethyl)-	Ether	-	C11H16O	588-67-0	429194	471155	458068	807575	751477	774123	1.09095e+06	1.19506e+06	1.11985e+06	36800.3	7360.07	7360.07	1.49406	4.96629e-05	0.000387232	45.92	5.52105	up
XMW1389	GC-MS	2,3-Dimethylanisole	Ether	-	C9H12O	2944-49-2	14306.8	14506	12349.3	22872.5	20364.3	21103.4	27956.7	38250	34076.3	2469.87	2469.87	2469.87	1.47726	0.000140553	0.000861974	9.25759	3.21064	up
XMW1179	GC-MS	Butane, 1,1'-oxybis[4-chloro-	Ether	-	C8H16Cl2O	6334-96-9	31940.4	4741.47	4741.47	4741.47	4741.47	4741.47	4741.47	23707.4	4741.47	53942.4	52227.9	47895.9	1.28455	9.10035e-07	2.82373e-05	0.192208	-2.37926	down
KMW0192	GC-MS	Benzene, 1-methoxy-2-methyl-	Ether	-	C8H10O	578-58-5	18636.9	14546.4	15707.4	26307.2	20437.2	2909.27	2909.27	22170.1	23844.2	2909.27	2909.27	2909.27	1.06293	0.00141918	0.00508498	5.63211	2.49367	up
Lahp003435	UPLC-MS/MS	Assamicain B	Flavonoids	Flavanols	C44H36O22	121795-66-2	7582.25	7582.25	7582.25	7582.25	7582.25	7582.25	7582.25	7582.25	7582.25	1.43884e+06	1.33281e+06	1.08977e+06	1.55919	0.00645719	0.0166661	0.00589077	-7.40733	down
Lahp002992	UPLC-MS/MS	Epigallocatechin-(4β→8)-epigallocatechin-3-O-gallate	Flavonoids	Flavanols	C37H30O18	-	14993.3	14993.3	14993.3	14993.3	14993.3	14993.3	14993.3	14993.3	14993.3	523375	536118	425678	1.55898	0.00523877	0.0140852	0.0302859	-5.04521	down
Zbjp001957	UPLC-MS/MS	Cyanidin-3,5-O-diglucoside (Cyanin)*	Flavonoids	Anthocyanidins	C27H31O16+	20905-74-2	32970.1	32970.1	32970.1	32970.1	32970.1	32970.1	32970.1	32970.1	32970.1	1.27659e+06	1.03986e+06	995412	1.55894	0.00657414	0.0169363	0.0298655	-5.06538	down
Zbsp002100	UPLC-MS/MS	Catechin-(4alpha→8)-gallocatechin	Flavonoids	Flavanols	C30H26O13	-	33402.1	33402.1	33402.1	33402.1	33402.1	33402.1	33402.1	33402.1	33402.1	753902	747490	744236	1.55877	1.57664e-05	0.000179854	0.0446228	-4.48607	down
Zayp003385	UPLC-MS/MS	Myricetin-3-O-(6''-galloyl)glucoside	Flavonoids	Flavonols	C28H24O17	-	3922.85	3922.85	3922.85	3922.85	3922.85	3922.85	3922.85	3922.85	3922.85	117627	129372	131986	1.55791	0.00129886	0.00474992	0.0310528	-5.00913	down
Lcyp000689	UPLC-MS/MS	Cyanidin-3-O-gentiobioside*	Flavonoids	Anthocyanidins	C27H31O16+	47845-44-3	25942.3	25942.3	25942.3	25942.3	25942.3	25942.3	25942.3	25942.3	25942.3	991675	733247	871416	1.55788	0.00781684	0.0194509	0.0299756	-5.06007	down
Zbcp002269	UPLC-MS/MS	Petunidin-3-O-glucoside-5-O-arabinoside	Flavonoids	Anthocyanidins	C27H31O16+	-	24927.4	24927.4	24927.4	24927.4	24927.4	24927.4	24927.4	24927.4	24927.4	1.02296e+06	707479	815859	1.55773	0.0123855	0.0280038	0.0293689	-5.08957	down
Ramp002586	UPLC-MS/MS	Genistein 7,4'-di-O-beta-D-glucopyranoside	Flavonoids	Isoflavones	C27H30O15	36190-98-4	7474.85	7474.85	7474.85	7474.85	7474.85	7474.85	7474.85	7474.85	7474.85	501776	270860	233805	1.55419	0.0595479	0.105071	0.022281	-5.48804	down
Zmgp002917	UPLC-MS/MS	Okanin-4'-O-glucosyl-O-glucoside	Flavonoids	Chalcones	C27H32O16	-	30400.8	30400.8	30400.8	30400.8	30400.8	30400.8	30400.8	30400.8	30400.8	616429	674122	894341	1.55385	0.0144037	0.0317715	0.0417423	-4.58235	down
Lmfn001893	UPLC-MS/MS	Leucocyanidin	Flavonoids	Flavones	C15H14O7	27015-21-0	297955	162317	288809	89919.1	85345.3	90680.3	79433.3	99834.2	121167	5.00518e+07	4.47661e+07	4.77151e+07	1.544	0.00103701	0.0040204	0.00307639	-8.34455	down
pme2960	UPLC-MS/MS	Naringenin chalcone; 2',4,4',6'-Tetrahydroxychalcone	Flavonoids	Chalcones	C15H12O5	73692-50-9	4326.42	4326.42	4326.42	4326.42	4326.42	4326.42	4326.42	4326.42	4326.42	31882.9	45399.5	21632.1	1.53943	0.0531684	0.0950243	0.131217	-2.92997	down
Lajp002709	UPLC-MS/MS	3,3',4',5,6,7,8-Heptahydroxyflavan	Flavonoids	Flavanols	C15H14O8	-	32492.3	41796.8	56463.7	50705.5	49942.2	43317.1	63562	27373.6	28409.4	1.05804e+06	1.13467e+06	1.04182e+06	1.537	0.000606807	0.00268273	0.04061	-4.62202	down
Wbtn006810	UPLC-MS/MS	6,7-dihydroxy-1,3-dimethoxyxanthen-9-one	Flavonoids	Other Flavonoids	C15H12O6	-	2581.51	2581.51	2581.51	2581.51	2581.51	2581.51	2581.51	2581.51	2581.51	12907.6	29146.2	17825.2	1.52809	0.068737	0.118568	0.129336	-2.9508	down
MWSHY0098	UPLC-MS/MS	Epigallocatechin	Flavonoids	Flavanols	C15H14O7	970-74-1	648243	178200	174007	300572	75651.6	50654.8	121595	218073	134176	1.05503e+08	1.20072e+08	1.22751e+08	1.52798	0.00212878	0.00690647	0.00181934	-9.10237	down
pmn001477	UPLC-MS/MS	4-C-Glucose-1,3,6-trihydroxy-7-methoxyxanthone	Flavonoids	Other Flavonoids	C20H20O11	-	86559.8	52457.2	93085.2	51118	35413.3	37224.7	52833.4	43285.8	93898.7	1.22287e+06	1.24316e+06	1.59739e+06	1.52459	0.0085012	0.0208174	0.0447797	-4.48101	down
Lmgp004167	UPLC-MS/MS	3',4,4',5,7-Pentahydroxyflavan (Luteoforol)	Flavonoids	Flavanols	C15H14O6	13392-26-2	11029.3	11029.3	11029.3	11029.3	11029.3	11029.3	11029.3	11029.3	11029.3	378343	116460	112351	1.52367	0.16166	0.241314	0.054497	-4.19768	down
Laxp003721	UPLC-MS/MS	Nothofagin	Flavonoids	Chalcones	C21H24O10	11023-94-2	37746.3	12375.4	28942.7	9120.14	22655.3	27689.8	13018.7	27939	16507.5	423956	383703	370992	1.51839	0.00128951	0.00474704	0.0554292	-4.17321	down
pme3285	UPLC-MS/MS	Afzelechin (3,5,7,4'-Tetrahydroxyflavan)	Flavonoids	Flavanols	C15H14O5	2545-00-8	646076	476600	670486	413813	582545	488514	493132	426213	577210	2.12204e+06	1.91512e+06	1.43809e+06	1.51275	0.0215414	0.0444292	0.290677	-1.78251	down
pmn001640	UPLC-MS/MS	Myricetin-3-O-arabinoside*	Flavonoids	Flavonols	C20H18O12	132679-85-7	19319.1	3863.82	3863.82	3863.82	3863.82	3863.82	3863.82	3863.82	3863.82	181287	162133	104272	1.51162	0.0244722	0.0494799	0.037399	-4.74086	down
CYp003068	UPLC-MS/MS	3'-O-Methyl-6-hydroxygallocatechin 3-O-(N-Ethylglutamine ester)	Flavonoids	Flavanols	C23H28N2O10	-	5128.77	5128.77	5128.77	5128.77	25643.8	5128.77	5128.77	33455	5128.77	1.80593e+06	3.21486e+06	3.95028e+06	1.50851	0.0417953	0.077302	0.00352987	-8.14617	down
Cmsp002257	UPLC-MS/MS	Peonidin-3-O-sambubioside	Flavonoids	Anthocyanidins	C27H31O15+	-	17079.4	17079.4	17079.4	17079.4	17079.4	17079.4	17079.4	17079.4	17079.4	1.10229e+06	171610	959825	1.50057	0.128467	0.200966	0.0229384	-5.44609	down
mws2220	UPLC-MS/MS	Gallocatechin 3-O-gallate*	Flavonoids	Flavanols	C22H18O11	5127-64-0	3.42302e+06	633589	2.25267e+06	906682	683984	462819	284836	374250	317519	8.98015e+07	8.92263e+07	9.16923e+07	1.49826	1.74496e-06	4.04555e-05	0.0114994	-6.44229	down
MWSHY0094	UPLC-MS/MS	Gallocatechin gallate*	Flavonoids	Flavanols	C22H18O11	4233-96-9	1.19422e+06	470716	712687	171448	198469	167369	107628	102372	128830	5.05367e+07	4.52526e+07	4.77318e+07	1.49472	0.000964655	0.00379294	0.00755693	-7.04798	down
MWSHC2016	UPLC-MS/MS	Epigallocatechin-3-O-gallate*	Flavonoids	Flavanols	C22H18O11	989-51-5	2.72498e+06	576271	1.95367e+06	775568	799301	434534	260984	245537	233968	9.29071e+07	7.51478e+07	6.82171e+07	1.49372	0.00871727	0.0212527	0.0112932	-6.4684	down
Lahp004470	UPLC-MS/MS	5,7,3',4',5'-Pentahydroxyflavan-7-gallate	Flavonoids	Other Flavonoids	C22H18O10	-	166179	48636.3	271270	86441.6	95065.8	89330.6	71246.9	59676.3	32996	2.74596e+06	2.19443e+06	1.45955e+06	1.49296	0.0315753	0.0608671	0.047961	-4.38199	down
pmp000579	UPLC-MS/MS	Diosmetin-7-O-galactoside*	Flavonoids	Flavones	C22H22O11	-	104119	34247	91091.2	67144.5	44132.1	36603	43478.6	43927.9	47805.3	412024	389373	350812	1.4928	0.000540964	0.00245426	0.14828	-2.7536	down
mws0047	UPLC-MS/MS	Apigenin-7-O-neohesperidoside (Rhoifolin)	Flavonoids	Flavones	C27H30O14	17306-46-6	127573	61192.8	97952.8	74447	103299	81197.6	70900	101288	89930.8	255131	271667	304986	1.49075	0.0015829	0.00552538	0.323714	-1.62721	down
Lmmn004625	UPLC-MS/MS	Dihydrokaempferol-7-O-glucoside	Flavonoids	Flavanonols	C21H22O11	-	186098	73124.5	240151	134441	137496	75715.8	114008	105366	113878	761770	817520	799802	1.48738	2.2639e-08	2.5848e-06	0.165368	-2.59625	down
mws0049	UPLC-MS/MS	Gallocatechin	Flavonoids	Flavanols	C15H14O7	970-73-0	10198.1	15892	18047.8	1309.59	1309.59	1309.59	1309.59	1309.59	6547.96	5.64581e+06	5.24468e+06	4.7752e+06	1.4846	0.00231712	0.00734064	0.00121782	-9.68149	down
Hmmp004965	UPLC-MS/MS	Diosmetin-7-O-glucoside*	Flavonoids	Flavones	C22H22O11	20126-59-4	88242.1	31326.9	91554.1	60399.5	51708.2	32889.9	42636.8	34196.9	25176.8	385959	434947	441204	1.4812	0.000347025	0.00174876	0.120996	-3.04697	down
Cmyp005222	UPLC-MS/MS	Iristectorin A*	Flavonoids	Isoflavones	C23H24O12	37744-61-9	692015	189944	612038	276334	422228	307919	239949	239911	257658	2.72772e+06	2.39275e+06	1.94232e+06	1.47452	0.00902696	0.0217023	0.152819	-2.7101	down
Wbtn004512	UPLC-MS/MS	1,8-dihydroxy-4,5-dimethoxy-3-{[(2s,3r,4s,5s,6r)-3,4,5-trihydroxy-6-(hydroxymethyl)oxan-2-yl]oxy}xanthen-9-one	Flavonoids	Other Flavonoids	C21H22O12	-	230110	83011.8	201801	104713	133731	86925.2	62712.8	66871.7	46814.2	1.15267e+06	1.44701e+06	1.17055e+06	1.47451	0.00500552	0.0135899	0.0898878	-3.47573	down
Lmhn004960	UPLC-MS/MS	7-O-Galloyltricetiflavan	Flavonoids	Flavanols	C22H18O10	-	1.08376e+06	149378	1.70236e+06	520155	659006	521436	287071	287435	184857	1.32052e+07	1.6425e+07	1.36012e+07	1.47354	0.00442679	0.01221	0.0416013	-4.58723	down
Zbpn005555	UPLC-MS/MS	Phloretin-4'-O-glucoside (Trilobatin)*	Flavonoids	Chalcones	C21H24O10	4192-90-9	136080	57012.6	98552.6	97374.2	99708.5	103237	110556	72404.2	89169.3	319617	250542	264866	1.47256	0.00704669	0.0179041	0.344938	-1.53559	down
pmb2947	UPLC-MS/MS	Catechin-catechin-catechin	Flavonoids	Flavanols	C45H38O18	-	19001.9	1409.51	1409.51	1409.51	7047.56	1409.51	1409.51	1409.51	1409.51	437992	210371	175311	1.47238	0.0813753	0.137126	0.0145349	-6.10433	down
Zbsp002083	UPLC-MS/MS	Pelargonidin-3,5-O-diglucoside	Flavonoids	Anthocyanidins	C27H31O15+	-	619.637	619.637	619.637	6428.63	7242.77	3098.18	619.637	619.637	619.637	447494	337068	438048	1.47086	0.00748811	0.0188187	0.0055857	-7.48405	down
MWSslk237	UPLC-MS/MS	Hispidulin-7-O-glucoside(Homoplantaginin)*	Flavonoids	Flavones	C22H22O11	17680-84-1	80526.3	37352.1	81631.4	30608.1	33565.1	60741.6	39895.8	19299.9	36408.6	410279	339735	378837	1.46951	0.00142537	0.00509824	0.124028	-3.01126	down
Lahp003422	UPLC-MS/MS	3,5,3',4',5'-penta-hydroxyflavan-7-gallate*	Flavonoids	Flavanols	C22H18O11	-	1.10294e+06	563865	706509	184534	181100	175203	87912.9	83094.4	81156	4.03576e+07	3.4952e+07	2.63618e+07	1.46813	0.0143816	0.0317715	0.0103809	-6.58993	down
Zmsp004363	UPLC-MS/MS	Quercetin-3-O-(6''-O-acetyl)glucoside	Flavonoids	Flavonols	C23H22O13	-	34277	17541.5	75487.9	39240.8	51218.1	38110.9	39899.3	27198.8	36414.4	208642	201984	192566	1.46528	3.22892e-08	2.65462e-06	0.198604	-2.33203	down
Lakn002234	UPLC-MS/MS	Catechin glucosyl glucoside	Flavonoids	Flavones	C27H34O16	-	30012.6	15367.6	42404.7	27049.1	18567.8	19531.8	26889.6	21038.6	35608.9	114555	94702.4	128931	1.46509	0.00838162	0.0205609	0.233076	-2.10113	down
Lahp004593	UPLC-MS/MS	Flavoyadorinin A*	Flavonoids	Flavonols	C23H24O12	-	493984	142422	642394	286029	335951	375376	222137	203248	178831	2.29598e+06	1.91628e+06	2.17517e+06	1.46286	0.000689227	0.00294382	0.150315	-2.73394	down
MWSslk002	UPLC-MS/MS	Sophoricoside*	Flavonoids	Isoflavones	C21H20O10	152-95-4	136296	26853.6	174015	41381.5	50187.8	48029.1	17627	33461.6	38517.7	1.31633e+06	951453	1.0153e+06	1.46143	0.0102023	0.0239465	0.0575037	-4.1202	down
mws0744	UPLC-MS/MS	Dihydromyricetin (Ampelopsin)	Flavonoids	Flavanonols	C15H12O8	27200-12-0	25626.1	18652.7	25626.1	3730.53	3730.53	3730.53	3730.53	3730.53	3730.53	759641	561191	665010	1.46067	0.00748684	0.0188187	0.015491	-6.01242	down
Lmhp206353	UPLC-MS/MS	Tricin-4'-O-glucoside*	Flavonoids	Flavones	C23H24O12	-	684879	171668	708848	340506	437849	363410	227380	229440	253308	2.52123e+06	2.72378e+06	2.26227e+06	1.45962	0.000692383	0.00295275	0.151732	-2.7204	down
mws1397	UPLC-MS/MS	Epicatechin gallate*	Flavonoids	Flavanols	C22H18O10	1257-08-5	2.9015e+06	200656	2.63869e+06	1.18983e+06	1.17531e+06	1.15629e+06	438364	489487	420820	2.5244e+07	3.30019e+07	2.83632e+07	1.45679	0.0057315	0.015088	0.0408384	-4.61393	down
Zmhp002730	UPLC-MS/MS	6-Hydroxykaempferol-6,7-O-Diglucoside*	Flavonoids	Flavonols	C27H30O17	-	237539	183178	239332	157052	162541	139775	121616	105305	112748	599297	646025	594249	1.45321	5.8708e-07	2.32483e-05	0.264389	-1.91927	down
Lmfn003630	UPLC-MS/MS	Myricetin-3-O-xyloside*	Flavonoids	Flavonols	C20H18O12	-	2319.22	2319.22	21017	11596.1	2319.22	2319.22	2319.22	2319.22	2319.22	144173	152277	171711	1.44945	0.00163883	0.00567145	0.0347798	-4.84561	down
CYn005355	UPLC-MS/MS	Epiafzelechin 3-O-gallate	Flavonoids	Flavanols	C22H18O9	108907-43-3	88528.9	10123.5	119005	39411.5	63572.1	53113.4	34328.4	21101.8	17203.3	885317	800636	663874	1.4487	0.00619211	0.0161473	0.0633221	-3.98115	down
mws0355	UPLC-MS/MS	Catechin gallate*	Flavonoids	Flavanols	C22H18O10	130405-40-2	2.89645e+06	204160	3.42376e+06	1.17777e+06	1.31685e+06	1.19042e+06	466318	457092	410430	3.17885e+07	3.21085e+07	3.11642e+07	1.44869	4.10901e-13	1.13902e-09	0.0404766	-4.62677	down
Zbsp004650	UPLC-MS/MS	Tricin-5-O-Glucoside	Flavonoids	Flavones	C23H24O12	32769-00-9	711006	168752	769709	372254	407067	406377	286177	279421	282582	2.11284e+06	2.24502e+06	2.26978e+06	1.44845	5.53178e-09	1.79463e-06	0.185252	-2.43244	down
Lmmp002143	UPLC-MS/MS	Gossypetin-3-O-(6''-malonyl)glucoside*	Flavonoids	Flavonols	C24H22O16	-	24457	4891.39	4891.39	4891.39	4891.39	4891.39	4891.39	4891.39	4891.39	72140.9	45089	66000.2	1.44801	0.0167912	0.0359146	0.11568	-3.11179	down
MWS20148	UPLC-MS/MS	Apigenin-4'-O-glucoside*	Flavonoids	Flavones	C21H20O10	20486-34-4	156135	43191.2	115476	36422.4	16811.7	96217	30701.7	21157.6	28541	1.54742e+06	1.01958e+06	1.16235e+06	1.4476	0.0164599	0.0353696	0.0486817	-4.36048	down
Lmsp004301	UPLC-MS/MS	3',5,5',7-Tetrahydroxyflavanone-7-O-glucoside*	Flavonoids	Flavanones	C21H22O11	-	1.55416e+06	471520	1.46651e+06	832930	1.53214e+06	965670	776756	690683	964860	5.12721e+06	4.07982e+06	4.1225e+06	1.44372	0.00441594	0.0122044	0.231447	-2.11125	down
Hmgp002238	UPLC-MS/MS	Jaceosidin-7-O-Glucoside*	Flavonoids	Flavones	C23H24O12	25474-11-7	673131	193009	780692	289582	440319	332647	263277	199534	220692	2.37874e+06	2.41135e+06	2.20346e+06	1.44288	1.28782e-07	7.76052e-06	0.161715	-2.62848	down
Lmbp002592	UPLC-MS/MS	Kaempferol-3,7-O-diglucoside	Flavonoids	Flavonols	C27H30O16	25615-14-9	784906	468196	794553	374278	533561	403790	254354	329586	255518	2.67762e+06	2.32921e+06	2.57526e+06	1.44106	8.6425e-05	0.000587778	0.18459	-2.4376	down
Lmfp004055	UPLC-MS/MS	Morin-3-O-xyloside*	Flavonoids	Flavonols	C20H18O11	-	136857	24605.1	203622	112855	136046	101389	57862.6	76762.2	52847.3	937220	771164	672541	1.42882	0.00914728	0.0218435	0.1264	-2.98393	down
HJN055	UPLC-MS/MS	Dihydrocharcone-4'-O-glucoside*	Flavonoids	Chalcones	C21H24O10	-	105584	43673.5	93919.9	91508.1	118474	88496.5	83302.6	60502.6	116156	292091	247341	331034	1.42833	0.00820782	0.0202241	0.306968	-1.70384	down
Cmyp002064	UPLC-MS/MS	Yuanhuanin*	Flavonoids	Flavones	C22H22O11	83133-14-6	76770.4	16787.6	113026	38040.3	45428.7	86413.4	50107	38778.4	36562.6	333783	305406	398284	1.4256	0.00414088	0.0115945	0.161262	-2.63252	down
mws4183	UPLC-MS/MS	Quercetin-3-O-arabinoside	Flavonoids	Flavonols	C20H18O11	22255-13-6	79569.2	15391.7	74086.5	52615.8	70814.8	40387.1	46203.4	30173.8	24929.8	360730	287636	241018	1.42499	0.0155646	0.0337599	0.162724	-2.6195	down
Hmcn001884	UPLC-MS/MS	6-Hydroxyluteolin 5-glucoside*	Flavonoids	Flavones	C21H20O12	-	3.95381e+06	1.34654e+06	4.11379e+06	2.91545e+06	3.09998e+06	2.51656e+06	2.69574e+06	1.73072e+06	2.05791e+06	9.42344e+06	9.66533e+06	8.10518e+06	1.42258	0.000485067	0.0022506	0.29946	-1.73956	down
mws0913	UPLC-MS/MS	Kaempferol-3-O-galactoside (Trifolin)	Flavonoids	Flavonols	C21H20O11	23627-87-4	5.33648e+06	1.63625e+06	6.09693e+06	4.35571e+06	4.38521e+06	4.00502e+06	3.66078e+06	3.42765e+06	4.27361e+06	1.60298e+07	1.19656e+07	1.41019e+07	1.42199	0.00754816	0.0189182	0.294379	-1.76425	down
Lmdn006025	UPLC-MS/MS	2-Hydroxy-2,3-dihydrogenistein*	Flavonoids	Isoflavones	C15H12O6	-	48071	8935.81	62180	23081.3	41660.5	24882.2	29992.9	29915.7	33941.3	1787.16	1787.16	1787.16	1.4185	0.000265834	0.00142715	18.817	4.23396	up
Lmpp003465	UPLC-MS/MS	Myricetin-3-O-β-D-glucoside*	Flavonoids	Flavonols	C21H20O13	19833-12-6	3.98872e+06	732817	3.46586e+06	495141	503497	525858	228244	295572	131293	5.34151e+07	3.73235e+07	4.2566e+07	1.41749	0.011117	0.0255639	0.0259231	-5.26962	down
Lmdp002969	UPLC-MS/MS	Myricetin-3-O-galactoside*	Flavonoids	Flavonols	C21H20O13	15648-86-9	3.74117e+06	505238	3.74556e+06	572860	492702	383633	205610	174250	166925	4.33862e+07	4.09302e+07	4.25002e+07	1.4166	7.72582e-07	2.51953e-05	0.026253	-5.25138	down
pmp001310	UPLC-MS/MS	6-Hydroxykaempferol-3,6-O-Diglucoside*	Flavonoids	Flavonols	C27H30O17	-	302044	179137	307157	171448	224640	198221	133513	101474	102725	850054	742991	910032	1.41653	0.00102974	0.0040034	0.229099	-2.12596	down
Lmmp001947	UPLC-MS/MS	Gossypetin-3-O-glucoside*	Flavonoids	Flavonols	C21H20O13	-	3.57551e+06	777980	3.25129e+06	691947	568178	563508	209832	234919	169903	4.30025e+07	3.27307e+07	4.25228e+07	1.4163	0.00678151	0.0173393	0.0283088	-5.14261	down
CYp003396	UPLC-MS/MS	4'-O-Methylgallocatechin 3-O-(N-Ethylglutamine ester)*	Flavonoids	Flavanols	C23H28N2O9	-	496828	133085	1.0401e+06	369544	413584	286712	273569	374961	533868	2.97533e+06	2.51181e+06	2.22755e+06	1.41583	0.0045016	0.0123794	0.169471	-2.56089	down
Lmfp003403	UPLC-MS/MS	Quercetagetin-7-O-glucoside(Quercetagitrin)*	Flavonoids	Flavonols	C21H20O13	548-75-4	2.91663e+06	934917	3.83638e+06	456284	512760	431733	156721	244799	199556	4.08113e+07	4.4199e+07	4.072e+07	1.4148	0.000153239	0.000920485	0.0256893	-5.28269	down
Lmcn003163	UPLC-MS/MS	Epitheaflavic acid-3-O-Gallate	Flavonoids	Flavanols	C28H20O14	34218-97-8	719964	562781	690321	196609	347454	237045	162298	155457	159995	3.83716e+06	3.92458e+06	3.70661e+06	1.41345	4.73812e-10	3.74061e-07	0.0939374	-3.41216	down
MWSslk013	UPLC-MS/MS	Tectoridin*	Flavonoids	Isoflavones	C22H22O11	611-40-5	115817	70607	78793.1	33886.6	43631.6	56027.9	34200.3	24655.2	39050.7	372791	304445	274602	1.40651	0.00689471	0.0175663	0.173933	-2.52339	down
mws2118	UPLC-MS/MS	Phloretin-2'-O-glucoside (Phlorizin)	Flavonoids	Chalcones	C21H24O10	60-81-1	86817.2	54221.9	63204.2	86082.5	95018.1	123183	91516.7	76256.7	71572.7	232708	218624	157123	1.40618	0.0275279	0.0548393	0.409711	-1.28732	down
Lmlp006175	UPLC-MS/MS	Isosalipurposide (Phlorizin Chalcone)	Flavonoids	Chalcones	C21H22O10	4547-85-7	261556	159770	252397	71788.3	36526.8	58318.1	18919.7	22331.2	38810	2.83446e+06	2.9242e+06	2.85284e+06	1.40296	6.77081e-12	9.38434e-09	0.0356274	-4.81087	down
Lmbp003668	UPLC-MS/MS	Kaempferol-3-O-arabinoside	Flavonoids	Flavonols	C20H18O10	-	358731	36408.6	334624	186865	263631	235189	139037	126504	111403	1.90139e+06	1.30781e+06	1.40502e+06	1.40162	0.0155028	0.0336786	0.129483	-2.94916	down
pmn001716	UPLC-MS/MS	Carthamone	Flavonoids	Chalcones	C21H20O11	86579-00-2	3.9848e+06	1.11783e+06	3.27792e+06	2.54523e+06	3.61531e+06	2.84295e+06	2.39142e+06	2.02896e+06	2.37246e+06	8.22797e+06	8.40657e+06	8.01377e+06	1.39969	9.50914e-09	1.96627e-06	0.326958	-1.61282	down
Lmgp004474	UPLC-MS/MS	Genistein-7-O-galactoside-rhamnose*	Flavonoids	Isoflavones	C27H30O14	-	104619	41798.4	129639	88850.8	88071.9	94083	58597.2	86119.2	76169.5	246683	229393	207462	1.3958	0.000302208	0.0015896	0.374497	-1.41697	down
Hmpp002612	UPLC-MS/MS	Luteolin-7-O-gentiobioside	Flavonoids	Flavones	C27H30O16	-	751557	391705	898818	520395	358955	566875	307157	248856	434262	1.93362e+06	1.8134e+06	1.83697e+06	1.39478	1.02743e-08	1.96627e-06	0.267346	-1.90322	down
Zmxp003107	UPLC-MS/MS	Luteolin-7,3'-di-O-glucoside	Flavonoids	Flavones	C27H30O16	52187-80-1	553568	360464	698202	487983	363087	295465	203486	221362	229156	1.64736e+06	1.41552e+06	1.96919e+06	1.39418	0.00841337	0.0206206	0.226068	-2.14517	down
Lahp003599	UPLC-MS/MS	Homoeriodictyol-7,4'-di-O-β-D-glucopyranoside	Flavonoids	Flavanones	C28H34O16	-	345065	197035	295878	223353	220478	130390	161571	146885	112609	638129	714089	1.01469e+06	1.39365	0.0312466	0.0604435	0.25818	-1.95355	down
Lmlp005236	UPLC-MS/MS	Dihydrokaempferol-3-O-glucoside*	Flavonoids	Flavanonols	C21H22O11	31049-08-8	1.12101e+06	272172	1.60349e+06	1.00911e+06	918677	1.31052e+06	954371	1.03257e+06	1.04749e+06	4.23324e+06	4.10909e+06	4.47456e+06	1.39033	1.33277e-07	7.86049e-06	0.241073	-2.05246	down
Lmtp003948	UPLC-MS/MS	3',5',5,7-Tetrahydroxy-4'-methoxyflavanone-3'-O-glucoside	Flavonoids	Flavones	C22H24O12	-	4.19633e+06	990849	3.94772e+06	602944	515268	368589	229436	139150	168614	4.66072e+07	4.74399e+07	4.27738e+07	1.38988	0.00024885	0.00136868	0.0271862	-5.20098	down
MWSHY0174	UPLC-MS/MS	Epicatechin*	Flavonoids	Flavanols	C15H14O6	490-46-0	9.29297e+06	9.79312e+06	1.0762e+07	2.85614e+06	3.99823e+06	2.93481e+06	2.98688e+06	3.07119e+06	2.94101e+06	3.83946e+07	4.19076e+07	4.31592e+07	1.38694	7.50866e-06	0.000108974	0.131313	-2.92891	down
Lmgp004731	UPLC-MS/MS	Genistein-7-O-galactoside*	Flavonoids	Isoflavones	C21H20O10	-	115368	38520.2	140480	39942.4	54778.3	42315.2	7704.04	59519.4	7704.04	1.64221e+06	1.18895e+06	994039	1.3869	0.0233618	0.047582	0.0441224	-4.50235	down
Lmyp003599	UPLC-MS/MS	Kaempferol-3-O-(6''-galloyl)glucoside*	Flavonoids	Flavonols	C28H24O15	56317-05-6	65973.1	6432.33	87358.8	42538.2	30457.9	41183.5	27920.3	22149.7	10319.8	303171	355178	437514	1.38679	0.0109195	0.0252662	0.101696	-3.29767	down
MWSHY0065	UPLC-MS/MS	Catechin*	Flavonoids	Flavanols	C15H14O6	154-23-4	1.94318e+07	1.2894e+07	2.13076e+07	9.63735e+06	1.30427e+07	1.14655e+07	1.1703e+07	7.3389e+06	1.01351e+07	3.87034e+07	3.41154e+07	3.68343e+07	1.37427	4.80677e-06	8.22492e-05	0.355533	-1.49194	down
Zmhp004034	UPLC-MS/MS	Gossypetin-7-O-rhamnoside; Rhodiolgin	Flavonoids	Flavonols	C21H20O12	94696-39-6	2.60149e+07	4.89142e+06	2.12441e+07	9.21925e+06	1.83604e+07	1.58996e+07	1.27393e+07	1.20802e+07	1.28507e+07	6.82656e+07	5.20522e+07	4.94052e+07	1.37359	0.0113151	0.0258792	0.261799	-1.93347	down
Lmdp003286	UPLC-MS/MS	Quercetin-3-O-alloside; Isohyperoside*	Flavonoids	Flavonols	C21H20O12	35589-21-0	2.49997e+07	4.29177e+06	1.88923e+07	1.40575e+07	1.87119e+07	1.33755e+07	1.23654e+07	1.29505e+07	1.28278e+07	6.20948e+07	4.84341e+07	5.41519e+07	1.37097	0.00278499	0.00837676	0.26814	-1.89894	down
MWSHY0113	UPLC-MS/MS	Quercetin-3-O-galactoside (Hyperin)*	Flavonoids	Flavonols	C21H20O12	482-36-0	2.50708e+07	4.42299e+06	2.00552e+07	1.36847e+07	2.00274e+07	1.40056e+07	1.20752e+07	1.35354e+07	1.21302e+07	6.39021e+07	5.00361e+07	5.46558e+07	1.3697	0.0027252	0.00824855	0.266928	-1.90548	down
HJN104	UPLC-MS/MS	Dihydromyricetin-3-O-glucoside	Flavonoids	Flavanonols	C21H22O13	-	24932.5	1404	1404	1404	1404	1404	1404	7020.01	1404	44744.2	79481	84654.1	1.36828	0.030708	0.0596933	0.0666741	-3.90673	down
Zmtp102903	UPLC-MS/MS	Kaempferol-3-O-arabinoside (Juglanin)	Flavonoids	Flavonols	C20H18O10	-	375169	28689.4	354572	173193	212218	136692	156490	205372	104031	1.54075e+06	1.33458e+06	1.20133e+06	1.36794	0.00298891	0.00887074	0.142799	-2.80794	down
pmp001309	UPLC-MS/MS	6-Hydroxykaempferol-7-O-glucoside	Flavonoids	Flavonols	C21H20O12	-	2.63597e+07	6.80747e+06	2.90956e+07	1.63512e+07	2.29076e+07	2.08214e+07	1.58775e+07	1.29355e+07	1.25245e+07	6.72798e+07	5.53667e+07	5.58878e+07	1.36546	0.00121502	0.00453302	0.305601	-1.71028	down
mws2186	UPLC-MS/MS	Avicularin(Quercetin-3-O-α-L-arabinofuranoside)*	Flavonoids	Flavonols	C20H18O11	572-30-5	157819	12257.1	155981	74717	107106	73294.6	73782.1	75458.7	56621.3	776846	561081	472163	1.363	0.0264977	0.0529954	0.144935	-2.78652	down
MWSHY0162	UPLC-MS/MS	Quercetin-3-O-sophoroside (Baimaside)	Flavonoids	Flavonols	C27H30O17	18609-17-1	368727	171296	363544	175374	200059	172602	104720	100793	149329	673372	843349	726980	1.35751	0.000872823	0.00353206	0.268373	-1.89769	down
mws0856	UPLC-MS/MS	Quercetin-4'-O-glucoside (Spiraeoside)*	Flavonoids	Flavonols	C21H20O12	20229-56-5	3.98527e+06	978957	4.71043e+06	2.51872e+06	3.66234e+06	2.72131e+06	2.1067e+06	2.30876e+06	2.35179e+06	9.66915e+06	8.74997e+06	8.86872e+06	1.35742	6.04212e-07	2.33438e-05	0.309592	-1.69156	down
Lmlp005572	UPLC-MS/MS	Galangin-7-O-glucoside	Flavonoids	Flavonols	C21H20O10	-	132360	30209.6	148433	6041.91	60680.4	6041.91	6041.91	6041.91	6041.91	1.53829e+06	2.28813e+06	1.31586e+06	1.35686	0.0292198	0.0574041	0.0260516	-5.26249	down
mws1422	UPLC-MS/MS	Epiafzelechin	Flavonoids	Flavanols	C15H14O5	24808-04-6	182030	117385	286418	190137	233093	153017	115965	91332.6	118722	576708	400737	521709	1.35579	0.012571	0.0283768	0.330876	-1.59564	down
mws1329	UPLC-MS/MS	Quercetin-7-O-glucoside	Flavonoids	Flavonols	C21H20O12	491-50-9	4.94206e+06	1.15998e+06	3.6896e+06	3.19329e+06	4.11042e+06	2.86799e+06	2.71239e+06	2.39347e+06	2.63876e+06	1.09028e+07	9.04123e+06	7.41636e+06	1.3526	0.0169686	0.036238	0.337568	-1.56675	down
mws1299	UPLC-MS/MS	Luteolin-8-C-glucoside (Orientin)*	Flavonoids	Flavones	C21H20O11	28608-75-5	1.36837e+06	489205	1.6142e+06	1.24423e+06	1.32629e+06	1.31463e+06	1.14632e+06	1.21249e+06	1.15465e+06	3.10051e+06	2.75982e+06	2.77007e+06	1.3498	4.71461e-05	0.000377204	0.419848	-1.25206	down
Lmyp003500	UPLC-MS/MS	Kaempferol-3-O-(2''-galloyl)galactoside*	Flavonoids	Flavonols	C28H24O15	-	111457	6436.18	101492	78289.6	53335.1	30839.6	41206.7	41076.1	20312.9	484452	474164	382104	1.34839	0.00290435	0.00868469	0.120444	-3.05356	down
MWSslk165	UPLC-MS/MS	Diosmetin-7-O-Neohesperidoside (Neodiosmin)	Flavonoids	Flavones	C28H32O15	38665-01-9	53550.4	25684.4	65720.6	39016.5	59516.2	41383.8	43734.7	24833.8	50184.3	95848.9	144809	121421	1.3482	0.0234457	0.0476827	0.371581	-1.42825	down
MWSHY0136	UPLC-MS/MS	Kaempferol-3-O-glucoside (Astragalin)*	Flavonoids	Flavonols	C21H20O11	480-10-4	3.01624e+06	692561	3.24943e+06	2.2271e+06	3.47381e+06	2.49358e+06	2.27209e+06	2.27988e+06	1.96596e+06	8.60424e+06	7.73974e+06	7.57164e+06	1.34783	2.90752e-05	0.00026512	0.302043	-1.72717	down
HJN087	UPLC-MS/MS	Naringenin-4'-O-glucoside*	Flavonoids	Flavanones	C21H22O10	-	68832.5	41062.6	77047.9	12175	1947.84	1947.84	23538.8	9739.18	12087.7	1.02262e+06	1.32202e+06	1.25905e+06	1.3475	0.00556219	0.0147686	0.0229745	-5.44382	down
MWSHY0016	UPLC-MS/MS	Luteolin-6-C-glucoside (Isoorientin)*	Flavonoids	Flavones	C21H20O11	4261-42-1	979127	334495	1.09697e+06	1.01656e+06	878218	760986	663180	858869	619324	2.01728e+06	2.20116e+06	1.82685e+06	1.34411	0.000529328	0.00240935	0.39743	-1.33123	down
Xmyp005599	UPLC-MS/MS	Kaempferol-3-O-galactoside-4'-O-glucoside	Flavonoids	Flavonols	C27H30O16	-	710091	360739	737638	508530	301068	285564	310731	349210	130556	1.65494e+06	1.6457e+06	2.03053e+06	1.34316	0.00180077	0.00610237	0.230976	-2.11418	down
Lmsp003729	UPLC-MS/MS	Myricetin-3-O-rutinoside	Flavonoids	Flavonols	C27H30O17	-	1.08482e+06	609305	947783	188464	171296	140346	58905.4	104720	61386.9	6.82479e+06	6.31149e+06	8.27669e+06	1.3423	0.00544816	0.0145214	0.0524141	-4.2539	down
Lmfn004065	UPLC-MS/MS	Morin-3-O-arabinoside	Flavonoids	Flavonols	C20H18O11	-	83939.8	6565.01	84645.5	57309.8	42350.5	55186.4	44289.9	38982	30848.9	314732	263586	325179	1.34059	0.00167357	0.00576927	0.163852	-2.60954	down
Xmyp005654	UPLC-MS/MS	Kaempferol-4'-O-glucoside*	Flavonoids	Flavonols	C21H20O11	52222-74-9	3.80436e+06	1.18097e+06	3.41352e+06	3.21139e+06	3.53034e+06	2.87091e+06	3.06689e+06	2.71867e+06	2.918e+06	7.6968e+06	6.79843e+06	6.73251e+06	1.34054	0.000161182	0.00095266	0.419499	-1.25326	down
Lmyp003348	UPLC-MS/MS	Kaempferol-3-O-(6''-galloyl)galactoside*	Flavonoids	Flavonols	C28H24O15	-	133476	6653.47	105336	55303.1	52677.8	27539.3	40457.8	57160.8	25702.8	408468	452162	418322	1.33907	5.06941e-07	2.12915e-05	0.131438	-2.92755	down
Lmmp002796	UPLC-MS/MS	Gossypetin-3-O-rutinoside	Flavonoids	Flavonols	C27H30O17	-	1.2677e+06	584464	988542	171448	164753	109077	85925.1	75922.8	89022.9	7.18704e+06	6.54964e+06	5.98718e+06	1.33819	0.000731829	0.00309715	0.0597729	-4.06436	down
MWSHY0046	UPLC-MS/MS	Quercetin-3-O-glucoside (Isoquercitrin)*	Flavonoids	Flavonols	C21H20O12	482-35-9	2.63927e+07	4.81703e+06	2.58431e+07	1.42943e+07	1.82352e+07	1.75268e+07	1.2432e+07	1.27619e+07	1.5195e+07	6.59866e+07	5.1664e+07	4.90822e+07	1.33797	0.00814498	0.0200871	0.294879	-1.7618	down
MWSHY0104	UPLC-MS/MS	Luteolin-7-O-glucoside (Cynaroside)*	Flavonoids	Flavones	C21H20O11	5373-11-5	3.14503e+06	631810	3.12374e+06	2.4816e+06	2.68553e+06	2.66633e+06	2.56031e+06	2.191e+06	2.0342e+06	8.14921e+06	7.63637e+06	7.72412e+06	1.33782	8.90446e-09	1.96627e-06	0.305116	-1.71257	down
Labn004865	UPLC-MS/MS	Hydroxy isoliquiritigenin glucoside*	Flavonoids	Chalcones	C21H22O10	-	188547	135214	168582	36683.1	37231.9	27829.2	5565.85	5565.85	45376.5	2.34656e+06	2.35573e+06	2.70423e+06	1.33573	0.00170239	0.00583317	0.0292803	-5.09392	down
Lmmp003903	UPLC-MS/MS	Kaempferol-3-O-(2''-O-acetyl)glucoside	Flavonoids	Flavonols	C23H22O12	-	241779	20490.2	243868	205537	200566	177240	167302	138621	137291	1.19502e+06	911744	1.02485e+06	1.33545	0.00563259	0.0148874	0.163142	-2.6158	down
Zmgp004060	UPLC-MS/MS	paratensein-7-O-glucoside*	Flavonoids	Flavones	C22H22O11	-	8307.06	8307.06	84936.8	41535.3	50750.1	66109.6	8307.06	8307.06	8307.06	361763	444898	446859	1.33502	0.0022128	0.00708976	0.0757513	-3.72259	down
Lmzp002365	UPLC-MS/MS	Hesperetin-7-O-glucoside*	Flavonoids	Flavanones	C22H24O11	31712-49-9	1.87351e+06	334885	2.68574e+06	1.10289e+06	1.18474e+06	1.4704e+06	679641	748383	849872	5.84812e+06	5.96191e+06	3.88901e+06	1.33344	0.0173584	0.0369566	0.232075	-2.10734	down
pme1598	UPLC-MS/MS	Hesperetin-5-O-glucoside	Flavonoids	Flavanones	C22H24O11	69651-80-5	4.69481e+06	940718	4.12224e+06	2.71629e+06	2.95345e+06	2.71494e+06	2.14149e+06	1.98077e+06	1.94386e+06	8.81498e+06	7.50349e+06	8.36698e+06	1.33213	3.54819e-05	0.000301705	0.326894	-1.61311	down
mws1179	UPLC-MS/MS	Naringenin-7-O-glucoside (Prunin)*	Flavonoids	Flavanones	C21H22O10	529-55-5	104726	91800.8	107847	17034.8	19860.8	20683.3	3406.97	3406.97	3406.97	2.15752e+06	1.26239e+06	1.73276e+06	1.32931	0.0226476	0.0465376	0.0240764	-5.37624	down
HJAP005	UPLC-MS/MS	Laricitrin-3-O-glucoside*	Flavonoids	Flavonols	C22H22O13	39986-90-8	183870	36727.1	192667	123057	199296	144205	55742	130439	73285	520912	571409	489380	1.32895	3.93372e-05	0.000329434	0.240098	-2.05831	down
Lmjp003231	UPLC-MS/MS	Patuletin-3-O-glucoside*	Flavonoids	Flavonols	C22H22O13	-	211024	27546.3	215017	153581	135259	146824	99624.5	96867.7	91690	488129	717800	491655	1.32723	0.0229837	0.0470887	0.231198	-2.1128	down
Lajp003377	UPLC-MS/MS	Fisetinidol-(4α,6)-gallocatechin	Flavonoids	Flavanols	C30H26O12	1262536-83-3	352868	87936.9	326958	38895.5	37218.9	50435.2	3659.96	3659.96	18299.8	6.01639e+06	5.10853e+06	3.55108e+06	1.32695	0.0214875	0.044351	0.0208942	-5.58075	down
Smgp004575	UPLC-MS/MS	Quercetin-5-O-β-D-glucoside*	Flavonoids	Flavonols	C21H20O12	-	2.48558e+07	4.29015e+06	2.22435e+07	1.49791e+07	1.78881e+07	1.81317e+07	1.43e+07	9.49522e+06	1.13216e+07	5.95649e+07	4.98211e+07	4.81133e+07	1.3254	0.00143642	0.00512453	0.291017	-1.78082	down
pmp000596	UPLC-MS/MS	Quercetin-3-O-(2''-O-galactosyl)glucoside	Flavonoids	Flavonols	C27H30O17	56782-99-1	156590	66496	67669.5	63876.5	76254.1	80671.8	36342	35350.3	55914.7	191907	270584	264469	1.32468	0.00913618	0.0218435	0.293077	-1.77065	down
pme0368	UPLC-MS/MS	Apigenin-7-O-rutinoside (Isorhoifolin)*	Flavonoids	Flavones	C27H30O14	552-57-8	141179	48958.8	138125	71648	72843.6	73383.9	86182.5	91107.9	72840	252682	156905	226876	1.31914	0.0362575	0.0683248	0.417028	-1.26178	down
mws0057	UPLC-MS/MS	Eriodictyol-7-O-glucoside*	Flavonoids	Flavanones	C21H22O11	38965-51-4	877480	168895	822182	940564	1.13778e+06	881128	884605	679866	834212	3.08576e+06	2.96421e+06	2.85116e+06	1.31335	2.47143e-08	2.63493e-06	0.270629	-1.88561	down
Cmxp003975	UPLC-MS/MS	Okanin-4'-O-glucoside(Marein)*	Flavonoids	Chalcones	C21H22O11	535-96-6	1.51005e+06	223573	1.80146e+06	907487	1.2132e+06	929139	792585	779292	1.13968e+06	4.07828e+06	3.69685e+06	4.08323e+06	1.31287	6.06333e-07	2.33438e-05	0.261319	-1.93611	down
WaYn005089	UPLC-MS/MS	Neosakuranin	Flavonoids	Flavanones	C22H24O10	-	4.06611e+06	667257	4.11151e+06	3.69634e+06	3.91958e+06	3.11571e+06	3.13541e+06	2.63529e+06	2.63917e+06	1.3374e+07	1.20156e+07	9.00196e+06	1.312	0.017075	0.0364373	0.271253	-1.88229	down
HJN090	UPLC-MS/MS	Butin-7-O-glucoside*	Flavonoids	Flavanones	C21H22O10	-	122845	124051	152467	47145.1	22954.7	50722.5	2730.47	13652.3	2730.47	2.23386e+06	2.65881e+06	2.68093e+06	1.30885	0.003024	0.00893659	0.0237359	-5.39679	down
Hmpp003270	UPLC-MS/MS	Luteolin-4'-O-glucoside*	Flavonoids	Flavones	C21H20O11	6920-38-3	2.73807e+06	544330	2.69567e+06	2.14734e+06	2.83134e+06	2.01642e+06	2.08588e+06	2.12671e+06	1.42842e+06	6.77435e+06	5.62949e+06	7.9254e+06	1.30863	0.0111715	0.0256142	0.305212	-1.71212	down
Lmdp003509	UPLC-MS/MS	Quercetin-3-O-xyloside (Reynoutrin)*	Flavonoids	Flavonols	C20H18O11	549-32-6	260958	16361.9	242964	128798	180569	115952	125823	107618	75491.3	1.11014e+06	717367	696008	1.30827	0.0309979	0.0600882	0.165713	-2.59324	down
MWSHY0190	UPLC-MS/MS	Diosmetin-7-O-rutinoside (Diosmin)	Flavonoids	Flavones	C28H32O15	520-27-4	64505	25684.4	74236.8	34647.6	72355.4	50610.1	53435.5	46163.1	51349.9	118943	103740	135709	1.30335	0.00515229	0.0138732	0.439916	-1.1847	down
Cmsp004086	UPLC-MS/MS	Dihydrokaempferide	Flavonoids	Flavanonols	C16H14O6	137225-59-3	42149.1	22397.6	39213.2	24600.8	10587.9	27914	33980.1	18617.7	24897.2	68350.9	91252.7	77773.7	1.30253	0.00549428	0.0146303	0.343135	-1.54315	down
pmb3012	UPLC-MS/MS	Chrysoeriol-7-O-glucoside	Flavonoids	Flavones	C22H22O11	19993-32-9	21245.1	7275.34	16477	1455.07	1455.07	1455.07	1455.07	1455.07	1455.07	96632.1	72128.2	50982.4	1.29576	0.0323571	0.062115	0.0815013	-3.61703	down
Hmgp002036	UPLC-MS/MS	Nepetin-7-O-glucoside(Nepitrin)*	Flavonoids	Flavones	C22H22O12	569-90-4	175493	21370.4	132646	53446.5	79356.1	146907	99847.8	69233.8	65354.7	602578	250481	366426	1.29049	0.0908856	0.15023	0.230604	-2.11651	down
Zbsp005056	UPLC-MS/MS	Apigenin-6-C-arabinoside*	Flavonoids	Flavones	C20H18O9	-	189402	28811.3	176760	141264	153329	120788	143120	110858	111615	506165	391783	409098	1.29021	0.0053652	0.0143417	0.299899	-1.73745	down
MWS20147	UPLC-MS/MS	Luteolin-3'-O-glucoside	Flavonoids	Flavones	C21H20O11	5154-41-6	1.45633e+06	286913	1.60024e+06	1.18256e+06	1.33083e+06	1.04329e+06	1.17972e+06	1.32413e+06	1.05478e+06	3.38765e+06	2.98668e+06	4.98419e+06	1.2877	0.0449799	0.0819685	0.306929	-1.70402	down
Lakp003028	UPLC-MS/MS	Diglucosyl Myricitrin	Flavonoids	Flavonols	C33H40O22	-	1.87123e+06	973936	1.7439e+06	322412	332598	252201	157511	115331	149944	6.3404e+06	6.85467e+06	6.75427e+06	1.2833	3.4814e-09	1.60841e-06	0.0989016	-3.33786	down
Hmcp002399	UPLC-MS/MS	Limocitrin-3-O-glucoside	Flavonoids	Flavonols	C23H24O13	-	30432.8	9253.14	49903.7	23653.1	11397.3	24258.4	21638.4	29602.7	12562.4	77477.4	60854.7	98042	1.28256	0.0232551	0.0473993	0.299951	-1.7372	down
Lmpp003930	UPLC-MS/MS	Apigenin-7-O-(6''-p-Coumaryl)glucoside	Flavonoids	Flavones	C30H26O12	-	134683	61043.5	115627	112814	125829	97413.9	49027.1	66770.5	92127.6	300068	227249	169852	1.281	0.0588275	0.103866	0.408957	-1.28998	down
Lajp006434	UPLC-MS/MS	3',5'-dihydroxy-5,7,4'-trimethoxyflavone glucoside	Flavonoids	Flavones	C24H26O12	-	25031.1	10211.2	24305.7	2042.23	2042.23	2042.23	2042.23	2042.23	2042.23	77473.1	84289.7	82459.3	1.27947	5.82673e-09	1.79463e-06	0.0980001	-3.35107	down
Hmmn003343	UPLC-MS/MS	Sappanchalcone	Flavonoids	Chalcones	C16H14O5	94344-54-4	20907.3	25613.6	46746.4	17772.3	8187.36	14244.2	10368.3	14248.9	16706	88410.2	60234.2	59061.3	1.27559	0.0220429	0.0453623	0.280516	-1.83384	down
Zmgp004436	UPLC-MS/MS	Okanin-4'-(6''-O-acetyl)glucoside*	Flavonoids	Chalcones	C23H24O13	-	26572.7	8000.33	36960.9	24694.5	39686.8	26782.5	21284.2	17107	19611.9	57199.1	71966.7	72352	1.271	0.00226279	0.00720972	0.365064	-1.45378	down
Hmgp002148	UPLC-MS/MS	Nepetin-7-O-alloside*	Flavonoids	Flavones	C22H22O12	-	114348	24456.9	125798	74004.1	150757	125826	118240	102048	83550.2	262121	356829	353307	1.27092	0.00983964	0.0232132	0.315084	-1.66619	down
Zmdn002353	UPLC-MS/MS	Epicatechin-6-C-β-D-glucopyranoside*	Flavonoids	Flavanols	C21H24O11	-	603542	616604	812903	280893	282722	321937	206845	198170	216817	1.49158e+06	1.54741e+06	1.15322e+06	1.26832	0.0031773	0.00934976	0.281509	-1.82875	down
pmp001135	UPLC-MS/MS	Biondnoid I	Flavonoids	Flavonols	C30H26O13	142750-32-1	9867.99	9867.99	9867.99	57962.3	66954	63560.1	49340	64022.9	57095.2	362739	308010	298597	1.25432	0.00150171	0.0053164	0.133608	-2.90392	down
Zmdn002400	UPLC-MS/MS	Epicatechin-3'-O-β-D-glucopyranoside*	Flavonoids	Flavanols	C21H24O11	-	769615	619487	787673	308558	342917	362658	196260	220295	205311	1.52251e+06	1.53196e+06	1.26815e+06	1.24872	0.000159317	0.000945666	0.294017	-1.76603	down
Zmjp004852	UPLC-MS/MS	5,6,3',4'-Tetrahydroxy-3,7-dimethoxyflavone-6-O-glucoside	Flavonoids	Flavones	C23H24O13	-	34943	9391.09	37699.7	21663.3	29993.9	37219.1	17634.1	25306.6	45747.7	75385.7	63145.2	101862	1.24099	0.0349276	0.0663146	0.359965	-1.47407	down
pmb0681	UPLC-MS/MS	Apigenin-8-C-Arabinoside*	Flavonoids	Flavones	C20H18O9	-	166310	27324.3	159759	111067	126287	121980	121109	114649	173845	447464	345878	311646	1.23841	0.0172828	0.0368239	0.338565	-1.56249	down
Hmqp003066	UPLC-MS/MS	Luteolin-7-O-(6'''-malonyl)sophoroside-5-O-arabinoside	Flavonoids	Flavones	C35H40O23	-	82892.2	61858.7	57818	96243.1	106151	124606	132147	146513	136596	46333.3	26024.1	47332.3	1.23484	0.000582571	0.00259628	2.63132	1.39579	up
Lmtn002997	UPLC-MS/MS	Mearnsetin-3-O-glucoside	Flavonoids	Flavones	C22H22O13	-	50444	25889.1	32184.6	5163.78	5163.78	5163.78	5163.78	25818.9	5163.78	103388	119671	139641	1.22406	0.00246463	0.0076977	0.147188	-2.76427	down
CYp003564	UPLC-MS/MS	3'-O-Methylgallocatechin 3-O-(N-Ethylglutamine ester)*	Flavonoids	Flavanols	C23H28N2O9	-	389619	79339.2	1.19861e+06	232555	188293	166829	126615	115908	118778	1.24854e+06	2.46357e+06	631057	1.22333	0.159182	0.238514	0.200817	-2.31604	down
Lmtp004126	UPLC-MS/MS	Myricetin-3-O-(6''-malony)glucoside*	Flavonoids	Flavonols	C24H22O16	-	16737	14579.4	3876.09	775.219	7926.87	775.219	775.219	775.219	775.219	66038.6	58112.8	61687.3	1.21061	2.23779e-06	4.73522e-05	0.0842942	-3.56842	down
Zajn002491	UPLC-MS/MS	catechin-4-β-D-galactopyranoside*	Flavonoids	Flavanols	C21H24O11	-	795426	634356	710054	288692	252079	357386	167119	172491	186120	1.42971e+06	1.59372e+06	1.10396e+06	1.20345	0.00647845	0.0167054	0.287811	-1.79681	down
Laxp005049	UPLC-MS/MS	Bracteatin*	Flavonoids	Other Flavonoids	C15H10O7	3260-50-2	225887	26509.3	255090	140637	126567	213638	121934	134131	114469	438527	532308	422337	1.20081	0.0015503	0.00542605	0.325124	-1.62094	down
Wahp004841	UPLC-MS/MS	Homoeriodictyol-7-O-β-O-glucoside*	Flavonoids	Flavanones	C22H24O11	-	1.00343e+07	1.50703e+06	1.14951e+07	1.25804e+07	6.44353e+06	8.65071e+06	9.41464e+06	1.2629e+07	5.28833e+06	3.33254e+07	1.88996e+07	3.76005e+07	1.19368	0.0579698	0.102679	0.28961	-1.78782	down
pmb0618	UPLC-MS/MS	Hesperetin-8-C-glucoside-3'-O-glucoside	Flavonoids	Flavonols	C28H34O16	-	52949.1	43422.8	98481	26546	5309.2	5309.2	5309.2	5309.2	5309.2	185304	228714	243539	1.19258	0.00107465	0.00413797	0.12569	-2.99206	down
Lmsp004137	UPLC-MS/MS	3,4,2',4',6'-Pentahydroxychalcone	Flavonoids	Chalcones	C15H12O6	73692-51-0	55865.2	47740.1	60637.7	21846.8	17717.1	15488.9	2879.11	2879.11	14395.6	206598	274742	177739	1.18835	0.0164026	0.0353012	0.121103	-3.04569	down
Lmjp002906	UPLC-MS/MS	Rhamnetin-3-O-Glucoside*	Flavonoids	Flavonols	C22H22O12	27875-34-9	94705.6	38988.5	142050	100373	121969	91457.2	74997.9	80798.2	94592.6	296761	114151	691476	1.17774	0.248617	0.342357	0.253973	-1.97725	down
Zbjn004215	UPLC-MS/MS	Kaempferol-3-O-sophoroside	Flavonoids	Flavonols	C27H30O16	19895-95-5	38637.7	57926.6	104440	23723.8	24035	48263.5	16745.2	14489.4	21086.5	154472	91386	159117	1.17159	0.0308478	0.0598811	0.287547	-1.79813	down
Lmjp003655	UPLC-MS/MS	6-C-MethylKaempferol-3-glucoside*	Flavonoids	Flavonols	C22H22O11	-	73321.2	14549.4	79882.9	53563.9	61440.7	34387.6	2909.89	2909.89	47784.9	374310	306648	358663	1.16079	0.000927698	0.00371615	0.118873	-3.0725	down
Zmcp002666	UPLC-MS/MS	Quercetin-3,7-Di-O-glucoside*	Flavonoids	Flavonols	C27H30O17	6892-74-6	101658	87893.8	106953	21057.2	26482.5	25714.2	4211.44	4211.44	4211.44	339450	320836	432605	1.15244	0.00464262	0.0126917	0.11663	-3.09999	down
Lazn002843	UPLC-MS/MS	Chrysoeriol triglucoside	Flavonoids	Flavones	C34H42O21	-	45998.5	16868.5	35241.1	40658.2	47245.5	50758.6	30563.6	21912	18660.3	61457.4	62170.3	90679	1.14698	0.0418609	0.077359	0.478919	-1.06215	down
Hmcp002207	UPLC-MS/MS	Isorhamnetin-7-O-glucoside (Brassicin)*	Flavonoids	Flavonols	C22H22O12	6743-96-0	150661	7013.84	148207	60658.8	110193	63285.8	133662	71088.4	90160.1	288939	435619	384401	1.1342	0.0139504	0.030944	0.250965	-1.99444	down
HJN041	UPLC-MS/MS	Epicatechin glucoside	Flavonoids	Flavanols	C21H24O11	-	677554	677473	747491	334433	223301	248936	141847	222318	169814	1.18958e+06	1.03118e+06	1.1377e+06	1.12604	1.53568e-05	0.000177371	0.341741	-1.54903	down
Zmhp003784	UPLC-MS/MS	Gossypetin-7-O-(3''-glucosyl)rhamnoside; Rhodioflavonoside	Flavonoids	Flavonols	C27H30O17	-	40543	32022.1	34842.5	23800.6	1758.54	1758.54	22578.8	24515.7	8792.7	199661	128112	145649	1.1166	0.0198692	0.0414427	0.134209	-2.89745	down
pmp000587	UPLC-MS/MS	Luteolin-7-O-(6''-malonyl)glucoside*	Flavonoids	Flavones	C24H22O14	-	3.17889e+06	628660	3.12119e+06	2.1545e+06	2.30638e+06	2.01885e+06	2.28735e+06	1.58926e+06	1.42799e+06	4.34643e+06	3.76632e+06	4.61222e+06	1.11373	0.000613105	0.00269338	0.490193	-1.02858	down
mws0919	UPLC-MS/MS	Kaempferol-3-O-rhamnoside (Afzelin)(Kaempferin)	Flavonoids	Flavonols	C21H20O10	482-39-3	26062.2	10183.1	29013.2	17317.2	22189.9	16942.7	2036.63	2036.63	21534.9	98844.6	65710.9	78085.6	1.10927	0.0138984	0.0308954	0.202379	-2.30487	down
Hmlp003068	UPLC-MS/MS	Quercetin-3-O-(4''-glucosyl)glucoside; Meratin*	Flavonoids	Flavonols	C27H30O17	27215-04-9	113306	79418.9	119939	36845.3	19068.5	28374.6	3813.71	3813.71	3813.71	326128	346248	292338	1.10279	1.06779e-05	0.00014028	0.14111	-2.82511	down
pmp000531	UPLC-MS/MS	Phellamurin	Flavonoids	Flavanonols	C26H30O11	52589-11-4	162828	76852.9	186482	375095	351053	392365	439424	344144	420027	68707.1	99157.2	89392.9	1.07997	0.000848837	0.00347047	3.56099	1.83228	up
Lakp003108	UPLC-MS/MS	Myricetindiglucoside	Flavonoids	Flavonols	C27H30O18	-	57877.1	45907.7	98505.6	19705.8	53575.5	60328.8	24635.6	3941.17	3941.17	124396	272935	292804	1.07361	0.06569	0.114165	0.177945	-2.49049	down
Lmqp002161	UPLC-MS/MS	Cyanidin-3-O-rutinoside-5,3'-di-O-glucoside	Flavonoids	Anthocyanidins	C39H51O25+	-	689696	992155	1.49722e+06	572673	410113	509831	259271	179316	217421	1.30034e+06	1.64936e+06	2.34848e+06	1.06537	0.042667	0.0784303	0.335191	-1.57695	down
pmb3041	UPLC-MS/MS	Tricin-7-O-saccharic acid	Flavonoids	Flavones	C23H22O14	-	323604	504125	323665	168516	147102	230007	148438	215293	136399	526793	419143	612350	1.05775	0.0138473	0.0308311	0.469992	-1.08929	down
HJAP006	UPLC-MS/MS	Syringetin-7-O-glucoside*	Flavonoids	Flavonols	C23H24O13	-	51119.3	5849.61	23995.7	23088.9	46792.4	23132.2	4936.83	24575.6	35017.3	78814.1	85187.8	65235.9	1.05592	0.000950839	0.00376532	0.346813	-1.52777	down
MWSHY0199	UPLC-MS/MS	Quercetin-3-O-(6''-O-galloyl)galactoside	Flavonoids	Flavonols	C28H24O16	53171-28-1	60903.4	3964.91	31683.9	26710.7	11599.1	16745.6	792.983	792.983	792.983	114645	97902.2	89373.8	1.04764	0.000219709	0.00123536	0.170008	-2.55633	down
Wagp009942	UPLC-MS/MS	5-Hydroxy-3,7,3',4'-tetramethoxyflavone (Retusin)	Flavonoids	Flavones	C19H18O7	1245-15-4	59091.9	2827.88	60381.3	52292.6	65586.1	54245.4	37982.3	46567.8	30553.8	170013	144280	131826	1.0468	0.00243468	0.00762593	0.305994	-1.70842	down
Lmjp003295	UPLC-MS/MS	6-Methoxykaempferol-3-O-glucoside*	Flavonoids	Flavonols	C22H22O12	63422-27-5	90239.3	5675.81	137068	116087	80813.7	102762	76329	64623.8	55421.3	237873	183599	407915	1.04173	0.0967857	0.158658	0.292996	-1.77105	down
Lmwp005248	UPLC-MS/MS	Kaempferol-3-O-(6'''-p-Coumaroyl)glucosyl-(1→2)-Glucoside-7-O-Rhamnoside	Flavonoids	Flavonols	C42H46O22	-	169912	1710.08	135194	100209	101465	121091	59055.9	93705.7	52312.2	587137	391473	374845	1.03615	0.0284448	0.0561602	0.205562	-2.28236	down
pme0321	UPLC-MS/MS	Kaempferol-7-O-rhamnoside	Flavonoids	Flavonols	C21H20O10	20196-89-8	16100.9	1477.85	16931.8	16099	295.571	295.571	13383.4	10169.7	15874.3	91952.7	57917.1	61132.6	1.00917	0.0260356	0.0522975	0.143171	-2.80419	down
pmp000401	UPLC-MS/MS	Licorice glycoside C2	Flavonoids	Flavanones	C36H38O16	202657-55-4	155712	19821.2	182382	140780	107474	135224	87867.3	59416.5	126002	227439	231511	279959	1.00877	0.00111958	0.00427985	0.457738	-1.12741	down
Lmfn005487	UPLC-MS/MS	Quercetin-3-O-Sulfonate	Flavonoids	Flavonols	C15H10O10S	60889-05-6	42663.2	2749.51	44694.2	549.902	549.902	549.902	549.902	549.902	549.902	29805.8	33416	26025.6	1.00815	0.0164212	0.0353139	0.348866	-1.51925	down
NMW0233	GC-MS	Anabasine	Heterocyclic compound	-	C10H14N2	494-52-0	231259	284642	301120	304809	275938	238390	246186	321669	291622	46251.7	46251.7	46251.7	1.55242	2.13719e-08	2.5848e-06	5.99529	2.58383	up
XMW0552	GC-MS	2,2'-Isopropylidenebis(5-methylfuran)	Heterocyclic compound	-	C13H16O2	59212-75-8	20616	19042.9	19276.1	18362	17017.1	20191.8	20667	22575.4	25128.6	3021.14	3021.14	3021.14	1.54789	2.17035e-08	2.5848e-06	6.72583	2.74971	up
D385	GC-MS	5,6,7,8-Tetrahydroquinoxaline	Heterocyclic compound	-	C8H10N2	34413-35-9	23289.4	25686.2	25603.3	19174.2	24705.6	26856.9	18228.1	19443.8	23483.5	3645.61	3645.61	3645.61	1.54286	9.03884e-08	5.8269e-06	6.29283	2.65371	up
XMW0685	GC-MS	(2S,6R,7S,8E)-(+)-2,7-Epoxy-4,8-megastigmadiene	Heterocyclic compound	-	C13H20O	108342-25-2	24766.7	19309.1	24859.7	24841.3	22079.7	24159.6	16384	23069.9	24749.8	3276.8	3276.8	3276.8	1.53416	5.0792e-08	3.80528e-06	6.92477	2.79177	up
XMW0123	GC-MS	1H-Pyrrole-2,5-dione	Heterocyclic compound	-	C4H3NO2	541-59-3	32307.1	31240.8	30257.8	33917.7	31203.9	30647.8	33813.7	17652.1	22478.7	3530.42	3530.42	3530.42	1.52731	6.51895e-07	2.35357e-05	8.29362	3.052	up
XMW0076*019	GC-MS	1H-Pyrrole-3-carbonitrile	Heterocyclic compound	-	C5H4N2	7126-38-7	775189	667862	691308	854973	880995	532757	905997	1.08949e+06	1.02949e+06	108094	120385	145575	1.51974	1.61046e-06	3.94699e-05	6.61943	2.72671	up
XMW0523*019	GC-MS	1H-Pyrrole-2-carbonitrile	Heterocyclic compound	-	C5H4N2	9513-94-4	775189	667862	691308	854973	880995	532757	905997	1.08949e+06	1.02949e+06	108094	120385	145575	1.51974	1.61046e-06	3.94699e-05	6.61943	2.72671	up
D452	GC-MS	Carvone oxide, trans-	Heterocyclic compound	-	C10H14O2	39903-97-4	199099	216049	210555	343431	318631	326340	425535	491558	437679	30066.5	30066.5	30066.5	1.5058	3.04578e-05	0.000275378	10.9715	3.45569	up
WMW0081*013	GC-MS	cis-2-(2-Pentenyl)furan	Heterocyclic compound	-	C9H12O	70424-13-4	52927.2	53936.6	49907.8	71406.7	62766.8	67753.2	79346.8	94939	89989	12135.4	15848.6	13560.6	1.50203	4.97639e-06	8.36033e-05	4.99843	2.32147	up
XMW0438*013	GC-MS	Furan, 2-(1-pentenyl)-, (E)-	Heterocyclic compound	-	C9H12O	20992-69-2	52927.2	53936.6	49907.8	71406.7	62766.8	67753.2	79346.8	94939	89989	12135.4	15848.6	13560.6	1.50203	4.97639e-06	8.36033e-05	4.99843	2.32147	up
XMW0606	GC-MS	1,3-Dioxolane, 2-butyl-2-ethyl-	Heterocyclic compound	-	C9H18O2	935-49-9	15751.1	12416.3	13288.4	20162.6	20824	13713.1	20978.2	26968	25878.3	2444.07	2444.07	2444.07	1.50164	1.67346e-05	0.000181915	7.72756	2.95001	up
XMW0522	GC-MS	Pyridine, 3-propyl-	Heterocyclic compound	-	C8H11N	4673-31-8	43646.1	43073.4	68142.4	70454.5	61164.2	46358.6	63680.9	111091	103482	5885.98	6135.5	5926.56	1.50051	6.73909e-05	0.000481463	11.3493	3.50453	up
KMW0471	GC-MS	Quinoxaline, 2-methyl-	Heterocyclic compound	-	C9H8N2	7251-61-8	13698.4	14402	12550.6	8621.86	9523.59	7644.98	8314.24	8463.97	4615.13	923.027	923.027	923.027	1.49975	3.24465e-05	0.000285529	10.5733	3.40235	up
NMW0406	GC-MS	4-(N-Nitroso-N-methylamino)-1-(3-pyridyl)-1-butanone	Heterocyclic compound	-	C10H13N3O2	64091-91-4	560637	589836	591790	558073	602989	485712	643275	682418	733579	285406	241771	313390	1.48895	1.06205e-05	0.000140191	2.16057	1.11141	up
NMW0110	GC-MS	Picolinamide	Heterocyclic compound	-	C6H6N2O	1452-77-3	55904.7	52144.3	58902.1	120672	87206	117635	105641	103842	108706	10428.9	10428.9	10428.9	1.4861	2.41526e-05	0.000232469	8.63686	3.11051	up
XMW1141	GC-MS	1H-Pyrrole-2,5-dione, 3-ethenyl-4-methyl-	Heterocyclic compound	-	C7H7NO2	21494-57-5	122163	132957	132586	222671	208703	233412	304765	330515	313703	19181.6	22540.8	17386.4	1.48592	7.08621e-05	0.000498148	11.287	3.49659	up
XMW1064	GC-MS	1,4-Methano-1H-Cyclopropa[d]pyridazine, 4,4a,5,5a-tetrahydro-6,6-dimethyl-, (1.alpha.,4.alpha.,4a.alpha.,5a.alpha.)-	Heterocyclic compound	-	C8H12N2	109746-10-3	956473	964919	1.04095e+06	1.75646e+06	1.62254e+06	1.73959e+06	2.61567e+06	2.88544e+06	2.89246e+06	191295	191295	191295	1.45029	0.000262543	0.0014138	9.56901	3.25837	up
KMW0635	GC-MS	1,3-Benzodioxole, 4,5-dimethoxy-6-(2-propenyl)-	Heterocyclic compound	-	C12H14O4	484-31-1	15194.6	17348.9	19552.3	27655.8	25006.2	26770.1	28367.3	36624	29657.4	682.75	3540.43	3413.75	1.4493	3.50736e-06	6.61387e-05	9.87205	3.30335	up
NMW0411	GC-MS	Dictamnine	Heterocyclic compound	-	C12H9NO2	484-29-7	25068.2	24042.8	26580	25335.5	26603.2	20783.9	28300.1	31410.8	32074.3	13002.5	10391	14766	1.44821	0.000222944	0.00125101	2.0982	1.06915	up
NMW0283	GC-MS	2H-1-Benzopyran, 6,7-dimethoxy-2,2-dimethyl-	Heterocyclic compound	-	C13H16O3	644-06-4	224463	267728	277771	746749	661756	656521	974221	1.05034e+06	955261	39006.7	35325.7	34207.2	1.43694	0.000471259	0.00220664	17.8577	4.15848	up
D195	GC-MS	2H-1-Benzopyran-2-one, 4-hydroxy-	Heterocyclic compound	-	C9H6O3	1076-38-6	39532.5	47134.7	46726.2	125078	111494	106660	152638	170378	166581	7299.76	8963.51	8262.75	1.42237	0.000450543	0.00212399	13.1319	3.71501	up
D296*020	GC-MS	2-Ethyl-3-methoxypyrazine	Heterocyclic compound	-	C7H10N2O	25680-58-4	35546.3	32962.8	38801.8	56764.7	51944.4	58708.1	53654.1	65065.1	62289.3	17376.8	15839.2	16532.4	1.41629	2.40017e-05	0.000231821	3.0536	1.61051	up
KMW0255*020	GC-MS	3-Methoxy-2,5-dimethylpyrazine	Heterocyclic compound	-	C7H10N2O	19846-22-1	35546.3	32962.8	38801.8	56764.7	51944.4	58708.1	53654.1	65065.1	62289.3	17376.8	15839.2	16532.4	1.41629	2.40017e-05	0.000231821	3.0536	1.61051	up
NMW0403	GC-MS	Thiamylal	Heterocyclic compound	-	C12H18N2O2S	77-27-0	17522.7	19257.3	19905.6	16995.8	17393.2	12903.7	20827.6	23796	22101.7	8754.14	10878.3	8444.61	1.39492	4.73546e-05	0.000377204	2.02661	1.01907	up
NMW0339	GC-MS	Tryptophol	Heterocyclic compound	-	C10H11NO	526-55-6	4889.36	4430.79	4508.89	13920.9	12717.7	11559.2	21795.3	22541.2	22457.5	886.157	886.157	886.157	1.38146	0.00133598	0.00486668	14.8984	3.89708	up
D392	GC-MS	Ethanone, 1-(3-pyridinyl)-	Heterocyclic compound	-	C7H7NO	350-03-8	13581.2	12285.2	14084.8	15899	17044.5	7804.49	9638.27	18162.5	19315.2	5630.78	1126.16	1126.16	1.3666	0.00170022	0.00583294	5.4046	2.43419	up
NMW0432	GC-MS	Scoparone	Heterocyclic compound	-	C11H10O4	120-08-1	24490	26161.9	27000.3	25258	25857.9	21122	28571.2	30846.4	31102	3577.91	20251.5	3577.91	1.28965	0.0822347	0.138071	2.92391	1.5479	up
XMW0850	GC-MS	Dibenzofuran, 2-methoxy-	Heterocyclic compound	-	C13H10O2	20357-70-4	84173.8	78346	82707.7	154143	151254	141171	173650	192159	186309	49081.1	56724.5	49144.4	1.24452	0.000403273	0.00193739	2.67595	1.42005	up
KMW0275*088	GC-MS	2-Furanmethanol, 5-ethenyltetrahydro-.alpha.,.alpha.,5-trimethyl-, cis-	Heterocyclic compound	-	C10H18O2	5989-33-3	218772	221375	230068	455334	470567	588061	752644	831969	767985	134154	134597	135548	1.1685	0.00201342	0.00664429	3.74046	1.90321	up
KMW0297*088	GC-MS	trans-Linalool oxide (furanoid)	Heterocyclic compound	-	C10H18O2	34995-77-2	218772	221375	230068	455334	470567	588061	752644	831969	767985	134154	134597	135548	1.1685	0.00201342	0.00664429	3.74046	1.90321	up
NMW0352	GC-MS	Isopsoralen	Heterocyclic compound	-	C11H6O3	523-50-2	1866.39	373.279	2136.48	5964.33	5791.84	5259.4	9284.71	9978.87	9351.82	373.279	373.279	373.279	1.14169	0.00231664	0.00734064	14.8853	3.89581	up
XMW0732	GC-MS	1-Pentanone, 1-(1H-imidazol-4-yl)-	Heterocyclic compound	-	C8H12N2O	69393-15-3	14330.3	14835.2	13120.3	20406.8	18587.2	20132.8	27464.1	36136.8	34409.2	9772.38	9898.37	10272	1.13487	0.00277401	0.00836732	2.22004	1.15059	up
XMW1212	GC-MS	2-Furancarboxylic acid, ethyl ester	Heterocyclic compound	-	C7H8O3	614-99-3	113598	53101.1	60217.7	10612.5	55250.9	53062.6	10612.5	10612.5	10612.5	174218	174340	163843	1.10595	1.89567e-06	4.2121e-05	0.245693	-2.02507	down
XMW0740	GC-MS	3-Methyl-pyrrolo(2,3-b)pyrazine	Heterocyclic compound	-	C7H7N3	20321-99-7	11664.4	10160	10146.5	11234.5	10655.5	2029.3	2029.3	11911.5	10278.6	2029.3	2029.3	2029.3	1.07671	0.000801001	0.0033289	4.38628	2.133	up
w04	GC-MS	4,8,12-Tetradecatrienal, 5,9,13-trimethyl-	Heterocyclic compound	-	C17H28O	66408-55-7	13475.2	113892	115080	115964	117644	101007	115603	125183	126282	13475.2	13475.2	67376.1	1.06647	0.0279479	0.055416	3.33639	1.73829	up
KMW0521	GC-MS	2(3H)-Furanone, dihydro-5-pentyl-	Heterocyclic compound	-	C9H16O2	104-61-0	478198	295710	495036	832374	796176	857398	1.22586e+06	1.15271e+06	1.08743e+06	269491	352814	280018	1.06262	0.00154822	0.0054256	2.66752	1.4155	up
w45	GC-MS	2-Tetradecene, (E)-	Hydrocarbons	-	C14H28	35953-54-9	155057	158620	162931	159248	157378	161814	156466	171056	165079	50061	41986.6	46882.7	1.55308	1.25389e-06	3.44137e-05	3.47332	1.79631	up
XMW0883	GC-MS	1,5-Heptadiene, 2,6-dimethyl-	Hydrocarbons	-	C9H16	6709-39-3	178965	158684	181755	195675	195682	161765	166894	244660	229555	24255.4	24255.4	24255.4	1.54171	1.6631e-07	9.2202e-06	7.84997	2.97269	up
XMW0989	GC-MS	12-Oxatetracyclo[4.3.1.1(2,5).1(4,10)]dodecane, 11-isopropylidene-	Hydrocarbons	-	C14H20O	105191-67-1	4167.4	6825.74	5312.9	7358.39	5041.28	5788.18	6970.86	8604.74	7213.24	833.48	833.48	833.48	1.5396	2.15778e-06	4.63671e-05	7.63635	2.93288	up
XMW0932*28	GC-MS	3-Nonen-5-yne, 4-ethyl-, (Z)-	Hydrocarbons	-	C11H18	74744-26-6	688112	728940	748150	1.20973e+06	1.23099e+06	595803	942079	1.50259e+06	1.38177e+06	112087	112087	112087	1.49895	4.42526e-05	0.000359731	8.94954	3.16181	up
XMW0938*28	GC-MS	3-Nonen-5-yne, 4-ethyl-, (E)-	Hydrocarbons	-	C11H18	74744-60-8	688112	728940	748150	1.20973e+06	1.23099e+06	595803	942079	1.50259e+06	1.38177e+06	112087	112087	112087	1.49895	4.42526e-05	0.000359731	8.94954	3.16181	up
NMW0294	GC-MS	Z-Butylidenephthalide	Hydrocarbons	-	C12H12O2	72917-31-8	2858.16	3810.37	4263.28	6204.69	6498.03	6025.21	8202.48	8535.93	8112.42	571.633	571.633	571.633	1.49063	4.2932e-05	0.000353138	10.5955	3.40538	up
XMW0923	GC-MS	3,3-Dimethyl-6-methylenecyclohexene	Hydrocarbons	-	C9H14	20185-16-4	119384	255675	255316	146594	126393	158910	219361	396295	371077	32004.5	34037.8	20052.4	1.44114	0.000368027	0.00181849	7.93315	2.98789	up
XMW0972	GC-MS	Khusimyl methyl ether	Hydrocarbons	-	C16H26O	300349-20-6	74852.5	80661.5	79705.5	149317	138234	205310	196850	213317	206981	17741.5	18997.1	15915.4	1.43923	0.000153414	0.000920485	8.51616	3.0902	up
NMW0297	GC-MS	Oxirane, tetradecyl-	Hydrocarbons	-	C16H32O	7320-37-8	61059.2	72020.5	69110.4	156735	183437	146196	247106	275277	232850	12211.8	12211.8	12211.8	1.42243	0.000589547	0.00261895	13.1365	3.71551	up
XMW1036	GC-MS	Cyclobuta[1,2:3,4]dicyclooctene, 1,2,5,6,6a,6b,7,8,11,12,12a,12b-dodecahydro-, (6a.alpha.,6b.beta.,12a.alpha.,12b.beta.)-	Hydrocarbons	-	C16H24	61277-44-9	175991	195147	194393	515255	516440	496019	730110	775966	713238	35198.2	35198.2	35198.2	1.41204	0.000547716	0.00247696	13.6136	3.76697	up
XMW0437	GC-MS	1,5-Cyclooctadiene, 1,6-dimethyl-	Hydrocarbons	-	C10H16	3760-13-2	397147	434233	439285	572720	543834	617563	789290	849334	819243	269682	247058	322660	1.25223	0.000418241	0.00199546	2.16927	1.11721	up
NMW0287	GC-MS	1,8,11,14-Heptadecatetraene, (Z,Z,Z)-	Hydrocarbons	-	C17H28	10482-53-8	217414	255763	258749	579044	550433	532989	762739	817629	779101	146495	161839	141026	1.18464	0.00134198	0.00486906	3.52639	1.81819	up
XMW0417	GC-MS	Cyclohexene, 4-methyl-1-(1-methylethenyl)-	Hydrocarbons	-	C10H16	586-67-4	7486.56	37432.8	39183.8	285721	293651	267893	283085	329937	304682	7486.56	7486.56	7486.56	1.15919	0.00223209	0.00712829	27.4428	4.77836	up
D226	GC-MS	2-Dodecanone	Ketone	-	C12H24O	6175-49-1	740256	709991	749435	841585	735113	771093	716338	958087	930424	117376	117376	117376	1.54848	2.09668e-08	2.5848e-06	6.77056	2.75927	up
D340	GC-MS	3-Hexanone, 1-phenyl-	Ketone	-	C12H16O	29898-25-7	153165	153703	171011	165238	169973	166997	160168	195717	183621	514212	486980	463359	1.54591	0.000908428	0.00364423	0.345861	-1.53173	down
XMW0201	GC-MS	4-Hexen-3-one	Ketone	-	C6H10O	2497-21-4	388992	345684	407773	475825	436017	366255	379002	564899	546904	59768	59768	59768	1.53482	5.70674e-07	2.32483e-05	7.27136	2.86222	up
XMW0737*048	GC-MS	Ethanone, 1-(2-hydroxy-5-methylphenyl)-	Ketone	-	C9H10O2	1450-72-2	94106.5	90416.9	80298.9	105030	105806	113683	130196	95846.1	87574.1	387581	419096	382022	1.52958	0.000256892	0.00139629	0.253206	-1.98162	down
D110	GC-MS	Bicyclo[3.1.1]heptan-3-one, 2-hydroxy-2,6,6-trimethyl-	Ketone	-	C10H16O2	10136-65-9	1.122e+06	1.22116e+06	1.20423e+06	1.77666e+06	1.65795e+06	1.73289e+06	2.11169e+06	2.34127e+06	2.25564e+06	224400	224400	224400	1.50926	1.0846e-05	0.000140617	7.63691	2.93299	up
D414	GC-MS	Bicyclo[3.1.0]hex-3-en-2-one, 5-(1-methylethyl)-	Ketone	-	C9H12O	36262-12-1	600352	688899	731757	942739	1.1302e+06	859286	1.3811e+06	1.29576e+06	1.21195e+06	115963	115963	115963	1.50758	1.61916e-05	0.000181844	8.47211	3.08272	up
XMW0926*080	GC-MS	Ethanone, 1-(2,4-dimethylphenyl)-	Ketone	-	C10H12O	89-74-7	37792.7	35930.2	38132.4	53984.2	51919	58263.5	83204	88656	76372.8	7186.03	7186.03	7186.03	1.48169	6.3388e-05	0.000458777	8.10608	3.019	up
KMW0113	GC-MS	2-Heptanone	Ketone	-	C7H14O	110-43-0	6543.96	1308.79	1308.79	1308.79	1308.79	1308.79	1308.79	1308.79	1308.79	14750.8	15657.3	15891	1.44998	3.05999e-09	1.60841e-06	0.122496	-3.0292	down
KMW0737	GC-MS	2-Cyclohexen-1-one, 4-(3-hydroxy-1-butenyl)-3,5,5-trimethyl-	Ketone	-	C13H20O2	34318-21-3	340885	429271	410182	540360	493187	510307	620526	651804	639919	199715	214199	195760	1.42625	2.19002e-05	0.000222371	2.53493	1.34194	up
KMW0563*085	GC-MS	5,9-Undecadien-2-one, 6,10-dimethyl-, (E)-	Ketone	-	C13H22O	3796-70-1	248656	249140	263105	416682	398108	406585	380200	422225	460992	159547	169782	162272	1.32215	9.53634e-05	0.000629399	2.20077	1.13801	up
NMW0433	GC-MS	1,2-Acenaphthylenedione	Ketone	-	C12H6O2	82-86-0	129517	137530	138513	129845	139375	113524	151939	160630	173309	65811.3	13162.3	70320.9	1.26948	0.0276716	0.0549861	2.8449	1.50838	up
XMW1442	GC-MS	Ketone, methyl 2,2,3-trimethylcyclopentyl	Ketone	-	C10H18O	17983-22-1	23967	26765.9	26475	33474.8	30926.4	34471.6	43731.6	48813.4	47314.2	17277.9	15349.9	18891.2	1.26518	0.000344601	0.00174313	2.04416	1.03151	up
XMW1252	GC-MS	2(1H)-Naphthalenone, 3,4,5,6,7,8-hexahydro-	Ketone	-	C10H14O	13837-12-2	22508.7	21119	22328.1	16038.2	13643	13559.7	6582.9	1208.43	6042.15	1208.43	1208.43	1208.43	1.19852	0.00129312	0.00474992	11.3122	3.49981	up
XMW0191	GC-MS	1,2,3,4-Tetrahydro-3-isopropyl-5-methyl-1-oxonaphthalene	Ketone	-	C14H18O	29107-42-4	34861.5	36092.4	42671	101504	91091.4	111022	112704	141589	143789	21002.1	22137.7	23383.1	1.181	0.00140546	0.00505393	4.08543	2.03049	up
D402	GC-MS	Piperitenone oxide	Ketone	-	C10H14O2	35178-55-3	10868	9032.12	9201.39	14953.6	15453.2	13844.3	24143.4	22323.1	19936.4	7115.76	8140.88	7887.02	1.05523	0.00281965	0.00844067	2.01287	1.00925	up
Cmyn001328	UPLC-MS/MS	Daphnin*	Lignans and Coumarins	Coumarins	C15H16O9	486-55-5	36721.9	7344.38	7344.38	7344.38	7344.38	7344.38	7344.38	7344.38	7344.38	697381	1.12154e+06	701408	1.53274	0.0275383	0.0548393	0.0126276	-6.30728	down
MWSmce024	UPLC-MS/MS	Scopoletin-7-O-glucoside (Scopolin)	Lignans and Coumarins	Coumarins	C16H18O9	531-44-2	253668	122915	221875	113818	100622	143746	91570.5	99418.5	94103.8	1.1833e+06	1.45264e+06	1.27221e+06	1.51044	0.00294873	0.00877026	0.10591	-3.23909	down
Qatp004621	UPLC-MS/MS	Machilin H	Lignans and Coumarins	Lignans	C21H26O6	-	602153	355872	538901	638551	449834	530044	431895	445393	374905	1.34976e+06	1.37886e+06	1.46903e+06	1.50091	2.37991e-06	4.92322e-05	0.346825	-1.52772	down
Hmqn002118	UPLC-MS/MS	7-Hydroxycoumarin;Umbelliferone	Lignans and Coumarins	Coumarins	C9H6O3	93-35-6	538534	316956	534689	517821	504977	568662	603911	486945	669351	88603.7	63040.6	87509.6	1.49932	3.02779e-07	1.4813e-05	6.6092	2.72447	up
Lmbn001162	UPLC-MS/MS	Esculetin-7-O-glucoside*	Lignans and Coumarins	Coumarins	C15H16O9	-	6648.02	33240.1	6648.02	6648.02	6648.02	6648.02	6648.02	6648.02	6648.02	744051	910311	633321	1.49506	0.0111545	0.0256142	0.0125927	-6.31127	down
mws1013	UPLC-MS/MS	Esculetin (6,7-Dihydroxycoumarin)	Lignans and Coumarins	Coumarins	C9H6O4	305-01-1	325235	278780	343003	317314	303178	290338	255654	215811	305729	52724.5	85940.6	97270	1.49116	2.21309e-05	0.000223894	3.72284	1.8964	up
Lmtn005440	UPLC-MS/MS	Dihydrodehydrodiconiferyl alcohol	Lignans and Coumarins	Lignans	C20H24O6	126253-41-6	59198.7	37005.7	44357.8	91340.1	94788.3	74918.1	89713.6	94338.4	99895.9	7401.15	7401.15	7401.15	1.48113	2.35612e-05	0.000229994	10.292	3.36346	up
Lcgp000245	UPLC-MS/MS	dihydrodehydrodiconiferyl alcohol-9-O-β-D-xylopyranoside	Lignans and Coumarins	Lignans	C25H32O10	-	672923	156160	797434	300702	369973	386979	253069	269238	255028	2.9919e+06	2.83132e+06	2.17657e+06	1.46344	0.00771749	0.0192382	0.144233	-2.79352	down
Zmpn002553	UPLC-MS/MS	Cichoriin*	Lignans and Coumarins	Coumarins	C15H16O9	531-58-8	34146.4	22488.4	35192.8	4497.69	4497.69	32981.1	4497.69	4497.69	4497.69	1.2169e+06	1.06137e+06	967569	1.45066	0.00447887	0.0123291	0.0151268	-6.04675	down
mws1015	UPLC-MS/MS	Esculin (6,7-Dihydroxycoumarin-6-O-glucoside)*	Lignans and Coumarins	Coumarins	C15H16O9	531-75-9	40080.4	28349.5	46946.5	5669.9	5669.9	5669.9	5669.9	5669.9	5669.9	872626	728450	760337	1.44249	0.002805	0.00840591	0.0210885	-5.5674	down
Lahp003986	UPLC-MS/MS	3,4-Dihydro-4-(4'-hydroxyphenyl)-5,7-dihydroxycoumarin glucoside	Lignans and Coumarins	Coumarins	C21H22O10	-	262697	146077	185018	51280.3	54778.3	50316.6	25850.8	27657.3	26257.8	2.89955e+06	2.55949e+06	2.61906e+06	1.43105	0.000822358	0.00339728	0.0342462	-4.86791	down
Smhp002357	UPLC-MS/MS	tortoside f	Lignans and Coumarins	Lignans	C26H30O11	-	65571.7	28579.4	62512.2	145023	125983	140347	146023	144775	174150	5715.88	5715.88	5715.88	1.43048	0.000169964	0.000998181	20.0798	4.32767	up
Zmxp004722	UPLC-MS/MS	Thunberginol G 3'-Glucoside	Lignans and Coumarins	Coumarins	C21H22O10	-	333551	144124	303689	65020.4	68855.1	42315.2	41037.7	27032.9	52519	3.09567e+06	3.07951e+06	3.61078e+06	1.42725	0.00205261	0.00672573	0.0367242	-4.76713	down
Lazn004796	UPLC-MS/MS	Demethyl-erythro-Guaiacylglycerol β-Sinapyl Ether	Lignans and Coumarins	Lignans	C20H24O8	-	250474	186196	284335	257036	191443	327844	275392	325224	305554	104920	100982	81624.7	1.41214	4.08448e-06	7.4488e-05	2.78641	1.47841	up
Zbyn004323	UPLC-MS/MS	2,6-di-O-galloylarbutin	Lignans and Coumarins	Coumarins	C26H24O15	-	66630.5	18708	45595	22598.1	17261.9	24556	8273.6	12661.7	11737.7	189867	162454	224636	1.39045	0.00603117	0.0158019	0.131739	-2.92425	down
WaYn006188	UPLC-MS/MS	Buddlenol E	Lignans and Coumarins	Lignans	C31H36O11	97399-82-1	80615.6	25345.2	68800.3	32095.6	41477.2	47203.3	39705	32949.7	33820.8	128301	122541	138444	1.38389	2.35659e-06	4.91163e-05	0.344231	-1.53855	down
pmn001378	UPLC-MS/MS	Pinoresinol-4-O-glucoside	Lignans and Coumarins	Lignans	C26H32O11	41607-20-9	612635	393681	480603	363995	439447	401296	232583	230041	291048	1.07171e+06	1.28373e+06	1.03223e+06	1.38215	0.00272938	0.00825064	0.339007	-1.56061	down
Jmwn006041	UPLC-MS/MS	Dehydrodiconiferylalcohol-9'-O-glucoside	Lignans and Coumarins	Lignans	C26H32O11	-	2291.15	13705.7	2291.15	2291.15	2291.15	2291.15	2291.15	11455.7	2291.15	60447.2	61654.2	56101.9	1.35622	6.35237e-07	2.35357e-05	0.0770646	-3.69779	down
Lhqp101805	UPLC-MS/MS	Skimmin (7-Hydroxycoumarin-7-O-glucoside)	Lignans and Coumarins	Coumarins	C15H16O8	93-39-0	11348.8	72496.9	109122	2269.76	2269.76	2269.76	2269.76	2269.76	2269.76	686935	736710	589111	1.2956	0.00229067	0.0072818	0.0342129	-4.86932	down
Lazn003953	UPLC-MS/MS	Erythro-Guaiacylglycerol-β-dihydroconiferyl Ether glucoside	Lignans and Coumarins	Lignans	C26H36O12	-	40990.3	33981.6	49957.8	5132.91	11777.6	8974.91	1026.58	1026.58	1026.58	611133	578795	655710	1.29346	0.000632754	0.00275352	0.0277943	-5.16906	down
WaYn005957	UPLC-MS/MS	Hedyotol C	Lignans and Coumarins	Lignans	C31H36O11	97465-79-7	102281	30029.5	89590.2	59117.7	54906	49408.1	27754.5	54783.3	40888.9	127820	177340	131449	1.26651	0.0136918	0.030534	0.388417	-1.36432	down
Jmzn003632	UPLC-MS/MS	Manglieside D	Lignans and Coumarins	Lignans	C26H34O11	-	317561	187887	356369	212587	259420	178828	119021	196576	113670	541032	655065	398724	1.24884	0.0371459	0.0697619	0.40588	-1.30088	down
Jmzn003343	UPLC-MS/MS	Saikolignanoside A	Lignans and Coumarins	Lignans	C26H34O11	-	317214	269913	321693	294720	179194	221980	182763	121423	176817	431143	442763	587926	1.20591	0.0200787	0.0418168	0.475594	-1.0722	down
Zmdn005358	UPLC-MS/MS	Vladinol D	Lignans and Coumarins	Lignans	C20H22O7	-	131360	38736.6	125994	179243	165650	168758	253099	319807	331633	29887	43164.6	38832.7	1.16014	0.00126178	0.00466976	5.1073	2.35256	up
Sakn005461	UPLC-MS/MS	alaschanioside C	Lignans and Coumarins	Lignans	C26H32O11	157543-21-0	213324	203047	202955	109230	108705	131074	52575	42379.7	47036.9	387529	444828	360946	1.1544	0.00020651	0.00116826	0.310155	-1.68894	down
pmp000675	UPLC-MS/MS	Forsythialan A	Lignans and Coumarins	Lignans	C20H22O7	1019859-20-1	97172	48102	107969	163363	151036	187447	247300	241847	231607	45091.3	49453	47935	1.12246	0.00106465	0.00411032	3.45277	1.78775	up
HJN083	UPLC-MS/MS	Lariciresinol-4'-O-glucoside	Lignans and Coumarins	Lignans	C26H34O11	143663-00-7	29628.5	2825.86	2825.86	14129.3	18021.5	16691.4	2825.86	2825.86	2825.86	30887.4	40684.7	56545.5	1.11219	0.0321048	0.0617271	0.240925	-2.05335	down
Wmln000659	UPLC-MS/MS	3-Methyl-4,8-dihydroxy-3,4-dihydroisocoumarin	Lignans and Coumarins	Coumarins	C10H10O4	33788-22-6	73057.5	41432	96585	171613	196018	170947	463786	541740	475134	22802.4	27669.4	49663.8	1.09259	0.0100476	0.0236433	7.42431	2.89226	up
mws1014	UPLC-MS/MS	Fraxetin (7,8-Dihydroxy-6-methoxycoumarin)	Lignans and Coumarins	Coumarins	C10H8O5	574-84-5	279999	314429	376164	523756	611084	451798	845715	438795	484088	290851	205646	224013	1.09112	0.0032755	0.00957772	2.00128	1.00092	up
Yamn004825	UPLC-MS/MS	Syringaresinol-4'-O-glucoside	Lignans and Coumarins	Lignans	C28H36O13	-	886293	762904	1.08969e+06	351135	403922	444824	199706	220980	114482	1.53203e+06	1.43041e+06	1.45187e+06	1.07754	1.56009e-05	0.000178701	0.337835	-1.56561	down
Yalp008047	UPLC-MS/MS	Methyl 12-phenyldodecanoate*	Lipids	Free fatty acids	C19H30O2	38795-65-2	57975.9	17962.5	53652.4	168844	153979	157146	131198	142265	121782	3592.49	3592.49	3592.49	1.40327	0.000333975	0.00171124	31.0773	4.95779	up
CYp011235	UPLC-MS/MS	Moroctic Acid methyl ester*	Lipids	Free fatty acids	C19H30O2	73097-00-4	53806	16565.2	51675.5	132209	160569	151605	133858	127963	106279	3313.04	3313.04	3313.04	1.40287	0.000346645	0.00174876	31.3418	4.97001	up
Lmsp010763	UPLC-MS/MS	Monolinolenin*	Lipids	Glycerol ester	C21H36O4	75685-85-7	148058	43406.6	77137.9	65482.6	125718	111538	43892.2	45160.2	21434.9	4286.98	4286.98	4286.98	1.39976	0.0011325	0.00431221	17.6718	4.14338	up
Lmfp009701	UPLC-MS/MS	Glycerol 9,11,13-octadecatrienoyl ester*	Lipids	Glycerol ester	C21H36O4	-	66666.8	75934.2	85416.5	212767	248890	249064	104055	75839.7	73045.7	13333.4	13333.4	13333.4	1.391	0.00205774	0.00672647	9.93063	3.31188	up
mws0120	UPLC-MS/MS	Choline Alfoscerate	Lipids	PC	C8H20NO6P	28319-77-9	1.3931e+06	1.90602e+06	1.28032e+06	1.58246e+06	1.67601e+06	1.66881e+06	2.82355e+06	2.59709e+06	2.45033e+06	611925	726328	858525	1.37582	0.000144319	0.000879238	2.63684	1.39881	up
MWSmce689	UPLC-MS/MS	Methyl linolenate	Lipids	Free fatty acids	C19H32O2	301-00-8	29084.9	7084.01	25544.3	113847	99924.4	119099	111802	118763	92107.2	1416.8	1416.8	1416.8	1.36398	0.000869577	0.00352611	56.25	5.81378	up
pmb2221	UPLC-MS/MS	4-Hydroxysphinganine; Phytosphingosine	Lipids	Sphingolipids	C18H39NO3	554-62-1	291559	80161	300037	454068	482211	462693	370833	300081	250973	36132.4	39132.6	27217.4	1.35804	0.000104843	0.000675874	9.73376	3.283	up
Lmhp008589	UPLC-MS/MS	LysoPE 18:3(2n isomer)	Lipids	LPE	C23H42NO7P	-	110862	222816	453446	17256.8	28912.7	10957.4	7773.5	11568.9	5158.75	859927	622347	1.01837e+06	1.14212	0.0116835	0.0266338	0.115804	-3.11025	down
Waln010192	UPLC-MS/MS	2-(2,3-dihydroxypropoxy)-3-(((2-(dimethylamino)ethoxy)(hydroxy)phosphoryl)oxy)propyl (8E,11Z,14Z)-octadeca-8,11,14-trienoate	Lipids	LPE	C28H52NO9P	-	483428	178221	496890	12811.1	17217.5	2361.3	3028.54	8119.75	5363.46	1.23607e+06	1.08405e+06	1.32199e+06	1.09698	2.1435e-05	0.000219254	0.110508	-3.17778	down
pmb0865	UPLC-MS/MS	LysoPC 18:3(2n isomer)	Lipids	LPC	C26H48NO7P	-	2.97972e+06	1.71365e+06	3.07021e+06	286163	333869	296642	162332	150751	160618	3.70568e+06	3.97006e+06	4.64297e+06	1.04499	0.000141541	0.00086612	0.247698	-2.01335	down
mws0367	UPLC-MS/MS	α-Linolenic Acid	Lipids	Free fatty acids	C18H30O2	463-40-1	9.41692e+06	1.41903e+06	1.03735e+07	1.3222e+07	1.72118e+07	1.55355e+07	1.28382e+07	9.91763e+06	9.09938e+06	1.69923e+06	3.25424e+06	2.15612e+06	1.0175	0.00038413	0.0018725	4.64321	2.21512	up
XMW0102	GC-MS	Propanenitrile, 3-(butylphenylamino)-	Nitrogen compounds	-	C13H18N2	61852-40-2	12014.4	13019	13432.9	29727.2	26865.2	30854.4	37089.4	37889.9	34109.6	7499.14	8779.89	7494.85	1.20315	0.000815488	0.00337897	3.29496	1.72026	up
MWSmce295	UPLC-MS/MS	1-Arabinosyluracil	Nucleotides and derivatives	Nucleotides and derivatives	C9H12N2O6	3083-77-0	5.02795e+06	4.08949e+06	5.35286e+06	7.25378e+06	7.31634e+06	6.5605e+06	7.0806e+06	8.17416e+06	7.63365e+06	166335	269567	199562	1.53846	6.89481e-07	2.35956e-05	30.6807	4.93926	up
pme3732	UPLC-MS/MS	Cytidine	Nucleotides and derivatives	Nucleotides and derivatives	C9H13N3O5	65-46-3	1.45639e+08	8.99598e+07	1.40302e+08	1.58882e+08	1.80201e+08	1.69679e+08	1.72685e+08	1.69457e+08	1.83049e+08	3.71086e+06	5.15605e+06	4.08348e+06	1.53719	2.47394e-07	1.25343e-05	36.2886	5.18144	up
MWSmce116	UPLC-MS/MS	5'-Deoxyadenosine*	Nucleotides and derivatives	Nucleotides and derivatives	C10H13N5O3	4754-39-6	1.62843e+07	8.43379e+06	1.75743e+07	2.01202e+07	2.3116e+07	2.21728e+07	2.01632e+07	1.89223e+07	2.32151e+07	231441	238866	211898	1.53209	1.88343e-06	4.2121e-05	83.065	6.37617	up
pme3961	UPLC-MS/MS	2'-Deoxyadenosine*	Nucleotides and derivatives	Nucleotides and derivatives	C10H13N5O3	958-09-8	2.11689e+07	1.10702e+07	1.90137e+07	3.03159e+07	2.76919e+07	2.69758e+07	3.05391e+07	3.011e+07	2.66392e+07	301908	293920	229620	1.53126	3.49669e-06	6.61387e-05	90.2641	6.49608	up
pme1184	UPLC-MS/MS	2'-Deoxyguanosine	Nucleotides and derivatives	Nucleotides and derivatives	C10H13N5O4	961-07-9	1.26393e+07	6.95766e+06	1.30761e+07	1.48065e+07	1.60051e+07	1.38941e+07	1.45757e+07	1.45754e+07	1.49518e+07	500869	335170	392894	1.52822	4.06742e-07	1.80887e-05	32.9504	5.04223	up
mws1715	UPLC-MS/MS	Cordycepin (3'-Deoxyadenosine)*	Nucleotides and derivatives	Nucleotides and derivatives	C10H13N5O3	73-03-0	9.16204e+06	4.87166e+06	1.04639e+07	1.3591e+07	1.15549e+07	1.52992e+07	1.57511e+07	1.39146e+07	1.28843e+07	144413	143772	131155	1.52673	6.47777e-06	9.93191e-05	85.4458	6.41694	up
ML10180524	UPLC-MS/MS	Cytarabine	Nucleotides and derivatives	Nucleotides and derivatives	C9H13N3O5	147-94-4	1.01036e+08	5.28174e+07	1.02628e+08	1.25618e+08	1.32477e+08	1.2266e+08	1.2828e+08	1.31624e+08	1.38187e+08	2.41727e+06	3.25103e+06	2.80116e+06	1.52673	1.43423e-06	3.78637e-05	40.7475	5.34864	up
MW0103675	UPLC-MS/MS	Thymidine-5'-phosphate	Nucleotides and derivatives	Nucleotides and derivatives	C10H15N2O8P	365-07-1	194366	131567	151343	162505	146923	148374	133928	110267	110253	21165.9	21165.9	21165.9	1.52211	6.62204e-07	2.35357e-05	6.7694	2.75903	up
mws0248	UPLC-MS/MS	Uridine	Nucleotides and derivatives	Nucleotides and derivatives	C9H12N2O6	58-96-8	2.72492e+06	1.85911e+06	2.66635e+06	3.2288e+06	3.13333e+06	3.25467e+06	4.28795e+06	4.62795e+06	4.35067e+06	200746	166783	173729	1.521	6.19864e-06	9.7077e-05	18.5579	4.21396	up
mws0668	UPLC-MS/MS	Xanthosine	Nucleotides and derivatives	Nucleotides and derivatives	C10H12N4O6	146-80-5	748176	1.09896e+06	919314	1.50864e+06	1.31371e+06	1.31111e+06	1.97016e+06	1.89689e+06	1.51474e+06	13501.5	13501.5	67507.3	1.51997	8.71465e-06	0.000120814	43.317	5.43686	up
pme1178	UPLC-MS/MS	Guanosine	Nucleotides and derivatives	Nucleotides and derivatives	C10H13N5O5	118-00-3	1.18374e+07	7.18454e+06	1.25491e+07	1.83974e+07	1.6959e+07	1.69518e+07	2.08341e+07	2.01077e+07	2.02933e+07	716080	575841	590029	1.51251	8.44322e-06	0.000118805	25.7028	4.68385	up
MW0103620	UPLC-MS/MS	N4-Acetylcytidine	Nucleotides and derivatives	Nucleotides and derivatives	C11H15N3O6	3768-18-1	2.43393e+06	1.39579e+06	2.70092e+06	3.2479e+06	3.87419e+06	3.54196e+06	3.985e+06	3.67532e+06	3.90107e+06	146637	95522.6	132278	1.51081	5.17682e-06	8.49084e-05	25.5993	4.67803	up
pmb0374	UPLC-MS/MS	2-Aminopurine	Nucleotides and derivatives	Nucleotides and derivatives	C5H5N5	452-06-2	3.74913e+06	1.9796e+06	3.86864e+06	4.73465e+06	3.89288e+06	4.49526e+06	2.42132e+06	4.06434e+06	3.75023e+06	30628.9	30628.9	153145	1.5096	1.75132e-06	4.04555e-05	51.237	5.67912	up
Zmsp001773	UPLC-MS/MS	9-Arabinosyladenine*	Nucleotides and derivatives	Nucleotides and derivatives	C10H13N5O4	-	1.78825e+07	9.55809e+06	1.83283e+07	2.16497e+07	1.93596e+07	1.91513e+07	1.89852e+07	1.89805e+07	1.79558e+07	1.76439e+06	1.79588e+06	1.50437e+06	1.50832	4.29353e-07	1.84251e-05	10.6523	3.4131	up
Zmjp000966	UPLC-MS/MS	Vidarabine	Nucleotides and derivatives	Nucleotides and derivatives	C10H13N5O4	5536-17-4	1.88235e+07	9.84756e+06	1.72866e+07	1.9812e+07	1.95528e+07	2.1422e+07	1.76023e+07	1.66823e+07	1.69924e+07	1.99793e+06	1.55076e+06	1.6793e+06	1.50821	4.11107e-07	1.80887e-05	10.0753	3.33276	up
pme1474	UPLC-MS/MS	5'-Deoxy-5'-(methylthio)adenosine	Nucleotides and derivatives	Nucleotides and derivatives	C11H15N5O3S	2457-80-9	24897.5	6463.9	35591.2	1292.78	1292.78	1292.78	1292.78	1292.78	1292.78	3.18939e+07	20912490	3.30502e+07	1.50785	0.0177878	0.037697	0.000290055	-11.7514	down
pme0230	UPLC-MS/MS	Adenosine*	Nucleotides and derivatives	Nucleotides and derivatives	C10H13N5O4	58-61-7	2.0391e+07	1.04421e+07	2.05038e+07	2.19954e+07	2.02681e+07	2.37221e+07	1.98406e+07	1.96285e+07	2.01661e+07	2.19821e+06	1.8524e+06	1.74135e+06	1.50385	4.32045e-07	1.84251e-05	10.1841	3.34825	up
MWS2984	UPLC-MS/MS	8-Azaguanine	Nucleotides and derivatives	Nucleotides and derivatives	C4H4N6O	134-58-7	1.20012e+06	908748	1.58837e+06	1.81728e+06	2.05255e+06	1.55751e+06	2.62086e+06	2.63785e+06	2.2179e+06	49522.8	80317.4	140557	1.5012	1.86252e-05	0.000198573	20.4652	4.3551	up
Zmyp000878	UPLC-MS/MS	Crotonoside; 2-Hydroxyadenosine	Nucleotides and derivatives	Nucleotides and derivatives	C10H13N5O5	1818-71-9	1.30319e+07	5.51211e+06	1.05042e+07	1.25379e+07	1.75633e+07	1.68018e+07	1.33346e+07	1.61523e+07	1.684e+07	618483	436632	325737	1.50087	7.04157e-06	0.000105509	29.5176	4.8835	up
MWSHC2054	UPLC-MS/MS	Adenine	Nucleotides and derivatives	Nucleotides and derivatives	C5H5N5	73-24-5	1.05658e+07	6.09996e+06	1.17446e+07	1.03474e+07	9.8666e+06	1.0361e+07	9.75072e+06	9.52686e+06	9.59627e+06	2.21231e+07	2.37556e+07	2.12985e+07	1.49155	9.60044e-05	0.000632124	0.435958	-1.19774	down
Wcjp001256	UPLC-MS/MS	9-Alpha-Ribofuranosyladenine*	Nucleotides and derivatives	Nucleotides and derivatives	C10H13N5O4	-	1.68797e+07	7.89617e+06	1.75238e+07	2.10792e+07	1.8131e+07	1.90724e+07	1.87678e+07	1.94601e+07	1.87515e+07	1.61979e+06	789368	1.38263e+06	1.49012	7.98198e-07	2.5728e-05	13.8511	3.79193	up
pme2776	UPLC-MS/MS	2'-Deoxyinosine	Nucleotides and derivatives	Nucleotides and derivatives	C10H12N4O4	890-38-0	1.41308e+06	676341	1.58247e+06	1.96123e+06	1.75647e+06	1.96479e+06	2.1812e+06	2.05263e+06	1.92172e+06	135268	135268	135268	1.48031	6.42715e-06	9.93191e-05	12.7401	3.6713	up
MWS2910	UPLC-MS/MS	5-Methyl-2'-Deoxycytidine	Nucleotides and derivatives	Nucleotides and derivatives	C10H15N3O4	838-07-3	881523	451230	910807	1.23537e+06	1.56509e+06	1.51812e+06	1.56285e+06	1.65889e+06	2.01465e+06	61037.4	6807.46	43690.3	1.44956	4.49262e-05	0.000363077	35.261	5.14	up
mws1060	UPLC-MS/MS	9-(Arabinosyl)hypoxanthine	Nucleotides and derivatives	Nucleotides and derivatives	C10H12N4O5	7013-16-3	125510	126687	95955.1	164096	130210	164757	199136	229278	230392	51972.3	42450	42444	1.41808	6.6834e-05	0.000478718	3.57045	1.8361	up
pmb0197	UPLC-MS/MS	N7-Methylguanosine	Nucleotides and derivatives	Nucleotides and derivatives	C11H15N5O5	20244-86-4	212674	80036.8	295900	367955	381390	407119	525376	541721	517451	21372	25679.6	15980.6	1.4048	0.000139532	0.000857613	17.608	4.13816	up
mws0976	UPLC-MS/MS	β-Pseudouridine	Nucleotides and derivatives	Nucleotides and derivatives	C9H12N2O6	1445-07-4	558824	67107.4	193950	309460	828847	889311	1.09674e+06	1.01677e+06	957125	13421.5	13421.5	13421.5	1.36169	0.00103692	0.0040204	48.9938	5.61453	up
MWS5173	UPLC-MS/MS	Isocytosine	Nucleotides and derivatives	Nucleotides and derivatives	C4H5N3O	108-53-2	628225	322324	569514	1.08374e+06	1.16166e+06	971189	1.28732e+06	1.51046e+06	1.43677e+06	128882	162504	153494	1.35105	0.000254209	0.00138721	6.72181	2.74885	up
pme1194	UPLC-MS/MS	2'-Deoxycytidine	Nucleotides and derivatives	Nucleotides and derivatives	C9H13N3O4	951-77-9	2.32628e+06	290845	2.6445e+06	4.20429e+06	3.88977e+06	4.30254e+06	4.81879e+06	5.24422e+06	5.25555e+06	60785.4	83767.1	171078	1.3437	0.000176758	0.0010272	34.8264	5.12211	up
pme0256	UPLC-MS/MS	Xanthine	Nucleotides and derivatives	Nucleotides and derivatives	C5H4N4O2	69-89-6	74955.1	60904.1	118289	201657	200685	242124	338966	410017	357480	23980.1	18546.6	13508.4	1.33828	0.00123907	0.00459556	11.9275	3.57622	up
mws0572	UPLC-MS/MS	5-Methylcytosine	Nucleotides and derivatives	Nucleotides and derivatives	C5H7N3O	554-01-8	246115	78971.6	455615	317252	361510	510948	398505	305490	358156	40561.1	37534.3	44089.5	1.33474	0.000100832	0.000656115	8.27316	3.04844	up
Hmhp001812	UPLC-MS/MS	2'-O-Methyladenosine	Nucleotides and derivatives	Nucleotides and derivatives	C11H15N5O4	2140-79-6	1.80068e+06	821092	2.05062e+06	2.03894e+06	2.24054e+06	2.31001e+06	3.11614e+06	2.83658e+06	2.39458e+06	549573	545879	615582	1.31402	7.09843e-05	0.000498148	3.82015	1.93363	up
MWS5083	UPLC-MS/MS	Flavin Single Nucleotide(FMN)	Nucleotides and derivatives	Nucleotides and derivatives	C17H21N4O9P	6184-17-4	125879	28058.5	84710.1	76115.9	44817.3	60901.4	62364.5	71765.7	66039.3	176830	184661	176478	1.31274	8.23271e-07	2.62311e-05	0.384565	-1.3787	down
MWS4354	UPLC-MS/MS	N6-methyladenosine	Nucleotides and derivatives	Nucleotides and derivatives	C11H15N5O4	1867-73-8	1.99557e+06	818858	1.89339e+06	3.04995e+06	2.69021e+06	3.55805e+06	4.29621e+06	2.72993e+06	3.16928e+06	409611	648204	436236	1.30726	0.000162107	0.000956084	5.39951	2.43283	up
pme3184	UPLC-MS/MS	2'-Deoxyadenosine-5'-monophosphate	Nucleotides and derivatives	Nucleotides and derivatives	C10H14N5O6P	653-63-4	2.9176e+06	2.03965e+06	2.82619e+06	1.16406e+06	1.29081e+06	1.20359e+06	530889	532242	688818	222467	165252	136703	1.29692	0.0029954	0.00887098	8.38627	3.06803	up
pme1109	UPLC-MS/MS	Guanine	Nucleotides and derivatives	Nucleotides and derivatives	C5H5N5O	73-40-5	8.45418e+06	4.79963e+06	1.6297e+07	6.68859e+06	8.46042e+06	6.58336e+06	6.759e+06	6.22488e+06	6.06461e+06	1.77137e+07	1.79497e+07	1.56577e+07	1.29454	5.31868e-05	0.000406154	0.456807	-1.13034	down
pme3188	UPLC-MS/MS	Uridine 5'-monophosphate	Nucleotides and derivatives	Nucleotides and derivatives	C9H13N2O9P	58-97-9	1.40632e+07	1.01473e+07	7.55498e+06	3.3143e+06	2.90866e+06	3.80124e+06	1.34696e+06	1.23536e+06	1.39354e+06	336247	512365	319977	1.23106	0.0144736	0.0318672	13.0543	3.70646	up
pme0264	UPLC-MS/MS	Thymidine	Nucleotides and derivatives	Nucleotides and derivatives	C10H14N2O5	50-89-5	1.1775e+06	678122	1.0995e+06	1.96314e+06	1.69238e+06	1.92998e+06	2.32086e+06	2.64266e+06	2.50802e+06	531726	512385	498969	1.2273	0.000505901	0.00231412	3.45892	1.79032	up
mws0609	UPLC-MS/MS	Guanosine 3',5'-cyclic monophosphate	Nucleotides and derivatives	Nucleotides and derivatives	C10H12N5O7P	7665-99-8	4.1814e+07	3.59404e+07	4.17564e+07	1.45337e+07	1.37727e+07	1.39034e+07	5.37129e+06	5.13367e+06	5.30861e+06	1.7719e+06	1.83216e+06	1.81561e+06	1.21315	0.00888739	0.0214782	10.9191	3.44879	up
pme3337	UPLC-MS/MS	Succinyladenosine	Nucleotides and derivatives	Nucleotides and derivatives	C14H17N5O8	4542-23-8	913278	489822	866400	1.27194e+06	896656	846794	1.20001e+06	812931	962145	482888	468016	406780	1.18256	0.000205917	0.00116742	2.02796	1.02003	up
MWSslk257	UPLC-MS/MS	Cytidine 5'-monophosphate(Cytidylic acid)	Nucleotides and derivatives	Nucleotides and derivatives	C9H14N3O8P	63-37-6	1.79029e+06	3.26864e+06	1.7961e+06	751815	798275	755653	320482	312834	362348	104866	145305	184521	1.17553	0.0171725	0.0366171	7.78822	2.96129	up
pmb0998	UPLC-MS/MS	Guanosine 5'-monophosphate	Nucleotides and derivatives	Nucleotides and derivatives	C10H14N5O8P	85-32-5	3.87957e+06	5.35193e+06	3.535e+06	1.79728e+06	1.74626e+06	1.41009e+06	596218	571982	630948	299849	380792	217693	1.13487	0.010956	0.0253058	7.24277	2.85654	up
pme1173	UPLC-MS/MS	Allopurinol	Nucleotides and derivatives	Nucleotides and derivatives	C5H4N4O	315-30-0	111532	77811.6	131403	215254	172033	246091	263661	294293	256762	72990.7	95906.1	77787.3	1.01841	0.00188223	0.00632428	2.39015	1.2571	up
MWSmce536	UPLC-MS/MS	Methyl 2-furoate	Organic acids	Organic acids	C6H6O3	611-13-2	7918.22	7918.22	7918.22	7918.22	7918.22	7918.22	7918.22	7918.22	7918.22	220617	229202	201479	1.559	0.00153088	0.00538528	0.0364728	-4.77704	down
Lmyp102101	UPLC-MS/MS	3-Hydroxy-4H-pyran-4-one	Organic acids	Organic acids	C5H4O3	-	52231.7	97191.6	97306.5	135435	172049	162279	138943	80408.4	95337	10446.3	10446.3	10446.3	1.4967	4.95138e-05	0.000387232	10.968	3.45523	up
mws0206	UPLC-MS/MS	2-Hydroxybutyric Acid	Organic acids	Organic acids	C4H8O3	3347-90-8	32074.6	15119.7	30391	32938.8	27935	17351.7	29078.1	33518.1	28296.5	3023.94	3023.94	3023.94	1.49108	4.17911e-06	7.54627e-05	9.06482	3.18028	up
mws0939	UPLC-MS/MS	1,3,7-Trimethyluric acid	Organic acids	Organic acids	C8H10N4O3	5415-44-1	115309	87866.8	135896	242097	202769	213254	176459	227317	206219	18879.6	23071.2	28305.4	1.46475	2.01094e-05	0.000210145	7.62536	2.93081	up
Lcsn002223	UPLC-MS/MS	12-Hydroxyjasmonic Acid Glucoside	Organic acids	Organic acids	C18H28O9	124649-25-8	437155	236080	350661	354207	341305	319102	342476	291050	403463	794764	688954	604210	1.44331	0.0145822	0.0319956	0.490997	-1.02621	down
pmn001684	UPLC-MS/MS	Tuberonic Acid	Organic acids	Organic acids	C12H18O4	124649-26-9	73380.1	49088.5	74660.2	120992	96549.1	69518.6	111981	86239.3	114571	23176.7	19316.6	11596.1	1.42206	1.22011e-05	0.000150318	4.91149	2.29616	up
Zbqp000579	UPLC-MS/MS	2-amino-3-(1H-pyrazol-1-yl)propanoic acid	Organic acids	Organic acids	C6H9N3O2	2734-48-7	2.14541e+06	1.7782e+06	2.3504e+06	1.50739e+06	1.57747e+06	1.51743e+06	1.47526e+06	1.08239e+06	1.34694e+06	3.34724e+06	3.55678e+06	3.19185e+06	1.35683	6.562e-06	9.99443e-05	0.488018	-1.03499	down
Lmbn000193	UPLC-MS/MS	Tartronate semialdehyde*	Organic acids	Organic acids	C3H4O4	2480-77-5	1.83051e+06	5.31737e+06	1.80788e+06	3.09305e+06	3.01493e+06	3.05927e+06	1.84733e+06	2.05951e+06	3.23823e+06	1.15737e+06	1.03379e+06	764428	1.32643	0.00111842	0.00427985	2.84976	1.51084	up
Sazp003601	UPLC-MS/MS	Tuberonic acid glucoside	Organic acids	Organic acids	C18H28O9	120399-24-8	469849	434883	552546	224296	169978	131688	108003	91382.3	87973.1	1.98223e+06	1.41872e+06	2.19641e+06	1.32279	0.0150361	0.0327673	0.135218	-2.88664	down
pme1216	UPLC-MS/MS	2-Picolinic acid	Organic acids	Organic acids	C6H5NO2	98-98-6	995318	671567	1.10476e+06	1.61234e+06	1.61315e+06	1.29257e+06	1.89775e+06	2.07439e+06	2.025e+06	439262	459100	399048	1.307	0.000200751	0.00114503	3.41368	1.77133	up
mws0972	UPLC-MS/MS	6-Hydroxyhexanoic acid	Organic acids	Organic acids	C6H12O3	1191-25-9	38940.1	127069	120439	100803	177466	173157	247271	310777	272008	26173.3	44971.4	56701.4	1.15901	0.0019386	0.00647444	4.08806	2.03142	up
mws2124	UPLC-MS/MS	2-Phosphoglycolate	Organic acids	Organic acids	C2H5O6P	13147-57-4	1317.99	1317.99	1317.99	10610.7	27956.3	6589.96	1317.99	1317.99	1317.99	19619.5	29422	21249.9	1.07588	0.00563916	0.0148874	0.251643	-1.99055	down
XMW0485	GC-MS	Carbonochloridodithioic acid, methyl ester	Others	-	C2H3ClS2	16696-91-6	108356	104676	76423.5	157474	150461	149166	232335	247088	248385	36630.6	7326.13	37630.4	1.34092	0.000185848	0.00107327	6.02368	2.59065	up
NMW0288	GC-MS	Tolbutamide	Others	-	C12H18N2O3S	64-77-7	255339	294336	292686	503822	477190	464153	610527	698161	668775	205081	210980	197588	1.15564	0.00123421	0.00458609	2.31674	1.21209	up
MWSslk178	UPLC-MS/MS	Griffonilide	Others	Lactones	C8H8O4	61371-55-9	14441.6	14441.6	14441.6	14441.6	14441.6	14441.6	14441.6	14441.6	14441.6	202028	188610	200098	1.55855	0.000526436	0.00240013	0.0733405	-3.76925	down
Wbsp000037	UPLC-MS/MS	1-[3-(4-methyl-6-oxocyclohex-1-en-1-yl)propyl]pyrrolidin-2-one	Others	Ketone compounds	C14H21NO2	-	136256	140023	118188	142820	112454	123937	138589	140337	137898	62793.7	69773.1	60749.9	1.52314	1.80896e-07	9.83225e-06	2.05277	1.03757	up
Lman002117	UPLC-MS/MS	Grevilloside Q	Others	Ketone compounds	C15H18O9	1708967-64-9	75719.7	75719.7	75719.7	75719.7	75719.7	75719.7	75719.7	75719.7	75719.7	1.20835e+06	1.36127e+06	378598	1.51216	0.0970684	0.158933	0.0770495	-3.69807	down
pma3101	UPLC-MS/MS	Nicotinate D-ribonucleoside	Others	Vitamin	C11H14NO6+	17720-18-2	540879	540123	566277	639367	539234	574481	707426	672906	773030	213424	233905	251589	1.50796	2.48696e-07	1.25343e-05	2.64873	1.4053	up
Wafn003987	UPLC-MS/MS	Decanoyl arabinosylglucoside	Others	Saccharides	C21H38O11	-	113181	158568	69012.9	74168.2	47790.4	163721	76540.9	83759.9	86579.5	9558.08	9558.08	9558.08	1.49165	0.000182825	0.00105892	10.1522	3.34373	up
Zmhn001970	UPLC-MS/MS	Piceid (3,4',5-Trihydroxystilbene-3-O-glucoside)*	Others	Stilbene	C20H22O8	27208-80-6	29779.2	13920.3	2784.06	2784.06	2784.06	2784.06	2784.06	2784.06	2784.06	1.53835e+06	1.36873e+06	1.38557e+06	1.49141	0.00138865	0.00500563	0.00490667	-7.67104	down
Wafn002902	UPLC-MS/MS	Octanoyl arabinosylglucoside	Others	Saccharides	C19H34O11	-	1.68773e+06	603115	2.52316e+06	2.55896e+06	3.5257e+06	2.31602e+06	1.69562e+06	1.20713e+06	1.40792e+06	52543.1	43221.6	64307.7	1.47329	0.000187332	0.00107959	36.4946	5.18961	up
Layp002880	UPLC-MS/MS	5,7-Dihydroxychromone glucoside	Others	Chromone	C15H16O9	-	3345.94	22999.7	3345.94	3345.94	3345.94	3345.94	3345.94	3345.94	16729.7	716731	728218	545390	1.46	0.00792886	0.0197119	0.0105763	-6.56303	down
Zbsp003145	UPLC-MS/MS	Leucopelargonidin; 3,4,5,7,4'-Pentahydroxyflavan	Others	Others	C15H14O6	520-17-2	1.25853e+07	1.0136e+07	1.4339e+07	7.55757e+06	9.47724e+06	9.54556e+06	6.59878e+06	6.61758e+06	7.37778e+06	3.4783e+07	2.85766e+07	2.90294e+07	1.44833	0.0027535	0.0083145	0.303914	-1.71826	down
Zamn006847	UPLC-MS/MS	glycoric acid	Others	Others	C12H20O4	-	89385.1	34458.3	97179.4	66093.2	71064.4	61353.1	53931	66510.5	43818.6	222892	194844	202582	1.44452	5.36806e-05	0.000408799	0.313707	-1.67251	down
MWSHY0141	UPLC-MS/MS	7-Hydroxy-4-chromone	Others	Chromone	C9H6O3	59887-89-7	804756	418305	732291	729728	817306	618572	705149	683400	678074	197785	76040.4	75228.5	1.44301	4.70644e-05	0.000377204	5.90891	2.56289	up
zjbp110819	UPLC-MS/MS	6,7-dimethoxy-2-[2-phenylethyl]chromone	Others	Chromone	C19H18O4	-	39617.8	19882.6	62797.4	46351.6	57889.2	23957.5	27279.8	30781.4	23480	3976.51	3976.51	3976.51	1.43637	0.000236666	0.00130685	9.27774	3.21377	up
CYp003790	UPLC-MS/MS	2-(3,4-dihydroxyphenyl)-2H-chromene-3,5,7-triol	Others	Others	C15H12O6	-	72992.5	135180	88841.9	34733.6	36860	18777.5	35569.9	31678.7	17527.4	1.12161e+06	1.12642e+06	889720	1.43127	0.00510179	0.0137838	0.0501592	-4.31734	down
Wagp001892	UPLC-MS/MS	4-(Beta-D-Glucopyranosyloxy)-2-Pentanol	Others	Others	C11H22O7	183744-50-5	115947	66008	124164	68308.8	76648.9	88000.6	56244.8	48319.1	47965.2	263941	287546	255053	1.42766	6.81545e-06	0.000102676	0.285833	-1.80676	down
Zmbp000449	UPLC-MS/MS	Epigoitrin	Others	Others	C5H7NOS	1072-93-1	8.76765e+06	3.88875e+06	1.00477e+07	1.75364e+07	1.78033e+07	1.6877e+07	2.21803e+07	2.09849e+07	2.03161e+07	797511	963213	904935	1.42692	0.000126185	0.00078427	17.3068	4.11327	up
Latp005327	UPLC-MS/MS	2-Methyl-5-acetonyl-7-hydroxychromone	Others	Chromone	C13H12O4	28955-30-8	24420.4	15967.6	56935.9	16813.2	33356.4	29454.7	15308	15880.7	17744.8	117772	95203.1	121389	1.40692	0.00172578	0.00588139	0.225185	-2.15081	down
HX1332	UPLC-MS/MS	Roupelliol	Others	Others	C19H30O2	-	43297.7	13088.8	42791.7	125204	108491	129177	99692.3	107387	80409.7	2617.76	2617.76	2617.76	1.40223	0.000367568	0.00181849	31.8142	4.9916	up
Lmln001856	UPLC-MS/MS	5,7-Dihydroxy-4-oxo-2-(3,4,5-trihydroxyphenyl)-4H-chromen-3-yl-alloside	Others	Others	C21H20O13	-	1.47341e+06	328173	1.48961e+06	231790	182711	146008	92208.4	93227.3	55942	1.78577e+07	1.44177e+07	1.29408e+07	1.40061	0.00883136	0.0214178	0.0301741	-5.05054	down
Wcsn010496	UPLC-MS/MS	6,10,14-Trimethylpentadeca-5,9-Diene-2,13-Dione	Others	Others	C18H30O2	-	22869.4	2801.1	26547.7	23407.8	34268.2	33841.1	30520.8	18945	19802	560.219	560.219	560.219	1.39945	9.37446e-05	0.000624663	42.246	5.40074	up
Lmmp003349	UPLC-MS/MS	Byzantionoside A	Others	Ketone compounds	C19H30O7	189109-41-9	317528	165443	337770	206477	235631	259335	211616	95955.2	140430	793913	730943	892483	1.39719	0.000958285	0.00377325	0.271674	-1.88005	down
CYp004569	UPLC-MS/MS	2-(4-hydroxyphenyl)-2H-chromene-3,5,7-triol	Others	Others	C15H12O5	-	39838.8	14498.6	28856.4	2899.72	2899.72	19608.6	2899.72	16616.5	2899.72	518367	426567	373809	1.39073	0.00913904	0.0218435	0.0331168	-4.91629	down
Wbtp003341	UPLC-MS/MS	(3,5-dihydroxyphenyl)-(4-hydroxy-2,6-dimethoxyphenyl)methanone	Others	Ketone compounds	C15H14O6	-	1.94069e+07	9.48558e+06	2.33098e+07	1.03253e+07	1.1575e+07	9.56801e+06	9.86356e+06	8.30601e+06	1.26827e+07	4.04572e+07	3.44531e+07	3.61685e+07	1.38484	5.83278e-05	0.000430012	0.343669	-1.54091	down
CYp006719	UPLC-MS/MS	2,7-Dimethylocta-2,4-Dienal-8-ol 8-O-B-D-Glucopyranoside	Others	Others	C16H26O7	-	324952	160409	361980	122301	123490	150310	103724	82212.8	84088.5	807874	864352	891387	1.38166	6.20284e-08	4.35348e-06	0.196788	-2.34528	down
Lmbp000668	UPLC-MS/MS	Isonicotinic acid	Others	Vitamin	C6H5NO2	55-22-1	2.10996e+06	1.51877e+06	2.38962e+06	3.01378e+06	3.36252e+06	3.28399e+06	3.99948e+06	3.86408e+06	4.27689e+06	854572	773676	792457	1.37485	7.36002e-05	0.000512612	3.83071	1.93761	up
Lmbn001981	UPLC-MS/MS	2,5-Dihydroxybenzaldehyde	Others	Aldehyde compounds	C7H6O3	1194-98-5	4.381e+06	3.42902e+06	4.60252e+06	6.12138e+06	6.21535e+06	6.08769e+06	7.11207e+06	7.11454e+06	7.22747e+06	1.99114e+06	2.22322e+06	2.34619e+06	1.36474	3.27805e-05	0.000287556	2.65684	1.40971	up
CYp006352	UPLC-MS/MS	D-Linalool 3-(6''-glucosyl)glucoside	Others	Others	C22H38O11	-	125121	85737.8	139022	122817	104270	101971	132843	113480	59609.7	274194	197921	234128	1.34132	0.0182474	0.0384652	0.464841	-1.10519	down
pme0490	UPLC-MS/MS	Nicotinic acid (Vitamin B3)	Others	Vitamin	C6H5NO2	59-67-6	2.27518e+06	1.38565e+06	2.04284e+06	2.99079e+06	3.41007e+06	3.28945e+06	4.14002e+06	4.0331e+06	4.24017e+06	813264	795192	800200	1.34011	0.000136997	0.000845781	3.84824	1.9442	up
pme3705	UPLC-MS/MS	D-Glucoronic acid*	Others	Saccharides	C6H10O7	6556-12-3	1.37493e+06	962691	1.43537e+06	3.63492e+06	3.38589e+06	3.76718e+06	1.01862e+07	1.16286e+07	1.05668e+07	163809	170009	185066	1.33927	0.00808883	0.0199731	30.1561	4.91438	up
CYp005774	UPLC-MS/MS	3,7-Dimethyl-2,6-octadienyl 6-O-(Beta-D-Glucopyranosyl)-Beta-D-glucopyranoside	Others	Others	C22H38O11	-	224057	63580.7	154193	118285	89779.8	160532	111359	114094	171382	363972	336576	334290	1.33882	6.43351e-07	2.35357e-05	0.388873	-1.36263	down
mws0133	UPLC-MS/MS	Nicotinamide	Others	Vitamin	C6H6N2O	98-92-0	1.07667e+07	4.76076e+06	9.60208e+06	5.64658e+06	7.38622e+06	7.33585e+06	4.72524e+06	4.35065e+06	4.55093e+06	1.64884e+07	1.5354e+07	1.44485e+07	1.32723	1.12889e-05	0.00014289	0.425749	-1.23192	down
mws0009	UPLC-MS/MS	Coniferaldehyde*	Others	Aldehyde compounds	C10H10O3	20649-42-7	120699	29722.5	95211.2	125366	138289	147312	129382	188570	130418	5944.5	5944.5	33284.1	1.32378	0.000102826	0.000664416	8.15359	3.02744	up
mws1189	UPLC-MS/MS	D-Galacturonic acid*	Others	Saccharides	C6H10O7	685-73-4	1.04183e+06	843707	692542	2.49078e+06	2.72909e+06	2.04661e+06	9.30795e+06	8.43823e+06	8.88635e+06	100523	178869	173082	1.29455	0.0131887	0.0295547	26.8723	4.74805	up
Zmxn110201	UPLC-MS/MS	2,6-Dimethoxy-4-hydroxyphenol-1-O-ß-D-glucopyranoside	Others	Others	C14H20O9	-	28022.5	36825.4	32961.9	5604.5	5604.5	5604.5	5604.5	5604.5	5604.5	127408	121373	116659	1.29013	8.76765e-09	1.96627e-06	0.119889	-3.06023	down
CYp005660	UPLC-MS/MS	2,5,8-trimethylnona-1,4,7-triene-1,9-diol 9-O-Glycerylglucoside*	Others	Others	C21H36O9	-	68158.9	30928.3	90371.4	6185.67	6185.67	6185.67	6185.67	6185.67	6185.67	228239	211612	212868	1.25172	1.82722e-08	2.5848e-06	0.115707	-3.11145	down
HJAP104	UPLC-MS/MS	Benzaldehyde	Others	Aldehyde compounds	C7H6O	100-52-7	378937	44832.4	288600	203959	215203	169179	380755	222756	148903	40382.2	9735.24	40338.7	1.21859	0.000491089	0.00226505	7.56581	2.9195	up
Wdzn000513	UPLC-MS/MS	2,5-bis(hydroxymethyl)-2-methoxyoxolane-3,4-diol*	Others	Saccharides	C7H14O6	-	1.12338e+06	771217	1.12595e+06	2.89822e+06	2.53706e+06	2.88303e+06	6.85732e+06	8.35708e+06	7.23963e+06	324524	303046	369449	1.21506	0.00802322	0.0198398	11.298	3.49799	up
mws2104	UPLC-MS/MS	D-Pinitol*	Others	Saccharides	C7H14O6	10284-63-6	1.61039e+06	342816	1.78098e+06	3.70532e+06	3.90568e+06	3.41831e+06	8.03776e+06	7.1034e+06	7.90157e+06	222728	221283	321391	1.20137	0.00322526	0.00945075	16.4647	4.0413	up
mws1089	UPLC-MS/MS	Sucrose-6-phosphate	Others	Saccharides	C12H23O14P	-	6750.25	6750.25	6750.25	70724.8	6750.25	6750.25	6750.25	6750.25	38856.9	86769.6	88397.7	72193.2	1.1811	4.96732e-05	0.000387232	0.211343	-2.24234	down
CYp005864	UPLC-MS/MS	2,5,8-trimethylnona-1,4,7-triene-1,9-diol 1-O-Glyceryl*	Others	Others	C21H36O9	-	78013.6	34765.9	83377.4	11081.6	2216.33	2216.33	2216.33	2216.33	2216.33	238298	213146	212865	1.15421	3.10819e-07	1.4855e-05	0.109548	-3.19037	down
Wcsn010224	UPLC-MS/MS	14-hydroxy-2,6,10-trimethylpentadeca-2,5,10-trien-4-one*	Others	Others	C18H30O2	-	827906	172376	815599	1.12074e+06	1.47844e+06	1.33471e+06	1.03076e+06	788146	857311	143304	260985	179348	1.13678	0.000288266	0.00152199	4.81234	2.26674	up
HX1226	UPLC-MS/MS	4-Hydroxy-β-bulnesene	Others	Others	C15H24O	-	405603	182692	422923	570502	599313	587466	776109	739834	795765	188568	194115	185386	1.13599	0.000501245	0.00230041	2.98098	1.57579	up
Lmbn002737	UPLC-MS/MS	3-Methylbenzaldehyde*	Others	Aldehyde compounds	C8H8O	620-23-5	99581.5	40218	91207.6	80428	63005	93239.8	93531.6	93529.5	103917	51975.4	32455.9	32993.2	1.12863	0.00202001	0.0066581	2.1536	1.10675	up
Zmyn000083	UPLC-MS/MS	D-Glucose 1,6-bisphosphate	Others	Saccharides	C6H14O12P2	10139-18-1	299999	93022.8	295106	288294	274017	262190	299945	295307	232196	107017	125764	82432.9	1.10661	0.00012362	0.000774485	2.47458	1.30719	up
Ymmg000006	UPLC-MS/MS	Rugosic acid A	Others	Others	C15H22O5	-	52516.3	34589.5	42273.5	66604.9	69167.5	88377.5	80693.5	99894.4	102466	25626.1	44830.3	25626.1	1.0687	0.00534531	0.0143023	2.20846	1.14304	up
mws0628	UPLC-MS/MS	4-Hydroxybenzaldehyde	Others	Aldehyde compounds	C7H6O2	123-08-0	814788	602328	828841	498145	557353	433789	234247	163459	203385	1.21638e+06	1.19692e+06	1.09668e+06	1.06638	1.95429e-05	0.000206766	0.41181	-1.27995	down
MWSmce466	UPLC-MS/MS	4-Hydroxyacetophenone	Others	Ketone compounds	C8H8O2	99-93-4	1.01466e+06	557939	974508	643699	721465	659140	203744	219316	301217	1.41893e+06	1.45577e+06	1.33078e+06	1.0629	2.27637e-05	0.000226981	0.419745	-1.25242	down
Lchp000218	UPLC-MS/MS	3-ethyl-7-hydroxy-6-methoxyphthalide	Others	Others	C11H12O4	-	508954	261141	560942	909361	584404	552674	674655	890844	679294	324650	284736	263547	1.05635	0.000865809	0.00352426	2.14689	1.10225	up
Wcsn010254	UPLC-MS/MS	4-[3-(4,8-dimethylnona-3,7-dienyl)-3-methyloxiran-2-yl]butan-2-one*	Others	Others	C18H30O2	-	831139	141891	861382	1.16257e+06	1.51391e+06	1.38314e+06	1.07481e+06	843673	844362	146220	294088	184707	1.05552	0.000372264	0.00183615	4.61689	2.20692	up
mws0458	UPLC-MS/MS	Vanillin; 4-Hydroxy-3-Methoxybenzaldehyde	Others	Aldehyde compounds	C8H8O3	121-33-5	578694	446353	595045	317900	242674	250432	140160	236594	155109	578694	704645	704723	1.00147	0.00120258	0.0045003	0.496792	-1.00929	down
KMW0450	GC-MS	Benzenemethanol, 4-methoxy-	Phenol	-	C8H10O2	105-13-5	6994.17	6275.67	7249.73	6595.7	6814.01	7368.31	7336.12	6995.36	6593.42	12592.4	15041.1	15054.7	1.5405	0.0108735	0.0252018	0.485867	-1.04137	down
KMW0540	GC-MS	Eugenol	Phenol	-	C10H12O2	97-53-0	282957	288620	302622	486085	462229	394976	513454	628256	591019	25313.8	28829.6	24947.8	1.52569	1.19813e-05	0.000148933	16.6484	4.05731	up
D259	GC-MS	Phenol, 2,3,6-trimethyl-	Phenol	-	C9H12O	2416-94-6	958015	954351	858385	1.72259e+06	1.60834e+06	1.39144e+06	2.11122e+06	2.91393e+06	2.46595e+06	185307	165286	173961	1.45844	0.000254221	0.00138721	9.52188	3.25125	up
KMW0359*149	GC-MS	Phenol, 3-ethyl-	Phenol	-	C8H10O	620-17-7	19628.3	25599.9	27339.8	33998.5	37883.1	40907.8	83543	83072.5	74224.1	2459.92	12299.6	2459.92	1.34716	0.00115451	0.00436569	8.2503	3.04445	up
XMW0300*149	GC-MS	Phenol, 3,5-dimethyl-	Phenol	-	C8H10O	108-68-9	19628.3	25599.9	27339.8	33998.5	37883.1	40907.8	83543	83072.5	74224.1	2459.92	12299.6	2459.92	1.34716	0.00115451	0.00436569	8.2503	3.04445	up
NMW0153	GC-MS	Phenol, 4-butyl-	Phenol	-	C10H14O	1638-22-8	26249.5	26583	27057	45206.7	40805.2	48430	77639.3	95314	89813.1	16003.2	18451.8	14948.4	1.13857	0.00400461	0.0112813	3.21906	1.68664	up
HJN093	UPLC-MS/MS	2-O-Salicyl-6-O-Galloyl-D-Glucose	Phenolic acids	Phenolic acids	C20H20O12	-	5285.8	5285.8	5285.8	5285.8	5285.8	5285.8	5285.8	5285.8	5285.8	252947	161609	208388	1.55677	0.0165599	0.0355127	0.0254556	-5.29587	down
MWSmce274	UPLC-MS/MS	Salicyl Alcohol	Phenolic acids	Phenolic acids	C7H8O2	90-01-7	36458.6	37409	46412.5	67758.8	57751.3	53269.4	68969.3	57626	57478.2	6181.71	6181.71	6181.71	1.52404	1.89939e-06	4.2121e-05	8.68392	3.11835	up
Lmsn004321	UPLC-MS/MS	1-O-Caffeoyl-3-O-galloyl-β-D-glucose	Phenolic acids	Phenolic acids	C22H22O13	-	204704	117706	202713	48623.6	55032.1	100756	43172.6	47176.8	71852.5	7.93534e+06	8.89808e+06	7.35112e+06	1.52034	0.00313609	0.00923829	0.0122907	-6.34629	down
Lmsn003778	UPLC-MS/MS	1-O-Caffeoyl-4-O-galloyl-β-D-glucose	Phenolic acids	Phenolic acids	C22H22O13	-	226797	138490	179372	63311.8	158577	63303.9	34721.6	40448	75654.2	1.34005e+07	1.29412e+07	1.24749e+07	1.51391	0.000397278	0.00192191	0.00842142	-6.89172	down
Wasn004683	UPLC-MS/MS	Protocatechuic acid 1-O-(Glucosylvanilloyl)	Phenolic acids	Phenolic acids	C21H22O12	-	243424	78464.7	215552	88276	109340	103680	65075.8	80246	68207.5	1.45757e+06	1.44072e+06	1.33379e+06	1.50317	3.39598e-05	0.000292672	0.0828801	-3.59283	down
ML10179289	UPLC-MS/MS	2-Phenylethanol	Phenolic acids	Phenolic acids	C8H10O	60-12-8	3.8454e+06	2.19313e+06	4.48354e+06	4.51857e+06	6.30328e+06	4.62631e+06	5.59625e+06	7.31242e+06	6.5622e+06	279229	391496	243233	1.49181	1.62937e-05	0.000181844	16.573	4.05076	up
Wbsp004755	UPLC-MS/MS	Methyl Hydroxycinnamate	Phenolic acids	Phenolic acids	C10H10O3	80540-55-2	325817	243031	334751	391262	396875	265952	469126	429062	349367	39872.1	34990.1	83881.4	1.4882	1.55311e-06	3.9199e-05	6.73044	2.7507	up
MWSprf134	UPLC-MS/MS	Plantagoside	Phenolic acids	Phenolic acids	C21H22O12	78708-33-5	768876	267609	781268	448266	370710	500917	350037	337630	326864	2.64439e+06	2.39163e+06	2.08914e+06	1.48251	0.00267091	0.00814279	0.194249	-2.36402	down
pmn001513	UPLC-MS/MS	Digallic Acid	Phenolic acids	Phenolic acids	C14H10O9	536-08-3	38269.2	116988	24569.7	30802.9	21946.1	30994.6	29557	33796.4	11316.4	1.64115e+06	1.94529e+06	2.14424e+06	1.478	0.0058528	0.0153636	0.0196742	-5.66755	down
Lmsn004162	UPLC-MS/MS	1-O-Galloyl-2-O-p-Coumaroyl-β-D-glucose	Phenolic acids	Phenolic acids	C22H22O12	94356-18-0	483014	82133.2	472594	166576	158503	135067	144670	70300.2	103676	3.57872e+06	3.70189e+06	3.09781e+06	1.47657	0.00165542	0.00572173	0.0583433	-4.09929	down
Labn003109	UPLC-MS/MS	Galloyl xylosyl gallic acid-3-O-β-D-glucoside	Phenolic acids	Phenolic acids	C25H28O18	-	455311	202864	480180	348134	276966	364241	264104	227235	244350	40572.8	40572.8	40572.8	1.46712	3.22519e-05	0.000285476	7.84156	2.97114	up
Lmsn004090	UPLC-MS/MS	1-O-Galloyl-3-O-p-Coumaroyl-β-D-glucose	Phenolic acids	Phenolic acids	C22H22O12	-	441498	42736.8	485090	168708	203277	163593	142849	102297	104884	3.94099e+06	3.38883e+06	2.6068e+06	1.46566	0.0139538	0.030944	0.0622255	-4.00635	down
MWS3046	UPLC-MS/MS	3-(3-Hydroxyphenyl)-3-hydroxypropanoic acid	Phenolic acids	Phenolic acids	C9H10O4	3247-75-4	51973.7	15831	38999.9	63261	54644.9	62121.4	48570.2	62608.4	56664.5	3166.21	3166.21	3166.21	1.46144	1.37927e-05	0.000165512	15.9558	3.99601	up
Zmhn004909	UPLC-MS/MS	3,4-Digalloylshikimic acid	Phenolic acids	Phenolic acids	C21H18O13	-	462219	42181.7	470511	265914	147003	164874	83147.1	129689	70304.1	4.06158e+06	4.10075e+06	3.36607e+06	1.45538	0.00294256	0.0087613	0.0530817	-4.23564	down
Lcgn000234	UPLC-MS/MS	davidioside C	Phenolic acids	Phenolic acids	C15H16O9	-	25420.4	43486.6	32862.2	5084.09	5084.09	5084.09	5084.09	5084.09	5084.09	654819	1.12153e+06	1.21924e+06	1.44062	0.0298465	0.0583047	0.0147187	-6.08621	down
Hajp003819	UPLC-MS/MS	rhusopolyphenol F	Phenolic acids	Phenolic acids	C15H14O6	1445784-13-3	9.46975e+06	4.71912e+06	1.01908e+07	2.799e+06	2.30644e+06	2.71435e+06	3.06746e+06	2.6023e+06	3.00029e+06	4.28963e+07	3.98445e+07	3.71703e+07	1.43753	9.33098e-05	0.000623265	0.11361	-3.13783	down
MWSmce621	UPLC-MS/MS	Chicoric Acid	Phenolic acids	Phenolic acids	C22H18O12	70831-56-0	32797.4	14034.5	32800.9	24598	35135.5	31627.5	19915.2	22911.5	28114.5	69097.2	83430.7	74935.5	1.42878	0.00114741	0.00435702	0.354541	-1.49598	down
Wmhn001495	UPLC-MS/MS	1,4-Di-O-Galloyl-D-glucose	Phenolic acids	Phenolic acids	C20H20O14	-	1.70201e+06	1.32593e+06	1.92402e+06	1.84293e+06	1.69078e+06	1.63589e+06	1.13419e+06	962439	1.24302e+06	5.61571e+06	3.33501e+06	4.02462e+06	1.42721	0.0490223	0.0882401	0.345815	-1.53193	down
Ymjm000148	UPLC-MS/MS	Salidroside	Phenolic acids	Phenolic acids	C14H20O7	10338-51-9	2.5496e+06	2.20233e+06	2.3786e+06	2.14643e+06	1.99255e+06	2.75998e+06	1.76993e+06	1.8134e+06	2.31832e+06	952630	1.19543e+06	1.09239e+06	1.42468	7.75868e-06	0.000111436	2.05024	1.0358	up
MWS20182	UPLC-MS/MS	Dihydroferulic Acid	Phenolic acids	Phenolic acids	C10H12O4	1135-23-5	96381.4	53408	109689	120803	117442	123275	164781	133876	125029	4886.92	24434.6	4886.92	1.42368	7.73327e-06	0.000111436	10.1796	3.34761	up
Lmhn001580	UPLC-MS/MS	Sinapoyltartaric acid	Phenolic acids	Phenolic acids	C15H16O10	-	99509.6	54347.6	119253	177576	141850	134591	132839	146773	131249	18358.6	23513.2	27278.8	1.42275	1.1901e-05	0.000148602	5.48556	2.45564	up
Lmmn001294	UPLC-MS/MS	Koaburaside*	Phenolic acids	Phenolic acids	C14H20O9	41653-73-0	157105	90136.5	118948	147545	139165	144610	120379	149223	117463	44711.4	59132.1	38944.8	1.42242	2.2322e-05	0.000225006	2.76534	1.46746	up
pmn001384	UPLC-MS/MS	Isochlorogenic acid C*	Phenolic acids	Phenolic acids	C25H24O12	57378-72-0	367425	99892.4	377510	110412	168639	117097	55139.7	54709	70335.6	1.8785e+06	1.61466e+06	1.81763e+06	1.41879	0.000250703	0.00137614	0.0891995	-3.48682	down
pmn001468	UPLC-MS/MS	Sibiricose A3	Phenolic acids	Phenolic acids	C19H26O13	139726-39-9	34664.7	20625.7	35626.4	69250.3	95843.9	100488	140465	85996.4	76179.8	4125.13	4125.13	4125.13	1.41423	0.000617649	0.00270213	17.754	4.15007	up
pme1292	UPLC-MS/MS	Homogentisic acid*	Phenolic acids	Phenolic acids	C8H8O4	451-13-8	193850	105538	195846	190086	160174	185921	192024	219164	218706	50298.9	70929.5	45572.9	1.41292	5.44936e-06	8.73158e-05	3.31994	1.73116	up
pmn001629	UPLC-MS/MS	Digalloylglucose*	Phenolic acids	Phenolic acids	C20H20O14	-	4.76703e+06	3.23671e+06	5.74449e+06	2.68532e+06	2.76098e+06	2.63654e+06	2.11655e+06	1.99408e+06	2.23349e+06	1.14378e+07	1.08598e+07	1.06245e+07	1.40707	2.20668e-08	2.5848e-06	0.285271	-1.80959	down
mws0025	UPLC-MS/MS	Pyrogallol	Phenolic acids	Phenolic acids	C6H6O3	87-66-1	2270.27	2270.27	2270.27	18729.4	11351.4	22964.1	2270.27	2270.27	2270.27	210256	225016	236466	1.40586	0.000340525	0.00172566	0.0330816	-4.91783	down
Lmyn003835	UPLC-MS/MS	4-(3,4,5-Trihydroxybenzoxy)benzoic acid	Phenolic acids	Phenolic acids	C14H10O7	-	1.53484e+06	1.44965e+06	1.33361e+06	531379	784203	520289	743068	591319	758917	4.43872e+06	4.51345e+06	6.58821e+06	1.4054	0.0228402	0.0468985	0.1769	-2.49899	down
CYp006607	UPLC-MS/MS	4-Cinnamoyl-5-Caffeoylquinic acid	Phenolic acids	Phenolic acids	C25H24O10	-	4.11949e+06	1.13248e+06	4.62355e+06	2.56604e+06	3.17136e+06	2.51343e+06	1.79933e+06	1.49786e+06	1.90867e+06	1.31297e+07	9.64623e+06	9.78306e+06	1.40459	0.0111219	0.0255639	0.238871	-2.0657	down
Lmfn000797	UPLC-MS/MS	2,3-Di-O-Galloyl-β-D-Glucose*	Phenolic acids	Phenolic acids	C20H20O14	-	2.37965e+06	1.53775e+06	2.19895e+06	1.35326e+06	1.48366e+06	1.42907e+06	875135	990885	1.01888e+06	5.38681e+06	4.23307e+06	4.88278e+06	1.3996	0.00238688	0.00751868	0.304938	-1.71341	down
CYn005614	UPLC-MS/MS	3-O-Caffeoyl-4-O-p-Coumaroylquinic acid*	Phenolic acids	Phenolic acids	C25H24O11	-	375737	89129.5	526257	183874	214876	201111	182383	109252	132145	1.41126e+06	1.04811e+06	1.03504e+06	1.39745	0.008895	0.0214782	0.192189	-2.3794	down
mws1521	UPLC-MS/MS	Salicin	Phenolic acids	Phenolic acids	C13H18O7	138-52-3	119062	55852.1	79037.6	45594.4	52691.5	60065.3	35587.4	29021	38993.1	272886	219151	215968	1.39676	0.0029834	0.00886388	0.242891	-2.04162	down
pme0241	UPLC-MS/MS	Benzoic acid	Phenolic acids	Phenolic acids	C7H6O2	65-85-0	321651	218222	262301	414883	339926	221292	284047	165389	225294	67571.2	68195.5	107088	1.39497	5.43551e-05	0.000410552	3.3669	1.75142	up
pmn001382	UPLC-MS/MS	Isochlorogenic acid A*	Phenolic acids	Phenolic acids	C25H24O12	2450-53-5	528869	68304.5	513180	146146	186656	166762	82402.3	87545	77573.4	2.08802e+06	1.63514e+06	1.7418e+06	1.39375	0.00213313	0.00690647	0.113294	-3.14186	down
MWSmce342	UPLC-MS/MS	2-Caffeoyl-L-tartaric acid (Caftaric acid)	Phenolic acids	Phenolic acids	C13H12O9	67879-58-7	600480	170219	617250	2.05718e+06	1.95686e+06	1.77042e+06	3.12584e+06	3.2829e+06	2.92363e+06	29648.6	12178.1	25414.6	1.39068	0.00158466	0.00552538	81.8187	6.35436	up
CYn007140	UPLC-MS/MS	3-Cinnamoyl-5-Caffeoylquinic acid	Phenolic acids	Phenolic acids	C25H24O10	-	2.04187e+06	405636	2.0933e+06	1.26609e+06	1.46483e+06	1.19609e+06	791278	754311	888506	5.73587e+06	4.99051e+06	5.02803e+06	1.38765	5.87729e-05	0.000432145	0.230664	-2.11614	down
Wchn003157	UPLC-MS/MS	1,6-Di-O-Galloyl-D-Glucose*	Phenolic acids	Phenolic acids	C20H20O14	-	1.71582e+06	1.26948e+06	1.57882e+06	789323	978796	1.08587e+06	759075	832358	488449	4.29564e+06	3.85154e+06	3.53598e+06	1.38725	0.000643941	0.00279344	0.270988	-1.8837	down
mws1078	UPLC-MS/MS	Anthranilic Acid	Phenolic acids	Phenolic acids	C7H7NO2	118-92-3	95139.6	28942.7	99378.9	62476	63068.5	43730.7	5788.55	5788.55	5788.55	1.85835e+06	1.51109e+06	1.76101e+06	1.38142	0.00344816	0.0100087	0.026645	-5.22999	down
CYn005736	UPLC-MS/MS	3-O-Caffeoyl-5-O-p-Coumaroylquinic acid*	Phenolic acids	Phenolic acids	C25H24O11	-	428938	143128	537749	206857	305765	229933	135943	111444	135608	1.58249e+06	1.13889e+06	1.06181e+06	1.38039	0.0174653	0.0371502	0.196956	-2.34406	down
CYp007200	UPLC-MS/MS	3-Cinnamoyl-5-p-Coumaroylshikimic acid	Phenolic acids	Phenolic acids	C25H22O8	-	85039.3	116768	129310	201793	223047	163221	227563	151704	165380	529451	559093	449399	1.38036	0.00226897	0.00722112	0.317269	-1.65622	down
CYn004760	UPLC-MS/MS	3-Galloyl-5-p-Coumaroylquinic acid*	Phenolic acids	Phenolic acids	C23H22O12	-	319534	154736	342368	257485	223320	318346	171171	192524	215297	603411	522824	514899	1.36942	0.000415736	0.00198749	0.445786	-1.16558	down
CYp006606	UPLC-MS/MS	4-O-Cinnamoyl-5-O-caffeoylshikimic acid*	Phenolic acids	Phenolic acids	C25H22O9	-	5041.68	5041.68	5041.68	5041.68	5041.68	5041.68	32061.4	25208.4	31749.5	199219	191885	231857	1.36866	0.0017144	0.00585981	0.0638185	-3.96988	down
Li512115	UPLC-MS/MS	Isochlorogenic acid B	Phenolic acids	Phenolic acids	C25H24O12	14534-61-3	401363	148496	409358	145459	178937	100021	77186.1	66953.2	42989	1.58449e+06	1.64824e+06	1.30244e+06	1.36489	0.00192861	0.00646446	0.115451	-3.11465	down
pme2598	UPLC-MS/MS	3,4-Dihydroxybenzeneacetic acid*	Phenolic acids	Phenolic acids	C8H8O4	102-32-9	250710	163914	259091	264171	227414	239479	264312	252199	259832	12958.1	78830.7	64790.3	1.36381	0.00272571	0.00824855	4.64328	2.21515	up
CYn004876	UPLC-MS/MS	4-Galloyl-5-p-Coumaroylquinic acid*	Phenolic acids	Phenolic acids	C23H22O12	-	318215	139075	352541	180840	243333	187502	190576	209313	148438	532113	546588	476615	1.3636	2.37552e-05	0.000231051	0.422172	-1.2441	down
Lmmn000774	UPLC-MS/MS	Dihydrocaffeoylglucose*	Phenolic acids	Phenolic acids	C15H20O9	-	53349.1	38418.8	51228.8	7683.76	7683.76	7683.76	7683.76	7683.76	7683.76	269725	310458	302944	1.35983	0.000174121	0.00101828	0.0713749	-3.80844	down
Zmln000668	UPLC-MS/MS	Monogalloyl-diglucose	Phenolic acids	Phenolic acids	C19H26O15	-	260913	110227	312436	151373	155881	166312	157706	147420	145438	444192	374237	456038	1.35936	0.000610844	0.00268771	0.420491	-1.24985	down
pmn001420	UPLC-MS/MS	1-O-Caffeoyl-β-D-glucose*	Phenolic acids	Phenolic acids	C15H18O9	14364-08-0	341312	257487	545857	208000	225120	215078	142862	196885	114283	842295	1.44078e+06	876538	1.35934	0.0477366	0.0861497	0.237043	-2.07678	down
CYp007030	UPLC-MS/MS	4-Cinnamoyl-5-p-Coumaroylquinic acid	Phenolic acids	Phenolic acids	C25H24O9	-	6.05753e+06	1.76444e+06	5.95855e+06	4.50429e+06	5.41114e+06	4.50022e+06	3.54665e+06	3.13353e+06	3.68858e+06	1.19473e+07	1.11507e+07	1.15677e+07	1.35311	7.27038e-08	4.79845e-06	0.370826	-1.43118	down
Lmsn002887	UPLC-MS/MS	1-O-Caffeoyl-β-D-xylose	Phenolic acids	Phenolic acids	C14H16O8	-	937251	527766	888408	865928	929614	829765	789693	906337	842784	405294	434136	317913	1.35272	4.02129e-05	0.000335753	2.16517	1.11448	up
Wcdn001824	UPLC-MS/MS	2,5-Dihydroxybenzoic acid-5-O-glucoside	Phenolic acids	Phenolic acids	C13H16O9	-	992972	662324	682865	555143	481227	657141	225950	295484	253067	2.46924e+06	2.28686e+06	2.46734e+06	1.35142	2.62034e-08	2.63542e-06	0.221786	-2.17276	down
CYn006184	UPLC-MS/MS	3,4-Di-O-p-Coumaroylquinic acid*	Phenolic acids	Phenolic acids	C25H24O10	-	667114	184809	825508	573541	580981	582170	341490	343424	373839	1.89021e+06	1.40303e+06	1.42109e+06	1.34074	0.0109607	0.0253058	0.316261	-1.66081	down
Zbln003341	UPLC-MS/MS	2-(2-(3,4-dihydroxyphenyl)-2-methoxyethoxy)-6-(hydroxymethyl)tetrahydro-2H-pyran-3,4,5-tri	Phenolic acids	Phenolic acids	C15H22O9	-	137518	69239.6	131809	127077	107322	144786	124277	94839	63173.3	42993.7	8598.74	8598.74	1.34004	0.00145292	0.00517008	5.53813	2.4694	up
mws0028	UPLC-MS/MS	Vanillic acid	Phenolic acids	Phenolic acids	C8H8O4	121-34-6	129843	106727	108246	134017	167140	128864	113143	124618	97939.7	12371.9	70912.3	12371.9	1.33747	0.0307812	0.0597936	3.86989	1.95229	up
Lmyn002145	UPLC-MS/MS	Mucic acid-1,4-lactone-3,5-di-O-gallate	Phenolic acids	Phenolic acids	C20H16O15	-	178597	119383	168931	92115.9	116405	141969	96827.4	73733.4	76974.7	274069	329928	267500	1.33675	0.00221308	0.00708976	0.407321	-1.29576	down
MWS20202	UPLC-MS/MS	1,6-Di-O-galloyl-β-D-glucose	Phenolic acids	Phenolic acids	C20H20O14	-	1.83141e+06	1.61884e+06	2.25957e+06	1.29554e+06	1.86496e+06	1.31457e+06	1.04154e+06	1.24927e+06	1.16445e+06	2.76988e+06	3.54549e+06	3.48743e+06	1.32942	0.00666967	0.0171347	0.463818	-1.10837	down
Lakn003294	UPLC-MS/MS	2-β-D-Glucopyranosyloxy-5-hydroxyphenylacetic acidmethylester*	Phenolic acids	Phenolic acids	C15H20O9	-	87488.9	84320.7	71497.5	14299.5	14299.5	14299.5	14299.5	14299.5	14299.5	293390	492887	425610	1.32849	0.0212768	0.0439816	0.0905212	-3.4656	down
mws2212	UPLC-MS/MS	Caffeic acid	Phenolic acids	Phenolic acids	C9H8O4	331-39-5	934702	671207	1.04587e+06	569315	525803	499999	192853	239706	479863	2.71589e+06	2.67972e+06	2.42648e+06	1.32419	1.79241e-06	4.10626e-05	0.219861	-2.18534	down
Zmhn003297	UPLC-MS/MS	3-O-Digalloyl quinic acid	Phenolic acids	Phenolic acids	C21H20O14	-	905922	470737	773350	419824	485561	490124	250743	290131	276684	1.89252e+06	1.40371e+06	1.34401e+06	1.31799	0.0136137	0.0304331	0.313423	-1.67382	down
Zmhn001793	UPLC-MS/MS	6-O-Caffeoyl-D-glucose*	Phenolic acids	Phenolic acids	C15H18O9	-	137604	188973	85687.8	68466.5	13693.3	13693.3	13693.3	13693.3	13693.3	2.20642e+06	786463	917856	1.30974	0.110848	0.176694	0.0468112	-4.417	down
mws0093	UPLC-MS/MS	Coniferyl alcohol	Phenolic acids	Phenolic acids	C10H12O3	458-35-5	324447	174432	309551	132075	118938	143477	125335	141460	145471	464044	420420	538625	1.30899	0.00140569	0.00505393	0.378328	-1.40229	down
pmn001622	UPLC-MS/MS	1-O-Galloyl-4,6-hexahydroxydiphenoyl-D-glucose	Phenolic acids	Phenolic acids	C27H22O18	126721-55-9	102857	19418.7	44458.6	3883.73	3883.73	3883.73	3883.73	3883.73	3883.73	285696	340637	321745	1.30826	8.91851e-05	0.000600051	0.0668147	-3.90369	down
MWSslk138	UPLC-MS/MS	2,3,4-Trihydroxybenzoic acid	Phenolic acids	Phenolic acids	C7H6O5	610-02-6	216562	55237.2	239243	344652	376733	336716	360286	343911	365303	39890.9	31058.5	30353.5	1.30685	7.46117e-05	0.000518355	8.68235	3.11809	up
Lmzn001582	UPLC-MS/MS	5'-Glucosyloxyjasmanic acid	Phenolic acids	Phenolic acids	C18H28O9	-	391590	286358	527286	141922	110256	128583	57282.2	87022.8	72727.4	1.47304e+06	1.07901e+06	1.5293e+06	1.30411	0.00726511	0.0183917	0.147257	-2.76359	down
Waln002419	UPLC-MS/MS	1'-O-Galactoyl p-Coumaric acid	Phenolic acids	Phenolic acids	C15H18O9	-	294697	1.0984e+06	423987	415721	1.74115e+06	325260	430678	429982	1.44232e+06	121844	59027.2	132109	1.29822	0.00860237	0.0210095	7.03155	2.81384	up
Wacn003131	UPLC-MS/MS	2-O-P-Coumaroylhydroxycitric Acid	Phenolic acids	Phenolic acids	C15H14O10	-	92741.9	38086.7	77485.4	55457.6	34536.9	52189.3	36926.4	43848.6	40088	115643	119955	111880	1.29479	6.43683e-06	9.93191e-05	0.452174	-1.14505	down
Wasn002043	UPLC-MS/MS	3,5-Di-Galloyl Sorbitol	Phenolic acids	Phenolic acids	C20H22O14	-	1.64759e+06	741594	1.38166e+06	653288	794171	809838	438263	510934	446546	3.05175e+06	2.33764e+06	2.12673e+06	1.29315	0.0118108	0.0268356	0.329243	-1.60278	down
mws0749	UPLC-MS/MS	4-Hydroxybenzoic acid	Phenolic acids	Phenolic acids	C7H6O3	99-96-7	4.43007e+06	2.42361e+06	4.27903e+06	5.78001e+06	5.79159e+06	5.60044e+06	5.44357e+06	6.24021e+06	6.18984e+06	1.82846e+06	2.06377e+06	1.93436e+06	1.29301	4.4182e-05	0.000359731	2.64182	1.40153	up
mws1584	UPLC-MS/MS	1,3-O-Dicaffeoylquinic Acid (Cynarin)	Phenolic acids	Phenolic acids	C25H24O12	30964-13-7	368172	142121	401215	254092	347142	237266	225220	233653	168619	24957.1	124786	24957.1	1.28622	0.00437018	0.01209	4.53635	2.18153	up
WaYn004134	UPLC-MS/MS	Salirepin 6'-O-Caffeate	Phenolic acids	Phenolic acids	C22H24O11	-	130624	27332.1	155240	98972	131056	86929.2	60184.5	66325.2	77283.4	336978	287334	236691	1.28498	0.00952812	0.0226323	0.322859	-1.63102	down
CYn006270	UPLC-MS/MS	3,5-Di-O-p-Coumaroylquinic acid*	Phenolic acids	Phenolic acids	C25H24O10	-	699328	135534	869952	537093	606188	534215	391316	351972	348726	1.88254e+06	1.41646e+06	1.36651e+06	1.28215	0.011475	0.0262016	0.319674	-1.64533	down
Zmtn001661	UPLC-MS/MS	Vanilloloside	Phenolic acids	Phenolic acids	C14H20O8	74950-96-2	835085	628488	923489	486774	490604	468384	192273	254500	192215	2.20101e+06	2.15923e+06	1.72702e+06	1.28038	0.00172707	0.00588139	0.244873	-2.0299	down
mws0346	UPLC-MS/MS	3-(3-Hydroxyphenyl)-propionic acid	Phenolic acids	Phenolic acids	C9H10O3	621-54-5	13386.3	8522.9	12158.1	17034.8	17040.8	30413.9	26765.4	46232.8	34067.1	1703.44	1703.44	8517.2	1.27221	0.00250462	0.00776599	5.7481	2.52308	up
Zmhn002301	UPLC-MS/MS	p-Coumaric acid-4-O-glucoside*	Phenolic acids	Phenolic acids	C15H18O8	117405-48-8	1.28798e+06	1.22071e+06	956349	199999	346457	269263	169204	235964	203734	3.17649e+06	3.29639e+06	4.12603e+06	1.26053	0.00236263	0.00745922	0.153779	-2.70107	down
mws0024	UPLC-MS/MS	Gallic acid	Phenolic acids	Phenolic acids	C7H6O5	149-91-7	4.15107e+06	3.09567e+06	3.85401e+06	2.16172e+06	2.25593e+06	2.37863e+06	2.29585e+06	2.47125e+06	2.17643e+06	7.71251e+06	4.47649e+06	4.61744e+06	1.25424	0.107303	0.171932	0.492679	-1.02128	down
Lmfn000604	UPLC-MS/MS	6-O-Galloyl-β-D-glucose*	Phenolic acids	Phenolic acids	C13H16O10	13186-19-1	6.35676e+06	1.10276e+07	1.31104e+07	6.85189e+06	7.0617e+06	8.2579e+06	6.47373e+06	7.45587e+06	6.80962e+06	2.25925e+07	1.48106e+07	1.37827e+07	1.25396	0.0752953	0.128442	0.478033	-1.06482	down
Zmhn002032	UPLC-MS/MS	4-O-(6'-O-Glucosylcaffeoylglucosyl)-4-hydroxybenzyl alcohol	Phenolic acids	Phenolic acids	C28H34O15	-	168830	68384.3	95249.6	111263	60572.4	107271	106554	123663	77311.6	43903.3	10476.2	33956.8	1.25357	0.00158689	0.00552621	3.46818	1.79418	up
MWSmce501	UPLC-MS/MS	Protocatechuic Acid Methyl Ester	Phenolic acids	Phenolic acids	C8H8O4	2150-43-8	2597.41	2597.41	15139.3	2597.41	12987	2597.41	2597.41	18207.2	2597.41	45590.8	37645.3	37831.3	1.24884	0.000160904	0.00095266	0.170478	-2.55234	down
Hmtn001120	UPLC-MS/MS	5-(2-Hydroxyethyl)-2-O-glucosylphenol	Phenolic acids	Phenolic acids	C14H20O8	-	745997	536638	852810	483806	416469	460178	215345	213705	231580	1.83448e+06	1.69752e+06	1.04562e+06	1.24459	0.038117	0.0713922	0.30267	-1.72418	down
pmb3061	UPLC-MS/MS	5-O-p-Coumaroylquinic acid O-glucoside	Phenolic acids	Phenolic acids	C22H28O13	-	49204	27681	132744	15151.8	21308.3	40590.7	3030.36	3030.36	3030.36	422998	387230	468391	1.244	0.000309336	0.00161786	0.0771069	-3.697	down
mws1627	UPLC-MS/MS	Bengenin	Phenolic acids	Phenolic acids	C14H16O9	477-90-7	138971	46612.7	123061	47468.5	68857.6	67741.3	49623.3	33917.8	27969.6	4963.32	24816.6	4963.32	1.24261	0.00335386	0.00977593	5.79703	2.53531	up
Wafn002827	UPLC-MS/MS	Dihydroferulic acid glucoside	Phenolic acids	Phenolic acids	C16H22O9	-	922647	513600	878178	428010	476101	455555	314664	290410	377637	1.04456e+06	1.21815e+06	1.68115e+06	1.24072	0.0366972	0.0690595	0.393592	-1.34523	down
pmb2871	UPLC-MS/MS	1-O-Gentisoyl-β-D-glucoside*	Phenolic acids	Phenolic acids	C13H16O9	23445-11-6	531041	223403	289326	239180	196476	286077	103874	105041	94612.9	846226	894276	594285	1.2401	0.0128739	0.0289428	0.295392	-1.7593	down
pmn001367	UPLC-MS/MS	Protocatechuic acid-4-O-glucoside*	Phenolic acids	Phenolic acids	C13H16O9	-	1.13614e+06	691031	1.11553e+06	599282	518135	669550	272086	232806	234525	2.19495e+06	2.0498e+06	2.37653e+06	1.2361	5.2276e-06	8.49084e-05	0.275329	-1.86077	down
Zmdn004863	UPLC-MS/MS	Aloesone	Phenolic acids	Phenolic acids	C13H12O4	40738-40-7	43800.5	7705.3	27496.3	1541.06	1541.06	1541.06	1541.06	1541.06	1541.06	99180.1	79173.9	85362.8	1.22867	0.000115079	0.000733333	0.111545	-3.16431	down
Wafn002319	UPLC-MS/MS	4-O-(3'-O-alpha-D-Glucopyranosyl)caffeoylquinic acid	Phenolic acids	Phenolic acids	C22H28O14	1401352-63-3	166379	102464	252880	120900	158648	127233	93492.3	106459	73895.4	247864	282931	311098	1.22419	0.00105979	0.00409728	0.476051	-1.07081	down
Yaan002980	UPLC-MS/MS	2,3-di-O-galloyl--d-glucose*	Phenolic acids	Phenolic acids	C20H20O14	-	2.02981e+06	903324	1.6793e+06	749715	660798	759372	725740	565184	572543	4.85563e+06	2.7676e+06	1.51797e+06	1.21535	0.161552	0.241314	0.315268	-1.66535	down
Lmgp003989	UPLC-MS/MS	Dicaffeoylshikimic acid	Phenolic acids	Phenolic acids	C25H22O11	-	37304.4	9253.14	41183.5	1850.63	1850.63	1850.63	1850.63	1850.63	1850.63	109457	105430	60977.2	1.21342	0.0241897	0.0489445	0.119437	-3.06568	down
Wmyn000214	UPLC-MS/MS	gentisic acid 5-O-β-D-(6'-O-galloyl)-gluco-pyranoside	Phenolic acids	Phenolic acids	C20H20O13	-	150907	43975.2	166379	134746	135937	132862	87507.7	86773.6	87053.4	286879	243618	206781	1.21217	0.0116221	0.0265156	0.463932	-1.10802	down
Lmhn002574	UPLC-MS/MS	Caffeoyl(p-Hydroxybenzoyl)tartaric acid	Phenolic acids	Phenolic acids	C20H16O11	-	66075.5	75099.3	65890	90674.1	85360.4	56008.7	51774	56478.1	20718.9	213742	151160	137377	1.20464	0.0378735	0.0709839	0.377001	-1.40736	down
Wmyn000212	UPLC-MS/MS	4-hydroxy-3-methoxyphenyl 1-O-β-D-(6'-O-galloyol)-glucopyranoside	Phenolic acids	Phenolic acids	C20H22O12	-	83438.8	73853.1	69365.2	30061.4	51447.1	25733.3	16956.9	18304	15670.2	172589	186861	135371	1.2002	0.00373844	0.0106396	0.259239	-1.94765	down
Lmtn002233	UPLC-MS/MS	Androsin	Phenolic acids	Phenolic acids	C15H20O8	531-28-2	810719	486144	676224	554185	242004	501209	519576	409626	251935	1.29136e+06	943125	1.12204e+06	1.1989	0.00798785	0.0197876	0.442086	-1.1776	down
CYn003531	UPLC-MS/MS	2-[4-(3-Hydroxypropyl)-2-methoxyphenoxy]-1,3-propanediol 1-glucoside	Phenolic acids	Phenolic acids	C19H30O10	-	1.20678e+06	985703	1.13262e+06	465446	552029	539404	155504	250331	177145	2.35626e+06	2.7018e+06	2.80154e+06	1.18726	2.71964e-05	0.000250459	0.231774	-2.10921	down
Hmhn003067	UPLC-MS/MS	Phenylpropionic acid-O-β-D-glucopyranoside	Phenolic acids	Phenolic acids	C15H18O8	-	1.2811e+06	1.18144e+06	1.16128e+06	221007	290681	303745	100310	227905	185319	2.69632e+06	3.45669e+06	2.64778e+06	1.18111	0.00194185	0.0064775	0.187588	-2.41436	down
Yaap001430	UPLC-MS/MS	3-O-galloyl-beta-d-glucose*	Phenolic acids	Phenolic acids	C13H16O10	-	197715	217003	188881	97659.3	99052.6	137875	106480	46207.1	59888.1	402825	394494	306979	1.17776	0.00290743	0.00868469	0.347358	-1.5255	down
mws0906	UPLC-MS/MS	Coniferin	Phenolic acids	Phenolic acids	C16H22O8	531-29-3	299415	263010	163825	18768.1	52366.2	152279	121821	84046.1	90355	620979	661356	748712	1.17193	9.95327e-05	0.000650719	0.204473	-2.29002	down
Wasn006584	UPLC-MS/MS	1-Galloyl-6-O-Benzoyl Glucose	Phenolic acids	Phenolic acids	C20H20O11	-	130129	26878.1	142084	120054	125564	120972	96228.7	95310.6	77903.9	246531	228181	240663	1.17039	1.12756e-06	3.25584e-05	0.435728	-1.1985	down
pmb3064	UPLC-MS/MS	3-O-p-Coumaroylquinic acid-O-glucoside	Phenolic acids	Phenolic acids	C22H28O13	-	99288.8	60538.2	99717.4	11361.8	31065.8	16307.2	2272.36	2272.36	2272.36	418184	444320	358850	1.16104	0.0006766	0.00290781	0.0887256	-3.49451	down
Wasn005799	UPLC-MS/MS	3-Galloyl-6-O-Benzoyl Glucose*	Phenolic acids	Phenolic acids	C20H20O11	-	54951.8	19547.9	63979.9	3909.59	3909.59	3909.59	3909.59	3909.59	29888.4	129874	129877	128701	1.14907	7.59808e-07	2.50737e-05	0.161252	-2.63261	down
Lmdp002901	UPLC-MS/MS	2,6-Dihydroxy-4-isopropylphenyl-1-O-β-D-glucoside	Phenolic acids	Phenolic acids	C15H22O8	-	43086.4	18873.4	33405.3	30794.1	3774.69	3774.69	32368.4	30046.5	23306	132365	122928	114513	1.14879	1.58752e-05	0.000179884	0.197788	-2.33797	down
pmn001419	UPLC-MS/MS	1-O-p-Coumaroyl-β-D-glucose*	Phenolic acids	Phenolic acids	C15H18O8	7139-64-2	2.84239e+06	2.75605e+06	2.64827e+06	2.04744e+06	2.3549e+06	537369	433935	477671	514504	5.13971e+06	8.61863e+06	8.40393e+06	1.13081	0.0262905	0.0526882	0.219781	-2.18586	down
Xmbp001692	UPLC-MS/MS	2,4,6-Trihydroxybenzoic acid	Phenolic acids	Phenolic acids	C7H6O5	83-30-7	6.71979e+06	6.05026e+06	8.20241e+06	3.50174e+06	3.83818e+06	4.0876e+06	4.07961e+06	3.99845e+06	5.62347e+06	1.48993e+07	6.10948e+06	1.09756e+07	1.11756	0.155996	0.234756	0.480458	-1.05752	down
Lmbn004847	UPLC-MS/MS	4-Methoxyphenylpropionic acid	Phenolic acids	Phenolic acids	C10H12O3	-	63912.8	44034	39628.2	29743	32490.4	34517.5	14300.8	19181.5	32483.7	76561.6	63904.4	85640.1	1.11697	0.00453569	0.0124484	0.457443	-1.12834	down
Wasn005592	UPLC-MS/MS	2-Galloyl-6-O-Benzoyl Glucose*	Phenolic acids	Phenolic acids	C20H20O11	-	33749.6	23278.3	56433.6	37283.9	4655.66	4655.66	39934.6	4655.66	4655.66	109378	106891	139045	1.10848	0.00186594	0.00629015	0.196354	-2.34847	down
Wasn003528	UPLC-MS/MS	Protocatechuic acid 4-O-(2''-O-Galloy)Glucoside	Phenolic acids	Phenolic acids	C20H20O13	-	84662.1	18708	82998.9	50441.2	61000.2	57285.7	38582	47933.9	39357.7	125073	146734	67795.5	1.09804	0.115915	0.184136	0.47209	-1.08287	down
MWS20201	UPLC-MS/MS	1-O-Galloyl-β-D-glucose*	Phenolic acids	Phenolic acids	C13H16O10	58511-73-2	179654	186826	183140	84696.4	112744	76152.9	64401.8	33198.4	73271	290844	258968	324875	1.09778	0.000380118	0.00186164	0.378835	-1.40036	down
Hmsn002598	UPLC-MS/MS	Salirepin	Phenolic acids	Phenolic acids	C13H18O8	26652-12-0	41553.4	35759.6	35760.9	28029.8	33830.3	24166.3	17398.7	25039	21219.4	3082.07	34844.8	3082.07	1.08865	0.277411	0.374474	2.13577	1.09476	up
Yaan006123	UPLC-MS/MS	2-O-(4-Hydroxybenzoyl)-6-O-(galloyl)-beta-D-glucopyranose	Phenolic acids	Phenolic acids	C20H20O12	-	40375.9	11221.3	55943.7	64445.8	40378.2	36094.1	28214.1	30604.9	25625.6	89551.3	72980.7	64489.6	1.08658	0.0109092	0.0252635	0.488799	-1.03269	down
pmn001628	UPLC-MS/MS	4,6-(S)-Hexahydroxydiphenoyl-D-glucose	Phenolic acids	Phenolic acids	C20H18O14	23094-68-0	170702	106087	194572	21217.5	21217.5	21217.5	21217.5	21217.5	21217.5	226394	254845	239765	1.07881	5.63915e-05	0.000423624	0.276774	-1.85322	down
pme3381	UPLC-MS/MS	3-Hydroxyphenylacetic Acid Methyl Ester	Phenolic acids	Phenolic acids	C9H10O3	42058-59-3	3287.45	16437.2	3287.45	32612.5	33385.5	45894.4	33825.3	38646.7	53139.6	3287.45	3287.45	3287.45	1.0787	0.00242173	0.00759393	8.80508	3.13834	up
CYp006810	UPLC-MS/MS	3-O-Cinnamoyl-5-O-caffeoylshikimic acid*	Phenolic acids	Phenolic acids	C25H22O9	-	39925.6	23430.4	71140.1	46717.6	58706.5	70220.7	4686.08	4686.08	4686.08	291848	131470	144995	1.07003	0.0916768	0.151267	0.190153	-2.39477	down
CYp001290	UPLC-MS/MS	3-Galloylquinic acid	Phenolic acids	Phenolic acids	C14H16O10	17365-11-6	6.65013e+07	1.63467e+08	6.06619e+07	4.8188e+07	3.41914e+07	2.75117e+07	3.00527e+07	4.38277e+07	3.91062e+07	9.81348e+07	2.06105e+08	1.56112e+08	1.05525	0.0706473	0.121636	0.371822	-1.42732	down
Wchn001161	UPLC-MS/MS	2,3-O-(S)-hexahydroxydiphenoyl-D-glucose*	Phenolic acids	Phenolic acids	C20H18O14	-	363689	232401	357480	51616.4	43254.1	65102.7	26531.5	30215	27115.6	569846	451673	444724	1.04932	0.000540879	0.00245426	0.272216	-1.87718	down
Lmrn003000	UPLC-MS/MS	2-Hydroxy-3-phenylpropanoic acid	Phenolic acids	Phenolic acids	C9H10O3	7326-19-4	251573	121497	302178	361288	379377	387119	425556	435792	431453	170299	148410	128442	1.03983	0.000396921	0.00192191	2.30782	1.20653	up
Zmgn004894	UPLC-MS/MS	Methyl 4-hydroxybenzoate	Phenolic acids	Phenolic acids	C8H8O3	99-76-3	88239.1	75265.4	73128.8	51153.8	39346.8	45425.5	27291.1	20773	50666.8	102517	124086	95824.5	1.03669	0.00363216	0.0104416	0.487231	-1.03732	down
MWS1848	UPLC-MS/MS	Phenyl acetate	Phenolic acids	Phenolic acids	C8H8O2	122-79-2	868939	590877	1.02531e+06	459327	597442	570195	239251	208933	254123	1.08138e+06	1.1573e+06	1.17678e+06	1.01962	0.000154664	0.000925981	0.469863	-1.08969	down
CYp005914	UPLC-MS/MS	3,4-O-Di-p-Coumaroylshikimic acid	Phenolic acids	Phenolic acids	C25H22O9	-	9061.97	9061.97	9061.97	93694.8	102725	91156.3	67027.2	45309.8	78022.7	282686	194124	180404	1.00779	0.0229461	0.0470464	0.256193	-1.9647	down
Zmhn001905	UPLC-MS/MS	HydroxyAloe-emodin-8-O-glucoside	Quinones	Anthraquinone	C21H20O11	-	6.13633e+06	1.81766e+06	7.24504e+06	4.52948e+06	5.64581e+06	3.89807e+06	5.07477e+06	3.72367e+06	4.06413e+06	1.66501e+07	1.46582e+07	1.50976e+07	1.4023	2.31208e-05	0.000228896	0.302655	-1.72425	down
Wmhn004451	UPLC-MS/MS	1,4,8-Trihydroxynaphthalene-1-O-[6'-O-(3'',4'',5''-trimethylbenzoyl)]glucoside	Quinones	Quinones	C25H24O11	-	444278	78001.4	457301	239405	247198	269646	110252	98072.9	142722	1.49344e+06	993856	1.0685e+06	1.3487	0.018235	0.0384652	0.195631	-2.35379	down
Smnp001863	UPLC-MS/MS	8-O-methyl-7-hydroxyaloin	Quinones	Anthraquinone	C22H24O10	-	6.39543e+07	1.64029e+07	5.58442e+07	3.75685e+07	5.70321e+07	4.38499e+07	3.96025e+07	3.98206e+07	3.54272e+07	1.24649e+08	1.01003e+08	8.7631e+07	1.28834	0.016359	0.0352623	0.414431	-1.2708	down
Qahp007065	UPLC-MS/MS	Periseoside E	Steroids	Steroidal saponins	C33H54O13	-	45157	11696.3	53357.4	61743.6	50569.9	61200.3	34351.4	33119.3	31291.9	2339.27	2339.27	2339.27	1.43295	7.85676e-05	0.00054042	18.1675	4.18328	up
NMW0156	GC-MS	Benzene, (isothiocyanatomethyl)-	Sulfur compounds	-	C8H7NS	622-78-6	66410.4	67227.8	69459.9	103198	95366.4	87912.7	112767	131390	123677	16368	17582.5	14999.3	1.49715	1.02076e-05	0.000136693	5.8387	2.54565	up
pmn001667	UPLC-MS/MS	Procyanidin B4	Tannins	Proanthocyanidins	C30H26O12	29106-51-2	20741.9	20741.9	20741.9	20741.9	20741.9	20741.9	20741.9	20741.9	20741.9	510570	489572	448907	1.55917	0.00152953	0.00538528	0.0429424	-4.54145	down
CYn002678	UPLC-MS/MS	Theasinensin C	Tannins	Tannin	C30H26O14	89013-69-4	28817.8	28817.8	28817.8	28817.8	28817.8	28817.8	28817.8	28817.8	28817.8	718842	694042	602445	1.55917	0.0030172	0.00892602	0.042898	-4.54295	down
Hmln001302	UPLC-MS/MS	Furosin	Tannins	Tannin	C27H22O19	81552-37-6	17221.8	17221.8	17221.8	17221.8	17221.8	17221.8	17221.8	17221.8	17221.8	181129	199585	171718	1.55855	0.00239546	0.00753712	0.0935233	-3.41853	down
CYn002228	UPLC-MS/MS	Theasinensin E	Tannins	Tannin	C30H26O14	-	88189.6	88189.6	88189.6	88189.6	88189.6	88189.6	88189.6	88189.6	88189.6	3.12988e+06	2.52893e+06	2.05027e+06	1.55826	0.0154741	0.0336425	0.0343191	-4.86484	down
CYn002883	UPLC-MS/MS	Theasinensin B	Tannins	Tannin	C37H30O18	89064-32-4	14431.6	14431.6	14431.6	14431.6	14431.6	14431.6	14431.6	14431.6	14431.6	403060	248623	283779	1.55588	0.0238175	0.0483324	0.0462819	-4.43341	down
pmn001646	UPLC-MS/MS	Procyanidin C1	Tannins	Proanthocyanidins	C45H38O18	37064-30-5	1173.34	1173.34	1173.34	1173.34	1173.34	5866.71	1173.34	1173.34	1173.34	259425	210263	196683	1.53404	0.00735821	0.0185765	0.0076301	-7.03408	down
Wayn005368	UPLC-MS/MS	3,3'-Di-O-Methylellagic acid 4'-glucoside	Tannins	Tannin	C22H20O13	51803-68-0	49423.1	20345.9	62059.8	39085.9	37927.3	55171.1	35642	42525.6	19791.1	162054	147112	160875	1.43054	1.45209e-06	3.78846e-05	0.256695	-1.96187	down
mws0836	UPLC-MS/MS	Procyanidin B1	Tannins	Proanthocyanidins	C30H26O12	20315-25-7	928998	244543	767960	115435	114279	83431.9	48010.4	56561.5	62859.2	1.32098e+07	1.06893e+07	1.05421e+07	1.42433	0.00528648	0.014186	0.0234416	-5.41478	down
pme0434	UPLC-MS/MS	Procyanidin B2	Tannins	Proanthocyanidins	C30H26O12	29106-49-8	1.0924e+06	358235	1.01654e+06	136002	132561	94633.9	62868.8	58298.8	58289.7	2.11614e+07	1.54122e+07	1.74504e+07	1.42169	0.00859208	0.0210029	0.018571	-5.75081	down
pme0436	UPLC-MS/MS	Procyanidin B3	Tannins	Proanthocyanidins	C30H26O12	23567-23-9	1.17353e+06	332530	1.09022e+06	147432	125705	106292	61723.7	56008.7	52762.9	1.94887e+07	1.52898e+07	1.3953e+07	1.41083	0.0103568	0.0242476	0.0215207	-5.53813	down
Zbyn004267	UPLC-MS/MS	3-O-galloylprocyanidin B1*	Tannins	Tannin	C37H30O16	-	53021.9	1652.08	49661.9	15689.1	18470.3	14518.5	9241.22	13197.2	6606.52	347498	402203	313562	1.40294	0.00408122	0.0114622	0.0570755	-4.13099	down
Lmyn002400	UPLC-MS/MS	Neochebulagic acid	Tannins	Tannin	C41H32O28	28196-46-5	198082	53744	239196	64974.2	61932.9	54799.6	56904.6	42646.8	69037.7	718540	503611	552019	1.39652	0.00914873	0.0218435	0.158068	-2.66138	down
Wayn004109	UPLC-MS/MS	3'-O-Methylellagic acid 4-O-beta-D-glucoside	Tannins	Tannin	C21H18O13	-	275287	153945	408437	85917.6	108060	69994.8	52082.2	58589.5	18627	2.71848e+06	2.19844e+06	2.32761e+06	1.38867	0.0027939	0.00838171	0.0566377	-4.14209	down
Lmyn002764	UPLC-MS/MS	Phyllanemblinin B*	Tannins	Tannin	C27H22O18	-	101154	53805.2	207041	15009	16008	26462	15869.9	9592.76	17917	902289	1.3002e+06	626811	1.37	0.0433207	0.0794213	0.0545316	-4.19676	down
Zbsn002779	UPLC-MS/MS	1-O-Galloyl-6-O-Luteoyl-Alpha-D-Glucose*	Tannins	Tannin	C27H22O18	-	151266	65277.3	129528	13055.5	13055.5	13055.5	13055.5	13055.5	13055.5	1.17276e+06	616343	669609	1.34493	0.0474388	0.0857771	0.0575375	-4.11935	down
Zbsn002848	UPLC-MS/MS	Isostrictinin*	Tannins	Tannin	C27H22O18	87392-62-9	203010	82224.1	226406	29448.2	25507.6	23189.8	11178.2	15513.7	19695.5	1.12836e+06	909550	1.11854e+06	1.33072	0.00184634	0.00624915	0.0671822	-3.89578	down
pmp000275	UPLC-MS/MS	Gambiriin A1	Tannins	Tannin	C30H28O12	76250-49-2	51296	27451.8	43560.5	18858.8	18094.7	19611.8	3618.93	3618.93	3618.93	346626	267911	264387	1.31285	0.00740485	0.0186602	0.0719556	-3.79675	down
HJN094	UPLC-MS/MS	Galloylprocyanidin B4*	Tannins	Proanthocyanidins	C37H30O16	-	33306.3	529.066	68017	11879.9	2645.33	7923.87	8967.9	529.066	529.066	283888	417137	262429	1.27215	0.0219276	0.0451584	0.0464742	-4.42742	down
MWSslk160	UPLC-MS/MS	Corilagin*	Tannins	Tannin	C27H22O18	23094-69-1	52890.7	13855.7	49085	2771.14	2771.14	2771.14	2771.14	2771.14	2771.14	169204	284976	104139	1.26778	0.0809977	0.136656	0.0790816	-3.66051	down
Lmhn002379	UPLC-MS/MS	Strictinin*	Tannins	Tannin	C27H22O18	517-46-4	75246.3	41778	101845	16008.9	18822.3	9333.32	7476.37	1495.27	1495.27	675315	811139	502650	1.26453	0.0178931	0.0378913	0.0458331	-4.44747	down
Cmhn001271	UPLC-MS/MS	Gemin D*	Tannins	Tannin	C27H22O18	84744-46-7	113694	48732.2	169524	2903.34	22343.6	2903.34	2903.34	2903.34	14516.7	1.01817e+06	903963	813024	1.25214	0.00208864	0.00681142	0.0463623	-4.43091	down
Hmqn003212	UPLC-MS/MS	Sanguiin H4*	Tannins	Tannin	C27H22O18	84316-77-8	159102	72708	153361	23838.4	36267.3	13479.4	2695.88	14513.6	2695.88	980757	633954	1.30633e+06	1.23675	0.0403464	0.0750103	0.0546223	-4.19437	down
Lmyn003256	UPLC-MS/MS	Isocorilagin*	Tannins	Tannin	C27H22O18	-	194918	67442.3	140992	13476.3	14514.4	22137.3	2695.26	2695.26	2695.26	1.27571e+06	812304	743743	1.23194	0.0311834	0.0603635	0.0543322	-4.20205	down
CYn004199	UPLC-MS/MS	Procyanidin B2 3'-O-Gallate*	Tannins	Proanthocyanidins	C37H30O16	73086-04-1	45654.6	1655.81	48807.4	11608.1	20626.3	9510.46	331.161	11879.9	331.161	396929	361325	294077	1.21292	0.006255	0.0162806	0.0476418	-4.39163	down
CYn005089	UPLC-MS/MS	1-Methoxybenzoyl-6-O-Galloyl-D-Glucose	Tannins	Tannin	C21H22O12	-	92535.4	37224.7	89773.6	53414.2	61690.1	39845.7	28281.7	20589	33414.2	147666	110704	154859	1.20846	0.00681445	0.0173938	0.368454	-1.44044	down
Lmsn002494	UPLC-MS/MS	Ellagic acid-4-O-Xyloside	Tannins	Tannin	C19H14O12	139163-18-1	34103.8	6424.82	25620.5	20697.2	15745.8	15464.1	1284.96	1284.96	1284.96	114579	104191	75247.6	1.13434	0.0117164	0.026665	0.138213	-2.85504	down
Lmhn000921	UPLC-MS/MS	3,4,5,3',4',5'-Hexahydroxydiphenoyl Acid-glucose	Tannins	Tannin	C20H18O14	-	318967	262988	331230	37846.7	42002.3	52343.9	21825.8	30948.6	42512.3	414697	405349	504948	1.02366	0.000284984	0.00150759	0.286961	-1.80107	down
D342	GC-MS	2,4,6-Octatriene, 2,6-dimethyl-, (E,E)-	Terpenoids	-	C10H16	3016-19-1	25402.7	25138.7	26411.4	24345.8	24236.8	18896.8	22697.8	26207.1	27538.2	3779.37	3779.37	3779.37	1.55105	8.24792e-09	1.96627e-06	6.4936	2.69902	up
NMW0082	GC-MS	(-)-trans-Isopiperitenol	Terpenoids	-	C10H16O	74410-00-7	1.16744e+06	1.0228e+06	1.10322e+06	1.25051e+06	1.26895e+06	1.13202e+06	1.31341e+06	1.59933e+06	1.51181e+06	67580.6	58408.7	55839.3	1.54891	5.63045e-08	4.10726e-06	20.8429	4.38148	up
WMW0221	GC-MS	Bicyclo[3.1.0]hexan-3-one, 4-methyl-1-(1-methylethyl)-	Terpenoids	-	C10H16O	1125-12-8	5942.32	5752.67	6912.71	6261.45	6987.34	8430.55	6543.54	6870.12	7381.55	950.133	950.133	950.133	1.54359	2.18853e-08	2.5848e-06	7.14312	2.83655	up
NMW0123	GC-MS	p-Menthane-3,8-diol, cis-1,3,trans-1,4-	Terpenoids	-	C10H20O2	3564-98-5	113434	98166.2	111957	129389	140453	130750	106009	127545	106253	18318.1	18318.1	18318.1	1.54017	2.71083e-08	2.63542e-06	6.45359	2.6901	up
NMW0113	GC-MS	6-Octen-1-ol, 3,7-dimethyl-, formate	Terpenoids	-	C11H20O2	105-85-1	33186	33976.7	34318.6	57434.1	51458.2	51021.4	56672.9	55199.3	64682	6637.2	6637.2	6637.2	1.51273	5.18372e-06	8.49084e-05	7.33156	2.87412	up
KMW0460	GC-MS	Geraniol	Terpenoids	-	C10H18O	106-24-1	1.04295e+07	1.154e+07	1.11814e+07	1.96457e+07	1.83366e+07	1.88328e+07	2.77206e+07	2.87904e+07	2.65536e+07	861259	1.07296e+06	1.27841e+06	1.50712	6.6811e-05	0.000478718	17.9532	4.16617	up
KMW0453	GC-MS	Linalyl acetate	Terpenoids	-	C12H20O2	115-95-7	1.78417e+06	1.97855e+06	1.9198e+06	3.42611e+06	3.18635e+06	3.28582e+06	4.60535e+06	5.05705e+06	4.7436e+06	86305.1	123083	223549	1.50691	6.21836e-05	0.000453613	23.0879	4.52906	up
KMW0596*059	GC-MS	Alloaromadendrene	Terpenoids	-	C15H24	25246-27-9	2507.21	4416.73	3868.02	6808.46	6354.59	6471.63	7967.83	6774.93	7121.76	501.441	501.441	501.441	1.50469	2.02412e-05	0.000210145	11.5869	3.53442	up
XMW1165*059	GC-MS	1-Isopropyl-4,7-dimethyl-1,2,3,5,6,8a-hexahydronaphthalene	Terpenoids	-	C15H24	16729-01-4	2507.21	4416.73	3868.02	6808.46	6354.59	6471.63	7967.83	6774.93	7121.76	501.441	501.441	501.441	1.50469	2.02412e-05	0.000210145	11.5869	3.53442	up
XMW2429*059	GC-MS	Patchoulene	Terpenoids	-	C15H24	1405-16-9	2507.21	4416.73	3868.02	6808.46	6354.59	6471.63	7967.83	6774.93	7121.76	501.441	501.441	501.441	1.50469	2.02412e-05	0.000210145	11.5869	3.53442	up
XMW0010	GC-MS	1,3,6,10-Cyclotetradecatetraene, 3,7,11-trimethyl-14-(1-methylethyl)-, [S-(E,Z,E,E)]-	Terpenoids	-	C20H32	1898-13-1	808960	851869	852924	813910	970057	776701	929464	981125	1.05143e+06	422659	355675	454790	1.50449	1.04228e-05	0.00013824	2.17238	1.11928	up
D306	GC-MS	1,5-Heptadien-4-ol, 3,3,6-trimethyl-	Terpenoids	-	C10H18O	27644-04-8	70648	75662.8	76173.4	107390	95385.9	122055	147787	162452	150234	14129.6	14129.6	14129.6	1.49358	3.33987e-05	0.000290223	7.92496	2.9864	up
XMW0392	GC-MS	.alpha.-Corocalene	Terpenoids	-	C15H20	20129-39-9	38122.2	44830	45577.5	80499.7	73512.1	71847.7	84104.6	102825	88353.1	7624.44	7624.44	7624.44	1.49312	3.12482e-05	0.000281233	9.17621	3.1979	up
KMW0223	GC-MS	1,3-Cyclohexadiene, 1-methyl-4-(1-methylethyl)-	Terpenoids	-	C10H16	99-86-5	52434.7	52858.4	47526.3	83144	73071	57330.3	75269	126463	117802	9505.26	9505.26	9505.26	1.48585	0.000116631	0.000741517	8.01777	3.0032	up
NMW0280	GC-MS	2-Furanmethanol, tetrahydro-.alpha.,.alpha.,5-trimethyl-5-(4-methyl-3-cyclohexen-1-yl)-, [2S-[2.alpha.,5.beta.(R*)]]-	Terpenoids	-	C15H26O2	26184-88-3	15451	17223.6	16288	25433.9	22420.6	22406.2	38234	40105	33491.2	3090.2	3090.2	3090.2	1.48265	9.43779e-05	0.000626024	8.30773	3.05446	up
KMW0452*080	GC-MS	4-(1-methylethyl)-Benzaldehyde	Terpenoids	-	C10H12O	122-03-2	37792.7	35930.2	38132.4	53984.2	51919	58263.5	83204	88656	76372.8	7186.03	7186.03	7186.03	1.48169	6.3388e-05	0.000458777	8.10608	3.019	up
KMW0193*119	GC-MS	.beta.-Pinene	Terpenoids	-	C10H16	127-91-3	908421	920166	899041	1.54076e+06	1.47051e+06	1.38165e+06	1.90366e+06	2.44532e+06	2.22765e+06	195469	234847	180261	1.45905	0.00012218	0.000769736	7.47772	2.9026	up
XMW0004*119	GC-MS	Bicyclo[3.1.1]heptane, 6,6-dimethyl-2-methylene-, (1S)-	Terpenoids	-	C10H16	18172-67-3	908421	920166	899041	1.54076e+06	1.47051e+06	1.38165e+06	1.90366e+06	2.44532e+06	2.22765e+06	195469	234847	180261	1.45905	0.00012218	0.000769736	7.47772	2.9026	up
D353	GC-MS	(S,1Z,6Z)-8-Isopropyl-1-methyl-5-methylenecyclodeca-1,6-diene	Terpenoids	-	C15H24	317819-80-0	10876.8	5468.91	11734.1	20415.9	19409.4	20056.4	10886.5	19790.1	21021.3	1093.78	1093.78	1093.78	1.45599	6.95141e-05	0.000492821	14.1872	3.82652	up
XMW0709	GC-MS	Cyclohexane, 1-methylene-4-(1-methylethenyl)-	Terpenoids	-	C10H16	499-97-8	36434	36604.1	32601.2	60919.6	54042.6	63473	82632.3	95837.2	89143.6	7049.58	8823.01	4943.7	1.45401	0.000117416	0.000744798	8.83423	3.1431	up
KMW0479*140	GC-MS	1,3-Cyclohexadiene-1-carboxaldehyde, 2,6,6-trimethyl-	Terpenoids	-	C10H14O	116-26-7	184905	183842	195120	331658	306786	328246	489901	570826	482649	36768.4	36768.4	36768.4	1.45375	0.000224951	0.00125466	9.28918	3.21555	up
NMW0007*140	GC-MS	2,4-Cycloheptadien-1-one, 2,6,6-trimethyl-	Terpenoids	-	C10H14O	503-93-5	184905	183842	195120	331658	306786	328246	489901	570826	482649	36768.4	36768.4	36768.4	1.45375	0.000224951	0.00125466	9.28918	3.21555	up
NMW0093*140	GC-MS	D-Verbenone	Terpenoids	-	C10H14O	18309-32-5	184905	183842	195120	331658	306786	328246	489901	570826	482649	36768.4	36768.4	36768.4	1.45375	0.000224951	0.00125466	9.28918	3.21555	up
KMW0299	GC-MS	trans-Rose oxide	Terpenoids	-	C10H18O	876-18-6	9369.51	8061.86	10479.5	22265.5	22490.5	23311.7	20367.5	25234.7	25377.9	1612.37	1612.37	1612.37	1.45277	9.87406e-05	0.000648599	11.5054	3.52424	up
XMW0902	GC-MS	2,6-Dimethyl-2-trans-6-octadiene	Terpenoids	-	C10H18	2609-23-6	731661	745225	666237	1.10624e+06	1.01071e+06	965788	948493	1.66234e+06	1.54936e+06	213381	250031	197634	1.4493	9.94675e-05	0.000650719	4.73293	2.24273	up
KMW0198*015	GC-MS	.alpha.-Phellandrene 1	Terpenoids	-	C10H16	99-83-2	64282.9	60856.6	62628.7	96603.9	86746.5	76541.8	102288	115810	116151	22411.6	27716.4	21162.9	1.44732	1.66625e-05	0.000181844	3.65595	1.87025	up
KMW0220*015	GC-MS	3-Carene	Terpenoids	-	C10H16	13466-78-9	64282.9	60856.6	62628.7	96603.9	86746.5	76541.8	102288	115810	116151	22411.6	27716.4	21162.9	1.44732	1.66625e-05	0.000181844	3.65595	1.87025	up
XMW0006*015	GC-MS	(+)-3-Carene	Terpenoids	-	C10H16	498-15-7	64282.9	60856.6	62628.7	96603.9	86746.5	76541.8	102288	115810	116151	22411.6	27716.4	21162.9	1.44732	1.66625e-05	0.000181844	3.65595	1.87025	up
XMW0192*015	GC-MS	(+)-4-Carene	Terpenoids	-	C10H16	29050-33-7	64282.9	60856.6	62628.7	96603.9	86746.5	76541.8	102288	115810	116151	22411.6	27716.4	21162.9	1.44732	1.66625e-05	0.000181844	3.65595	1.87025	up
KMW0614*066	GC-MS	Cubenene	Terpenoids	-	C15H24	29837-12-5	50913.3	61920.3	55220.4	158964	137380	146736	179362	140335	213076	10182.7	10182.7	10182.7	1.4367	0.000311082	0.00161786	12.4821	3.64179	up
XMW0249*066	GC-MS	Naphthalene, 1,2,3,4,4a,7-hexahydro-1,6-dimethyl-4-(1-methylethyl)-	Terpenoids	-	C15H24	16728-99-7	50913.3	61920.3	55220.4	158964	137380	146736	179362	140335	213076	10182.7	10182.7	10182.7	1.4367	0.000311082	0.00161786	12.4821	3.64179	up
D322	GC-MS	(3S,3aR,6R,8aS)-3,7,7-Trimethyl-8-methylenehexahydro-1H-3a,6-methanoazulen-2(3H)-one	Terpenoids	-	C15H22O	28624-27-3	163761	179425	179267	480728	484568	465621	691550	738952	689668	21156.8	27183.1	26437	1.43293	0.00054999	0.00247696	18.1586	4.18258	up
D216	GC-MS	.alpha.-Irone	Terpenoids	-	C14H22O	79-69-6	31776	32940.1	33856.9	96653.8	89078.9	84403.5	94887	101758	103271	6355.19	6355.19	6355.19	1.43208	0.000198665	0.00113546	11.6899	3.54719	up
XMW0293	GC-MS	(1aR,7R,7aR,7bS)-(+)-1a,2,3,5,6,7,7a,7b-Octahydro-1,1,7,7a-tetramethyl-1H-cyclopropa[a]naphthalen-3-one	Terpenoids	-	C15H22O	114339-93-4	106273	126920	126026	334381	296550	287943	411166	465351	457098	21254.6	21254.6	21254.6	1.4245	0.000476381	0.00222686	13.653	3.77115	up
KMW0645*133	GC-MS	Levomenol	Terpenoids	-	C15H26O	23089-26-1	257005	255274	258079	702090	758905	738385	1.08138e+06	1.17102e+06	1.09064e+06	35537.1	38471.5	35106	1.42441	0.000688808	0.00294382	19.2848	4.2694	up
KMW0661*133	GC-MS	.alpha.-Bisabolol	Terpenoids	-	C15H26O	515-69-5	257005	255274	258079	702090	758905	738385	1.08138e+06	1.17102e+06	1.09064e+06	35537.1	38471.5	35106	1.42441	0.000688808	0.00294382	19.2848	4.2694	up
XMW1000	GC-MS	(E)-5-((1R,3R,6S)-2,3-Dimethyltricyclo[2.2.1.02,6]heptan-3-yl)-2-methylpent-2-enal	Terpenoids	-	C15H22O	19903-70-9	207118	218495	218137	572569	595528	574940	850963	908928	842580	37072.4	39507.9	38347.3	1.41298	0.000608869	0.0026846	14.4707	3.85507	up
XMW0084*030	GC-MS	2,4,6-Octatriene, 2,6-dimethyl-	Terpenoids	-	C10H16	673-84-7	14020.7	14649.9	11624.8	20651.9	18966.7	16673.3	22244.7	35024.9	30359.2	1085.87	5429.34	1085.87	1.41258	0.000129432	0.000800861	8.0785	3.01409	up
XMW0453*030	GC-MS	2,4,6-Octatriene, 2,6-dimethyl-, (E,Z)-	Terpenoids	-	C10H16	7216-56-0	14020.7	14649.9	11624.8	20651.9	18966.7	16673.3	22244.7	35024.9	30359.2	1085.87	5429.34	1085.87	1.41258	0.000129432	0.000800861	8.0785	3.01409	up
XMW1147	GC-MS	Tricyclo[2.2.1.0(2,6)]heptane-3-methanol, 2,3-dimethyl-	Terpenoids	-	C10H16O	29550-55-8	40284.6	41041.1	40925.9	18398.7	17529.3	17321.6	14875.8	15346.4	15117.9	137088	130551	130210	1.39971	5.39771e-10	3.74061e-07	0.18503	-2.43417	down
KMW0530	GC-MS	Geranyl acetate	Terpenoids	-	C12H20O2	105-87-3	334579	349473	369500	292209	262555	262590	216434	240853	248023	143663	131871	140841	1.39967	2.57457e-05	0.000240293	2.06242	1.04434	up
NMW0104	GC-MS	2,6-Octadien-1-ol, 3,7-dimethyl-	Terpenoids	-	C10H18O	624-15-7	148008	156579	154070	355358	322542	454107	606231	669273	625341	29601.7	29601.7	29601.7	1.39876	0.000956478	0.00377325	13.1055	3.7121	up
KMW0252*154	GC-MS	1,3,7-Octatriene, 3,7-dimethyl-	Terpenoids	-	C10H16	502-99-8	432442	474682	397488	706232	632450	602730	666121	979714	935835	48606.6	48606.6	243033	1.39848	0.000830709	0.00341651	5.70929	2.51331	up
WMW0040*154	GC-MS	trans-.beta.-Ocimene	Terpenoids	-	C10H16	3779-61-1	432442	474682	397488	706232	632450	602730	666121	979714	935835	48606.6	48606.6	243033	1.39848	0.000830709	0.00341651	5.70929	2.51331	up
KMW0655	GC-MS	5-Azulenemethanol, 1,2,3,3a,4,5,6,7-octahydro-.alpha.,.alpha.,3,8-tetramethyl-, [3S-(3.alpha.,3a.beta.,5.alpha.)]-	Terpenoids	-	C15H26O	22451-73-6	55038.7	64083.1	68969.1	160518	228341	219674	332673	354519	211458	11007.7	11007.7	11007.7	1.38448	0.00141983	0.00508498	17.1119	4.09693	up
D327	GC-MS	(4R,4aR)-4,4a-Dimethyl-6-(prop-1-en-2-yl)-1,2,3,4,4a,7-hexahydronaphthalene	Terpenoids	-	C15H22	28908-26-1	9444.73	10152.9	10711	13772.7	13597.3	11865.4	17722.3	17994.9	16748.1	3882.84	5521.01	6272.97	1.37919	0.000100752	0.000656115	2.59426	1.37532	up
D282	GC-MS	Citronellyl tiglate	Terpenoids	-	C15H26O2	24717-85-9	606795	733660	716416	1.12492e+06	1.05448e+06	1.03521e+06	1.39437e+06	1.46683e+06	1.37507e+06	343915	362691	329003	1.36235	0.000145819	0.000884776	3.06028	1.61366	up
XMW0388	GC-MS	(4aR,8aR)-5,8a-dimethyl-3-propan-2-ylidene-1,2,4,4a,7,8-hexahydronaphthalene	Terpenoids	-	C15H24	6813-21-4	64471.7	85361.8	72323.5	249261	218172	236513	300329	231183	366243	19122.1	19354.6	19294.3	1.36192	0.000850577	0.00347246	10.5235	3.39554	up
KMW0694	GC-MS	Nootkatone	Terpenoids	-	C15H22O	4674-50-4	11708.7	13503.2	14590.9	57757.9	54254.8	49311.9	94832.4	99249.9	98544.5	2341.73	2341.73	2341.73	1.34531	0.00259402	0.00795424	23.4278	4.55015	up
NMW0319	GC-MS	2,6,10-Dodecatrienal, 3,7,11-trimethyl-, (E,E)-	Terpenoids	-	C15H24O	502-67-0	218939	238127	237181	142164	242507	134724	256108	283844	278638	96860.5	103542	87669.1	1.33043	6.2937e-05	0.000457904	2.35154	1.2336	up
WMW0089*085	GC-MS	5,9-Undecadien-2-one, 6,10-dimethyl-	Terpenoids	-	C13H22O	689-67-8	248656	249140	263105	416682	398108	406585	380200	422225	460992	159547	169782	162272	1.32215	9.53634e-05	0.000629399	2.20077	1.13801	up
KMW0618*064	GC-MS	Naphthalene, 1,2,3,5,6,8a-hexahydro-4,7-dimethyl-1-(1-methylethyl)-, (1S-cis)-	Terpenoids	-	C15H24	483-76-1	294864	348494	86170.8	1.39843e+06	1.31405e+06	1.29566e+06	1.52001e+06	1.54529e+06	1.73938e+06	37218.3	41381.2	53855.3	1.29457	0.00129867	0.00474992	24.0141	4.58581	up
XMW0009*064	GC-MS	Naphthalene, 1,2,4a,5,8,8a-hexahydro-4,7-dimethyl-1-(1-methylethyl)-, [1S-(1.alpha.,4a.beta.,8a.alpha.)]-	Terpenoids	-	C15H24	523-47-7	294864	348494	86170.8	1.39843e+06	1.31405e+06	1.29566e+06	1.52001e+06	1.54529e+06	1.73938e+06	37218.3	41381.2	53855.3	1.29457	0.00129867	0.00474992	24.0141	4.58581	up
XMW0556*064	GC-MS	(2S,4aR,8aR)-4a,8-Dimethyl-2-(prop-1-en-2-yl)-1,2,3,4,4a,5,6,8a-octahydronaphthalene	Terpenoids	-	C15H24	123123-37-5	294864	348494	86170.8	1.39843e+06	1.31405e+06	1.29566e+06	1.52001e+06	1.54529e+06	1.73938e+06	37218.3	41381.2	53855.3	1.29457	0.00129867	0.00474992	24.0141	4.58581	up
XMW0164	GC-MS	1-Oxaspiro[4.5]dec-6-ene, 2,6,10,10-tetramethyl-	Terpenoids	-	C13H22O	36431-72-8	13021.9	9419.83	9390.31	11277.7	11052.9	9698.89	5012.59	5380.81	5957.5	24756.9	21424	18615.6	1.28036	0.00640915	0.0166039	0.412637	-1.27705	down
XMW0012	GC-MS	Naphthalene, 1,2,4a,5,6,8a-hexahydro-4,7-dimethyl-1-(1-methylethyl)-, [1S-(1.alpha.,4a.beta.,8a.alpha.)]-	Terpenoids	-	C15H24	24406-05-1	40886.4	53405.1	50541.8	121643	105445	115404	145502	154308	170644	19202.7	26681.6	23710.7	1.27195	0.000786438	0.00327328	4.58739	2.19767	up
KMW0656	GC-MS	2-Naphthalenemethanol, decahydro-.alpha.,.alpha.,4a-trimethyl-8-methylene-, [2R-(2.alpha.,4a.alpha.,8a.beta.)]-	Terpenoids	-	C15H26O	473-15-4	22548.6	29081.9	27610.1	54089.4	51234.2	56994.5	53183.9	62382.7	67875.9	14430.5	15270.3	16550.7	1.27055	0.000390531	0.00189589	3.06298	1.61493	up
XMW0140	GC-MS	Naphthalene, 1,6-dimethyl-4-(1-methylethyl)-	Terpenoids	-	C15H18	483-78-3	175106	184935	192833	320126	313434	283922	360965	395319	382095	119612	126315	109997	1.26305	0.000311042	0.00161786	2.44316	1.28875	up
XMW0126*016	GC-MS	Benzene, 1-methyl-3-(1-methylethyl)-	Terpenoids	-	C10H14	535-77-3	41758.5	42105.8	40036.8	59856.6	56299	57950.4	82961.2	80565.8	79348.5	32062	23305.2	26015.8	1.24919	0.00040022	0.00192941	2.21538	1.14755	up
XMW0127*016	GC-MS	o-Cymene	Terpenoids	-	C10H14	527-84-4	41758.5	42105.8	40036.8	59856.6	56299	57950.4	82961.2	80565.8	79348.5	32062	23305.2	26015.8	1.24919	0.00040022	0.00192941	2.21538	1.14755	up
D310	GC-MS	(8R,8aS)-8,8a-Dimethyl-2-(propan-2-ylidene)-1,2,3,7,8,8a-hexahydronaphthalene	Terpenoids	-	C15H22	27840-40-0	52850.7	58173.2	58951.7	171336	164928	161078	192697	198900	213904	35120	22809.5	33044.8	1.21657	0.000898215	0.00362424	4.66366	2.22146	up
KMW0626	GC-MS	Naphthalene, 1,2,3,4-tetrahydro-1,6-dimethyl-4-(1-methylethyl)-, (1S-cis)-	Terpenoids	-	C15H22	483-77-2	336258	371521	376746	1.12878e+06	1.07402e+06	1.03084e+06	1.26253e+06	1.0009e+06	1.38523e+06	216583	184771	205801	1.20615	0.00104644	0.00405129	4.37385	2.12891	up
KMW0708	GC-MS	2-[(2S,4aR,8aR)-4a,8-dimethyl-2,3,4,5,6,8a-hexahydro-1H-naphthalen-2-yl]propan-2-ol	Terpenoids	-	C15H26O	123123-38-6	1.67932e+06	2.29005e+06	2.05135e+06	4.45842e+06	4.14521e+06	4.06811e+06	5.82037e+06	6.24562e+06	6.02947e+06	1.24707e+06	1.32512e+06	1.23587e+06	1.18374	0.00133605	0.00486668	3.22018	1.68714	up
KMW0704	GC-MS	.alpha.-Calacorene	Terpenoids	-	C15H20	21391-99-1	10791.4	14323.7	12090.7	37670.6	35802.7	35281.9	43209.5	43592.1	45399	7196.93	8361.56	7275.79	1.17112	0.00121457	0.00453302	4.06059	2.02169	up
XMW0665	GC-MS	Muurola-4,10(14)-dien-1.beta.-ol	Terpenoids	-	C15H24O	257293-90-6	85767.5	17153.5	88946.1	174111	166440	198303	203822	253414	262464	17153.5	17153.5	17153.5	1.16858	0.000757314	0.0031826	9.39505	3.2319	up
D319	GC-MS	.beta.-Acorenol	Terpenoids	-	C15H26O	28400-11-5	128045	138081	143289	317402	287376	299643	373222	425377	432436	101258	103315	20251.6	1.15446	0.00196723	0.00652557	3.77313	1.91576	up
D325	GC-MS	(3R,3aR,7S,8aS)-3,6,8,8-Tetramethyl-4,7,8,8a-tetrahydro-1H-3a,7-methanoazulen-2(3H)-one	Terpenoids	-	C15H22O	288249-25-2	34190.2	35454.9	36075.9	96750.2	92908.1	101036	125801	139488	132530	21192.5	24879.8	22401.3	1.1382	0.00177812	0.00603298	3.86637	1.95098	up
WMW0022	GC-MS	Salvial-4(14)-en-1-one	Terpenoids	-	C15H24O	73809-82-2	5930.52	7674.05	8966.6	13004.4	9987.31	11838	10980.3	10433.2	11781.1	1186.1	6723.32	6346.69	1.08908	0.0787452	0.133506	2.11828	1.08289	up
KMW0325	GC-MS	3-Cyclohexen-1-ol, 1-methyl-4-(1-methylethyl)-	Terpenoids	-	C10H18O	586-82-3	18342	52226.8	19615.5	17726.7	26885.8	24271.5	21563.3	28536.8	28104.6	49178.1	109785	39632.2	1.08797	0.20901	0.297648	0.398252	-1.32825	down
D406	GC-MS	2,7-Octadien-4-ol, 2-methyl-6-methylene-, (S)-	Terpenoids	-	C10H16O	35628-00-3	125299	131927	155143	157114	168599	22554	22554	183478	173042	22554	22554	22554	1.07461	0.000989182	0.00387765	5.61473	2.48922	up
KMW0693*135	GC-MS	10-epi-.gamma.-Eudesmol	Terpenoids	-	C15H26O	15051-81-7	515.526	2577.63	515.526	9376.6	8704	9030.6	13482.2	14643	14371.8	515.526	515.526	515.526	1.05267	0.00387591	0.0109633	15.7804	3.98006	up
KMW0701*135	GC-MS	2-Naphthalenemethanol, 1,2,3,4,4a,5,6,7-octahydro-.alpha.,.alpha.,4a,8-tetramethyl-, (2R-cis)-	Terpenoids	-	C15H26O	1209-71-8	515.526	2577.63	515.526	9376.6	8704	9030.6	13482.2	14643	14371.8	515.526	515.526	515.526	1.05267	0.00387591	0.0109633	15.7804	3.98006	up
XMW0050	GC-MS	Isospathulenol	Terpenoids	-	C15H24O	88395-46-4	12095.9	12662.7	15698.4	39064.3	34139.7	35035.7	46132	54762.9	48396.3	10747.1	9790.04	10307	1.04685	0.00277871	0.00837236	3.22035	1.68722	up
XMW0136	GC-MS	4-Isopropyl-6-methyl-1-methylene-1,2,3,4-tetrahydronaphthalene	Terpenoids	-	C15H20	50277-34-4	137963	123794	120857	317689	285459	281798	360963	386213	420434	64765.7	118854	127949	1.03707	0.00329632	0.00961832	2.60528	1.38144	up
XMW0853	GC-MS	(1S,4aR,7R,8aR)-1,4a-Dimethyl-7-(prop-1-en-2-yl)decahydronaphthalen-1-ol	Terpenoids	-	C15H26O	5945-72-2	149959	29991.7	29991.7	296018	276982	271142	360317	388492	372077	29991.7	29991.7	29991.7	1.01619	0.00187118	0.0062948	8.05767	3.01036	up
Lmdp002381	UPLC-MS/MS	Genipin	Terpenoids	Monoterpenoids	C11H14O5	6902-77-8	1.80933e+06	952211	1.66288e+06	2.10855e+06	1.8574e+06	1.68825e+06	2.3191e+06	1.84343e+06	2.12816e+06	358156	322964	346560	1.46847	3.09612e-06	5.91893e-05	5.30948	2.40857	up
Qmyp101114	UPLC-MS/MS	9-O-β-D-Glucoside of 3-hydroxy-7,8-didehydro-β-ionol*	Terpenoids	Sesquiterpenoids	C19H30O7	-	276224	154735	271355	193113	133290	174585	126900	150436	129720	646609	528536	611520	1.4483	0.00118614	0.00445526	0.30044	-1.73485	down
Lafp004228	UPLC-MS/MS	(6R,9R)-3-Oxo-α-ionol-β-D-glucoside*	Terpenoids	Sesquiterpenoids	C19H30O7	-	226335	116648	195917	181829	145872	154339	123236	138599	86879.5	436325	423450	452809	1.43154	1.30218e-08	2.25603e-06	0.347827	-1.52356	down
Xmsn004568	UPLC-MS/MS	Mudanpioside F	Terpenoids	Monoterpenoids	C16H24O8	-	433254	394760	466302	334458	277601	265359	250239	228815	184811	983404	958761	920923	1.39654	1.064e-08	1.96627e-06	0.330133	-1.59888	down
Lmnn102603	UPLC-MS/MS	Nuezhengalaside	Terpenoids	Monoterpenoids	C18H28O9	-	369167	269726	392161	102051	114949	124662	58453.4	79488.8	84454.6	2.08287e+06	1.65522e+06	1.62803e+06	1.39041	0.00493633	0.0134284	0.0990854	-3.33518	down
Lacp004935	UPLC-MS/MS	Megastigm-5-en-3,9-diol glucoside	Terpenoids	Sesquiterpenoids	C19H34O7	-	172672	133039	217795	183604	202143	190737	137156	149312	104513	300233	398280	399898	1.37687	0.0158562	0.0343387	0.452463	-1.14413	down
pmp000691	UPLC-MS/MS	Loganetin	Terpenoids	Monoterpenoids	C11H16O5	29748-10-5	194733	102329	161265	320983	384161	283877	384627	427565	443569	40191.6	57958.4	37511	1.35059	0.00022899	0.00127206	6.64183	2.73158	up
Wbkn005292	UPLC-MS/MS	[(1S,2S,3S,7R,9R,13S,14R,15R,17S)-3,15-diacetyloxy-7-hydroxy-2,6,14-trimethyl-4,11,16-trioxo-10-oxatetracyclo[7.7.1.02,7.013,17]heptadec-5-en-17-yl]methylacetate	Terpenoids	Ditepenoids	C26H32O11	-	850277	427071	645234	496932	355925	382003	245317	185562	308692	1.54047e+06	1.10973e+06	1.28485e+06	1.27593	0.00633899	0.0164838	0.330112	-1.59897	down
Ymjm000113	UPLC-MS/MS	Kanokoside B	Terpenoids	Terpene	C21H34O12	-	1.19079e+06	1.18747e+06	1.32919e+06	560086	550887	571404	216023	254902	215883	2.69725e+06	2.93592e+06	2.9167e+06	1.20121	1.3819e-07	7.98049e-06	0.236909	-2.07759	down
Hmbn001505	UPLC-MS/MS	6-O-Glucosyl-leucolactone	Terpenoids	Monoterpenoids	C16H26O9	-	54044.6	36576.8	116577	100580	128315	93723.8	63016	96007	124563	227429	176527	148057	1.10885	0.0368344	0.0692706	0.491174	-1.02569	down
