# Supplementary material for: Widely Targeted Metabolomics Decodes Metabolic Remodeling and Functional Shifts in Ganoderma lucidum-Fermented Green Tea Infusion
Source: Foods. 2025 Aug 18;14(16):2855. doi: 10.3390/foods14162855 (PMC12385791; doi:10.3390/foods14162855)
Supplement: Supplementary file 1 [file foods-14-02855-s001.zip › Table S3 rOAV for volatile aroma compounds in tea infusion.xlsx]

## Sheet: Sheet1
NO.	Compound name	Odor threshold, μg/mL	CK	Treat-d4	Treat-d8	Treat-d12	Odor description
1	2(5H)-Furanone, 5-ethyl-3-hydroxy-4-methyl-	2e-06	8152.62	8090.31	7679.13	7731	sweet, fruity, caramel, maple, fenugreek, brown, sugar, nutty, chicory, praline, butterscotch
2	Benzenemethanethiol	4e-06	555.01	722.01	824.48	962	sharp, alliaceous, onion, sulfury, garlic, horseradish, minty, coffee
3	1-Octen-3-one	5e-06	833.71	384.11	488.72	365.12	mushroom
4	2-Thiophenemethanethiol	4e-05	176.96	158.31	189.86	245.36	roasted, coffee, fishy
5	6-Nonenal, (Z)-	0.00014	204.64	224.06	234.42	226.63	green, cucumber, melon, cantaloupe, honeydew, waxy, vegetable, orris, violet, leafy
6	(Z,Z)-3,6-Nonadienal	5e-05	85.26	145.24	162.27	178.69	fatty, soapy, cucumber
7	Butanoic acid, 3-methyl-, 2-phenylethyl ester	1e-05	146.58	139.52	138.05	135.38	floral, fruity, sweet, rose, peach, apricot
8	(2S,4R)-4-Methyl-2-(2-methylprop-1-en-1-yl)tetrahydro-2H-pyran	0.0002	30.28	30.33	31.18	39.1	rose, cortex, green, floral, geranium, powdery, metallic
9	2H-Pyran, tetrahydro-4-methyl-2-(2-methyl-1-propenyl)-	0.0002	30.28	30.33	31.18	39.1	sweet, floral, aromatic, rose, fresh, bay, leafy
10	Dodecanenitrile	9e-05	32.18	30.54	30.51	30.2	citrus, orange, peel, metallic, spicy
11	3,5-Octadien-2-one, (E,E)-	0.0005	29.44	28.46	28.71	29.09	fruity, green, grassy
12	Geraniol	0.0066	0.66	6.58	11.32	15.61	sweet, floral, fruity, rose, waxy, citrus
13	Nonanal	0.001	7.18	7.4	8.42	7.64	aldehyde, citrus, orange peel
14	2(3H)-Furanone, 5-hexyldihydro-	0.0011	4.8	4.31	5.22	4.74	fresh, oily, waxy, peach, coconut, buttery, sweet
15	3-Mercaptohexyl acetate	2e-05	4.85	5.05	4.93	4.56	sulfury, grapefruit, fruity
16	Benzoic acid, methyl ester	0.00052	2.39	3.05	3.68	4.48	phenol, wintergreen, almond, floral, canga
17	1-Nonanol	0.0053	3.91	3.91	4.36	4.35	fresh, clean, fatty, floral, rose, orange, dusty, wet, oily
18	Decanal	0.0001	3.01	3.88	4.07	4	sweet, aldehydic, waxy, orange peel, citrus, floral
19	Naphthalene, 1,2,3,5,6,8a-hexahydro-4,7-dimethyl-1-(1-methylethyl)-, (1S-cis)-	0.0015	0.12	0.63	3.51	3.97	thyme, herbal, woody, dry
20	2(5H)-Furanone, 5-ethyl-	0.0097	2.38	2.2	2.33	2.69	spice
21	Ethanone, 1-(2-thienyl)-	0.001	1.7	1.95	1.97	2.42	sulfury, nutty, hazelnut, walnut
22	6-Nonenal, (E)-	2.2e-05	10.13	5.59	5.68	2.4	-
23	3-Methoxy-2,5-dimethylpyrazine	0.0001	0.68	1.4	2.2	2.24	earthy
24	Pyrazine, 2-ethyl-3,5-dimethyl-	4e-05	3.15	2.35	1.69	1.64	burnt, almond, roasted, nutty, coffee
25	Dodecanoic acid, methyl ester	0.0035	3.15	2.67	1.97	2.05	waxy, soapy, creamy, coconut, mushroom
26	Linalool	0.006	1.09	1.42	1.75	2.14	floral, green
27	(6Z)-Nonen-1-ol	0.001	2.04	2.08	2.02	2.01	fresh, green, melon, waxy, honeydew, cantaloupe, cucumber, clean
28	BenzeneacetAldehyde	0.0063	0.23	1.22	1.61	1.8	floral, honey, rose, cherry
29	3-Mercaptohexanol	6e-05	3.89	2.52	2.43	1.75	sulfury, fruity, tropical
30	2(3H)-Furanone, dihydro-5-(2-octenyl)-, (Z)-	0.0054	1.53	1.64	1.68	1.7	sweet, fatty, waxy, dairy, creamy, fruity
31	p-Cresol	0.00024	2.27	1.28	1.09	1.71	phenol, narcissus, animalic, mimosa
32	2-Ethoxy-3-methylpyrazine	0.0008	1.22	1.29	1.27	1.28	hazelnut, roasted, almond, pineapple, earthy
33	D-Carvone	0.01	1.26	1.26	1.24	1.24	spice, minty, bread, caraway
34	(2E,4Z)-2,4-Decadienal	7e-05	6.79	6.5	8.34	4.9	fried, fatty, geranium, green, waxy
35	2-Undecenal, E-	0.00078	0.9	0.94	1.07	1.07	fresh, fruity, citrus, orange, peel
CK, control group; Treat-d4, the 4th-day fermentation group; Treat-d8, the 8th-day fermentation group; Treat-d12, the 12th-day fermentation group. rOAVs, relative odor activity values.
